# Supplementary material for: How can we reduce the rate of Violent-Sexual Crimes? An attempt at street design
Source: PLoS One. 2026 Jan 21;21(1):e0341372. doi: 10.1371/journal.pone.0341372 (PMC12822935; doi:10.1371/journal.pone.0341372)
Supplement: S1 Table — (CSV) [file pone.0341372.s002.csv]

ID	pointX	pointY	wall	building	sky	floor	tree	ceiling	road	bed	windowpane	grass	cabinet	sidewalk	person	earth	door	table	mountain	plant	curtain	chair	car	water	painting	sofa	shelf	house	sea	mirror	rug	field	armchair	seat	fence	desk	rock	wardrobe	lamp	bathtub	railing	cushion	base	box	column	signboard	chest	counter	sand
0	-0.1127651999999557	51.50655940000007	0.555	12.3925	12.845	0.035	27.5725	0.0	29.4825	0.0	0.0	0.0075	0.0	10.2775	0.445	0.015	0.0	0.0075	0.0	0.0	0.0	0.0	2.52	0.0	0.0	0.0	0.0	0.0	0.0	0.0	0.0	0.0	0.0	0.0	2.8075	0.0	0.0	0.0	0.0	0.0	0.0025	0.0	0.0	0.0	0.0	0.6125	0.0	0.0	0.0
1000	-0.1185709499999347	51.49380800000006	0.745	41.8675	11.2325	1.2225	5.415	0.9	24.325	0.0	0.0	0.2625	0.0	6.3875	0.0	0.39	0.0	0.0	0.3275	3.12	0.0	0.0	0.9425	0.0425	0.0	0.0	0.0	0.0	0.0	0.0	0.0	0.0	0.0	0.0	0.0075	0.0	0.0	0.0	0.0	0.0	0.08	0.0	0.0	0.0	0.0	0.5775	0.0	0.0	0.0
1001	-0.1183269999999652	51.49378110000004	0.92	39.0575	13.4275	0.035	5.279999999999999	0.1625	33.6125	0.0	0.0	0.305	0.1025	2.995	0.0	0.18	0.0	0.0	0.0	3.205	0.0	0.0	0.38	0.0	0.0	0.0	0.0	0.0	0.0	0.0	0.0	0.0	0.0	0.0	0.085	0.0	0.005	0.0	0.0	0.0	0.0	0.0	0.0	0.085	0.0	0.0499999999999999	0.0	0.01	0.0
1002	-0.1183003999999527	51.49390410000007	0.92	39.0575	13.4275	0.035	5.279999999999999	0.1625	33.6125	0.0	0.0	0.305	0.1025	2.995	0.0	0.18	0.0	0.0	0.0	3.205	0.0	0.0	0.38	0.0	0.0	0.0	0.0	0.0	0.0	0.0	0.0	0.0	0.0	0.0	0.085	0.0	0.005	0.0	0.0	0.0	0.0	0.0	0.0	0.085	0.0	0.0499999999999999	0.0	0.01	0.0
1003	-0.1175531999999748	51.49536780000005	3.2275	37.5325	12.3725	0.0	7.135	0.0	18.4925	0.0	0.0	0.0	0.0	4.1275	0.0125	0.0	0.0	0.0	0.0	0.06	0.0	0.0	13.6325	0.0	0.0	0.0	0.0	0.0	0.0	0.0	0.0	0.0	0.0	0.0	0.4574999999999999	0.0	0.0	0.0	0.0	0.0	0.195	0.0	0.0	0.0	0.0	0.17	0.0	0.0	0.0
1004	-0.117335599999933	51.49525590000008	3.2275	37.5325	12.3725	0.0	7.135	0.0	18.4925	0.0	0.0	0.0	0.0	4.1275	0.0125	0.0	0.0	0.0	0.0	0.06	0.0	0.0	13.6325	0.0	0.0	0.0	0.0	0.0	0.0	0.0	0.0	0.0	0.0	0.0	0.4575	0.0	0.0	0.0	0.0	0.0	0.195	0.0	0.0	0.0	0.0	0.17	0.0	0.0	0.0
1005	-0.1172983999999246	51.49507310000007	0.8925	22.91	14.915	0.0	15.9925	0.0	35.385	0.0	0.0	0.0	0.0	5.6025	0.0375	0.0	0.09	0.0	0.0	0.0275	0.0	0.0	1.8125	0.0	0.0	0.0	0.0	0.0	0.0	0.0	0.0	0.0	0.0	0.2725	0.64	0.0	0.0	0.0	0.0	0.0	0.255	0.0	0.0	0.0575	0.035	0.0425	0.0	0.0	0.0
1006	-0.1164796999999566	51.49160870000003	3.8975	13.68	14.895	0.2225	18.9025	0.0	25.9925	0.0	0.0	0.115	0.0	5.172499999999999	0.035	1.0799999999999998	0.0	0.0	14.13	0.1425	0.0	0.0	0.0975	0.0	0.0	0.0	0.0	0.0	0.0	0.0	0.0	0.0	0.0	0.0	1.1	0.0	0.01	0.0	0.0	0.0	0.0775	0.0	0.0	0.01	0.03	0.0175	0.0	0.0	0.24
1007	-0.1162673999999697	51.49150950000006	3.8975	13.68	14.895	0.2225	18.9025	0.0	25.9925	0.0	0.0	0.115	0.0	5.172499999999999	0.035	1.0799999999999998	0.0	0.0	14.13	0.1425	0.0	0.0	0.0975	0.0	0.0	0.0	0.0	0.0	0.0	0.0	0.0	0.0	0.0	0.0	1.1	0.0	0.01	0.0	0.0	0.0	0.0775	0.0	0.0	0.01	0.03	0.0175	0.0	0.0	0.24
1008	-0.1163937999999689	51.49131250000005	12.875	27.5225	22.515	0.0	13.0675	0.0	0.4075	0.0	0.0	8.365	0.0	7.63	0.005	4.225	0.0	0.0	0.0025	0.0799999999999999	0.0025	0.0	0.0	1.915	0.0	0.0	0.0875	0.0	0.0	0.0	0.0	0.0	0.0	0.0	0.5325	0.0	0.0	0.0	0.0	0.0	0.105	0.0	0.0	0.0	0.0	0.11	0.0	0.0	0.0
1009	-0.1137886999999295	51.49078450000008	2.0425	28.415	8.4475	0.0	20.7375	0.0	18.315	0.0	0.0	5.895	0.0	6.244999999999999	0.015	0.5275	0.0	0.0	0.0	1.0425	0.0	0.0	0.49	0.0	0.0	0.0	0.0	0.0	0.0	0.0	0.0	0.0	0.0	0.0	3.125	0.0	0.0	0.0	0.0	0.0	1.3175	0.0	0.01	0.055	0.0	0.055	0.0	0.0	0.0
100	-0.1126258999999549	51.49779780000006	1.1575	19.0375	4.99	0.0	28.5725	0.0	38.0375	0.0	0.0	0.03	0.0	4.9725	0.325	0.0475	0.0	0.0	0.0	0.1275	0.0	0.0	0.3174999999999999	0.0	0.0	0.0	0.0	0.0	0.0	0.0	0.0	0.0	0.0	0.9125	0.3325	0.0	0.0	0.0	0.0	0.0	0.0	0.0	0.1325	0.05	0.0	0.4975	0.0	0.0	0.0
1011	-0.1142300999999292	51.49041090000003	0.6775	17.7025	28.32	0.3475	9.35	0.0	25.095	0.0	0.0	4.785	0.0	10.85	0.08	0.1375	0.0	0.0	0.0	0.005	0.0	0.0	0.635	0.0	0.0	0.0	0.0	0.0	0.0	0.0	0.0	0.0	0.0	0.0	1.5925	0.0	0.0	0.0	0.0	0.0	0.0675	0.0	0.0	0.0	0.0	0.015	0.0	0.0	0.0
1012	-0.1172131999999805	51.49456000000004	2.47	45.8275	13.765	0.03	0.925	0.0	27.61	0.0	0.0	0.0	0.0	4.5625	0.005	0.0	0.0824999999999999	0.0	0.0	0.0	0.0	0.0	2.5425	0.0	0.0	0.0	0.0	0.0	0.0	0.0	0.0	0.0	0.0	0.0	0.7025	0.0	0.0	0.0	0.0	0.0	0.0025	0.0	0.0	0.0	0.0	0.1775	0.0	0.0	0.0
1013	-0.1168954999999414	51.49444790000007	7.515000000000001	32.3625	21.0925	0.08	1.39	0.1699999999999999	29.05	0.0	0.0	0.0	0.0	3.8175	0.005	0.0	0.0325	0.0	0.0	0.005	0.0	0.0	2.225	0.0	0.0	0.0	0.0	0.0	0.0	0.0	0.0	0.0	0.0	0.0	1.985	0.0	0.0	0.0	0.0	0.0	0.0375	0.0	0.0	0.0	0.0	0.075	0.0	0.0	0.0
1014	-0.1133380999999644	51.50418740000004	0.2	19.87	23.4725	3.2975	8.4225	0.0	28.405	0.0	0.0	0.015	0.0	10.5025	3.135	0.01	0.0	0.055	0.0	0.0075	0.0	0.0	0.525	0.0	0.035	0.0	0.0	0.0	0.0	0.0	0.0	0.0	0.0025	0.0	0.005	0.0	0.0	0.0	0.0	0.0	0.145	0.0	0.0175	0.0	0.0	0.2425	0.0	0.0	0.0
1015	-0.1135847999999555	51.50400840000003	1.2575	50.165	12.615	0.0	0.2425	0.905	28.9625	0.0	0.0	0.1025	0.0	4.2875	0.2125	0.0	0.045	0.0	0.0	0.0	0.0	0.0	0.2925	0.0	0.0	0.0	0.0	0.0	0.0	0.0	0.0	0.0	0.0	0.0	0.0075	0.0	0.0	0.0	0.0	0.0	0.0	0.0	0.01	0.0	0.0	0.235	0.0	0.0	0.0
1016	-0.1141838999999436	51.49269700000008	0.1475	11.34	33.662499999999994	0.0	8.0475	0.0	28.975	0.0	0.0	0.7225	0.0	4.245	0.0075	0.145	0.0	0.0	0.0	0.3949999999999999	0.0	0.0	3.55	0.0	0.0	0.0	0.0	0.0	0.0	0.0	0.0	0.0	0.0	0.0	7.532500000000001	0.0	0.0	0.0	0.0	0.0	0.1975	0.0	0.04	0.0	0.0	0.3774999999999999	0.0	0.0	0.0
1017	-0.1143020999999748	51.49262350000004	0.1675	21.2675	22.865	0.0	13.7075	0.0	23.4475	0.0	0.0	0.225	0.0	10.0575	0.065	0.0275	0.07	0.0	0.0	0.0375	0.0	0.0	3.4525	0.0	0.0	0.0	0.0	0.0	0.0	0.0	0.0	0.0	0.0	0.0	3.9425	0.0	0.0	0.0	0.0	0.0	0.0174999999999999	0.0	0.05	0.0	0.0	0.015	0.0	0.0	0.0
1018	-0.1134323999999651	51.50581080000006	7.1	20.13	6.0525	3.4	24.495	2.3325	17.055	0.0	0.15	0.5800000000000001	0.0	0.6849999999999999	0.0	0.5125	0.2475	0.0	0.0	7.16	0.0	0.0	0.0975	1.5825	0.0	0.0	0.0	0.0	0.0	0.0	0.0	0.0	0.0	0.0	7.6225	0.0	0.0	0.0	0.0	0.0	0.2625	0.0	0.0	0.0	0.0075	0.1249999999999999	0.0	0.0	0.0
1019	-0.1134030999999708	51.50577540000006	7.1	20.130000000000003	6.0525	3.4	24.495	2.3325	17.055	0.0	0.15	0.5800000000000001	0.0	0.6849999999999999	0.0	0.5125	0.2475	0.0	0.0	7.16	0.0	0.0	0.0975	1.5825	0.0	0.0	0.0	0.0	0.0	0.0	0.0	0.0	0.0	0.0	7.6225	0.0	0.0	0.0	0.0	0.0	0.2625	0.0	0.0	0.0	0.0075	0.1249999999999999	0.0	0.0	0.0
101	-0.1125063999999724	51.49700810000007	1.6800000000000002	33.705	11.3025	0.7825	15.2375	0.0075	19.3675	0.0	0.0	0.015	0.0	5.2175	0.075	1.2925	0.0	0.2875	0.0	0.0499999999999999	0.0	0.0	3.675	0.09	0.0	0.0	0.0	0.0	0.0	0.0	0.0	0.0	0.0	0.0	1.46	0.0	0.0	0.0	0.0	0.0	0.0125	0.0	0.0	0.0	0.0	0.2875	0.0	0.0	0.0
1020	-0.1130011999999283	51.50471620000008	1.5525	11.4675	8.86	0.0	29.66	0.0	0.56	0.0	0.0	0.0	0.0	38.4375	1.89	0.0	0.0	0.0	0.0	0.1525	0.0	0.0	0.18	0.0	0.0	0.0	0.0	0.0	0.0	0.0	0.0	0.0	0.0	0.0	0.98	0.0	0.0	0.0	0.0	0.0	4.4025	0.0	0.1625	0.0375	0.66	0.0025	0.0	0.0	0.0
1021	-0.112997499999949	51.50478370000008	1.5525	11.4675	8.86	0.0	29.66	0.0	0.56	0.0	0.0	0.0	0.0	38.4375	1.89	0.0	0.0	0.0	0.0	0.1525	0.0	0.0	0.18	0.0	0.0	0.0	0.0	0.0	0.0	0.0	0.0	0.0	0.0	0.0	0.98	0.0	0.0	0.0	0.0	0.0	4.4025	0.0	0.1625	0.0375	0.66	0.0025	0.0	0.0	0.0
1022	-0.1132857999999714	51.50517090000005	0.955	28.0575	18.755	0.0275	3.5925	0.0	32.1375	0.0	0.0	0.0	0.0	4.5675	0.345	0.025	0.0	0.0	0.0	3.5424999999999995	0.0	0.0	6.4925	0.0	0.0	0.0	0.0	0.0	0.0	0.0	0.0	0.0	0.0	0.0	0.195	0.0	0.0	0.0	0.0	0.0	0.1425	0.0	0.0	0.0	0.0	0.0075	0.0	0.0	0.0
1023	-0.1134656999999492	51.50532420000008	27.2325	0.0	20.385	13.0275	6.8275	10.765	0.0	0.0	0.0	0.0	0.0	0.0	0.025	0.61	0.0025	0.01	0.0175	0.0	0.0	0.0	0.0	0.4075	0.0	0.0	0.1075	0.0	0.0	0.0	0.0	19.2775	0.0	0.0	0.3075	0.0	0.0	0.0	0.0	0.0	0.1275	0.0	0.0	0.0	0.7625	0.0	0.0	0.0	0.0
1024	-0.113645599999927	51.50547750000004	22.0825	1.9425	5.7775	33.04	9.015	9.4125	0.9325	0.0	0.0	0.0	0.0	0.15	0.0525	1.955	0.045	1.01	10.2475	1.8325	0.0	0.0	0.0	0.6000000000000001	0.0	0.0	0.0	0.0	0.0	0.0	0.0	0.0	0.0	0.0	0.1425	0.0	0.0	0.0	0.0	0.0	0.0775	0.0	0.0025	0.0	0.9025	0.42	0.0	0.0	0.0
1025	-0.1139062999999396	51.505449000000056	1.8025	24.69	26.2775	0.0	2.5125	0.0	32.4575	0.0	0.0	0.075	0.0	9.8625	0.4925	0.0	0.0	0.0	0.0325	0.1275	0.0	0.0	0.7	0.0	0.0	0.0	0.0	0.0	0.0	0.0	0.0	0.0	0.0	0.0	0.1525	0.0	0.0	0.0	0.0	0.0	0.0	0.0	0.0	0.0	0.0	0.285	0.0	0.0	0.0
1026	-0.1139757999999346	51.50552860000005	5.31	25.8075	26.3575	0.0	2.51	0.0	33.177499999999995	0.0	0.0	0.0725	0.0	4.817500000000001	0.3975	0.0	0.0	0.0	0.005	0.2725	0.0	0.0	0.5349999999999999	0.0	0.0	0.0	0.0	0.0	0.0	0.0	0.0	0.0	0.0	0.0	0.1025	0.0	0.0	0.0	0.0	0.0	0.0	0.0	0.0	0.0	0.0	0.315	0.0	0.0	0.0
1027	-0.1133917999999312	51.50519320000007	6.4575000000000005	31.965000000000003	18.9375	0.68	2.38	0.0	18.4625	0.0	0.0	0.03	0.0	16.4075	0.0575	0.005	0.0	0.0	0.0	0.0775	0.0	0.0	0.32	0.1075	0.0	0.0	0.0	0.0	0.0	0.0	0.0	0.0	0.0	0.0	0.755	0.0	0.0	0.0	0.0	0.01	0.0225	0.0	0.0	0.0	0.0	0.665	0.0	0.0	0.0
1028	-0.1134937999999579	51.50528040000006	27.2325	0.0	20.385	13.0275	6.8275	10.765	0.0	0.0	0.0	0.0	0.0	0.0	0.025	0.61	0.0025	0.01	0.0175	0.0	0.0	0.0	0.0	0.4075	0.0	0.0	0.1075	0.0	0.0	0.0	0.0	19.2775	0.0	0.0	0.3075	0.0	0.0	0.0	0.0	0.0	0.1275	0.0	0.0	0.0	0.7625	0.0	0.0	0.0	0.0
1029	-0.1110638999999764	51.50623000000007	1.2225	36.7525	20.745	0.0	0.2325	0.0	23.2675	0.0	0.0	0.0	0.0	9.625	0.435	0.0025	0.0	0.0	0.0	0.0025	0.0	0.0	0.39	0.0	0.0	0.0	0.0	0.0	0.0	0.0	0.0	0.0	0.0	0.0	4.6450000000000005	0.0	0.0	0.0	0.0	0.0	0.0	0.0	0.0	0.0	0.0	0.4474999999999999	0.0	0.0	0.0
102	-0.1125611999999591	51.49672040000007	1.255	45.7975	8.255	0.0375	11.37	0.0	21.4775	0.0	0.0	0.2225	0.025	8.517499999999998	0.0475	0.015	0.0	0.0	0.0	0.0475	0.0	0.0	0.4599999999999999	0.0	0.0	0.0	0.0	0.0	0.0	0.0	0.0	0.0	0.0	0.0	1.2925	0.0	0.0	0.0	0.0	0.0	0.1125	0.0	0.0	0.0	0.0	0.6575	0.0	0.0	0.0
1030	-0.1113397999999392	51.50615435000003	0.15	39.975	19.275	0.0425	0.0975	0.0	26.455	0.0	0.7050000000000001	0.02	0.01	2.5025	0.005	0.0	0.0	0.0	0.0	0.0	0.0	0.005	7.9575	0.0	0.0	0.0	0.0	0.0	0.0	0.0	0.0	0.0	0.0	0.0	2.49	0.0	0.0	0.0	0.0	0.0	0.0	0.0	0.0	0.0	0.0	0.125	0.0	0.0	0.0
1031	-0.1116156999999589	51.506078700000046	0.15	39.975	19.275	0.0425	0.0975	0.0	26.455	0.0	0.7050000000000001	0.02	0.01	2.5025	0.005	0.0	0.0	0.0	0.0	0.0	0.0	0.005	7.9575	0.0	0.0	0.0	0.0	0.0	0.0	0.0	0.0	0.0	0.0	0.0	2.49	0.0	0.0	0.0	0.0	0.0	0.0	0.0	0.0	0.0	0.0	0.125	0.0	0.0	0.0
1032	-0.110280399999965	51.50645840000004	0.14	33.925	20.0175	0.0	2.95	0.0	26.0725	0.0	0.0	0.0225	0.0	14.52	0.0	0.0	0.0	0.0	0.0	0.305	0.0	0.0	0.9525	0.0	0.0	0.0	0.0	0.0	0.0	0.0	0.0	0.0	0.0	0.0	0.515	0.0	0.0	0.0	0.0	0.0	0.0	0.0	0.0	0.0	0.0	0.3325	0.0	0.0	0.0
1034	-0.1107593999999494	51.50647330000004	0.055	42.335	14.9675	0.87	1.0375	0.0	24.1675	0.0	0.0	0.0025	0.0	11.5775	0.805	0.0	0.0	0.0	0.0075	0.0	0.0	0.0	0.54	0.0	0.0	0.0	0.0	0.0	0.0	0.0	0.0	0.0	0.0	0.0	2.1875	0.0	0.0	0.0	0.0	0.0	0.7775	0.0	0.0	0.045	0.0	0.0175	0.0	0.0	0.0
1035	-0.1132053999999698	51.50515390000004	0.955	28.0575	18.755	0.0275	3.5925	0.0	32.1375	0.0	0.0	0.0	0.0	4.5675	0.345	0.025	0.0	0.0	0.0	3.5425	0.0	0.0	6.492500000000001	0.0	0.0	0.0	0.0	0.0	0.0	0.0	0.0	0.0	0.0	0.0	0.195	0.0	0.0	0.0	0.0	0.0	0.1425	0.0	0.0	0.0	0.0	0.0075	0.0	0.0	0.0
1036	-0.1134308499999292	51.50520400000005	6.4575	31.965	18.9375	0.68	2.38	0.0	18.4625	0.0	0.0	0.03	0.0	16.4075	0.0574999999999999	0.005	0.0	0.0	0.0	0.0775	0.0	0.0	0.32	0.1075	0.0	0.0	0.0	0.0	0.0	0.0	0.0	0.0	0.0	0.0	0.7549999999999999	0.0	0.0	0.0	0.0	0.01	0.0225	0.0	0.0	0.0	0.0	0.665	0.0	0.0	0.0
1037	-0.1136562999999455	51.50525410000006	2.1525	28.6825	19.2175	0.0	4.13	0.0	38.71	0.0	0.0	0.0	0.0	3.6375	0.0	0.0275	0.005	0.0	0.0	2.2675	0.0	0.0	0.405	0.0	0.0	0.0	0.0	0.0	0.0	0.0	0.0	0.0	0.0	0.0	0.195	0.0	0.015	0.0	0.0	0.0	0.0	0.0	0.0	0.0	0.0	0.1225	0.0	0.0	0.0
1038	-0.1138353999999708	51.50553270000006	3.0475000000000003	27.9975	21.2075	0.0	2.3075	0.0	33.792500000000004	0.0	0.0	0.0675	0.0	9.245	0.155	0.0	0.0	0.0	0.0	0.1875	0.0	0.0	0.38	0.0	0.0	0.0	0.0	0.0	0.0	0.0	0.0	0.0	0.0	0.0	0.035	0.0	0.0	0.0	0.0	0.0	0.0	0.0	0.0	0.0	0.0	0.6325000000000001	0.0	0.0	0.0
1039	-0.114053399999932	51.50446120000004	0.8525	25.92	17.745	0.0	6.9025	0.855	28.9975	0.0	0.0	0.0	0.0	14.4375	0.4024999999999999	0.0	0.0025	0.0	0.0	0.4175	0.0	0.0	0.665	0.0	0.0	0.0	0.0	0.0	0.0	0.0	0.0	0.0	0.0	0.0	0.04	0.0	0.0	0.0	0.0	0.0	0.075	0.0	0.0	0.0	0.0	1.0825	0.0	0.0	0.0
1041	-0.1127234999999586	51.50649800000008	0.3075	12.9275	15.2525	0.0	24.9575	0.0	33.205	0.0	0.0	0.0125	0.0	1.105	0.615	0.1475	0.0	0.0	0.0	0.0025	0.0	0.0	3.695	0.0	0.0	0.0	0.0	0.0	0.0	0.0	0.0	0.0	0.0	0.0	7.175	0.0	0.0	0.0	0.0	0.0	0.0	0.0	0.0125	0.0275	0.005	0.035	0.0	0.0	0.0
1042	-0.1136977999999544	51.50552240000008	22.082500000000003	1.9425	5.7775	33.04	9.015	9.4125	0.9325	0.0	0.0	0.0	0.0	0.15	0.0525	1.955	0.045	1.01	10.2475	1.8325	0.0	0.0	0.0	0.6000000000000001	0.0	0.0	0.0	0.0	0.0	0.0	0.0	0.0	0.0	0.0	0.1425	0.0	0.0	0.0	0.0	0.0	0.0775	0.0	0.0025	0.0	0.9025	0.42	0.0	0.0	0.0
1043	-0.1139947999999435	51.50541885000007	1.8025	24.69	26.2775	0.0	2.5125	0.0	32.4575	0.0	0.0	0.075	0.0	9.8625	0.4925	0.0	0.0	0.0	0.0325	0.1275	0.0	0.0	0.7	0.0	0.0	0.0	0.0	0.0	0.0	0.0	0.0	0.0	0.0	0.0	0.1525	0.0	0.0	0.0	0.0	0.0	0.0	0.0	0.0	0.0	0.0	0.285	0.0	0.0	0.0
1044	-0.1142917999999326	51.50531530000006	3.6625	32.18	21.7825	0.0	0.3625	0.0	22.315	0.0	0.015	0.08	0.2324999999999999	8.227500000000001	0.7725	0.0	0.0	0.0	0.0	0.2825	0.0	0.0	5.7425	0.0	0.0	0.0	0.0	0.0	0.0	0.0	0.0	0.0	0.0	0.005	0.0475	0.0	0.0	0.0	0.0	0.0	0.0225	0.0	0.0	0.0	0.0	0.7424999999999999	0.0	0.0	0.0
1045	-0.1138518999999291	51.505628700000045	32.03	5.1425	3.5675	10.465	15.36	4.985	10.89	0.0	0.0	0.0	0.0	8.2425	0.0075	6.510000000000001	0.325	0.0	0.295	1.6175	0.0	0.0	0.0	0.0	0.0	0.0	0.0	0.0	0.0	0.0	0.0	0.0	0.0	0.0	0.045	0.0	0.0	0.0	0.0	0.0	0.0	0.0	0.0	0.0	0.2825	0.0175	0.0	0.0	0.0
1046	-0.1140966999999477	51.505907250000064	30.51	21.185	12.0725	20.645	0.3475	0.2925	0.395	0.0	0.0	0.0	0.0	9.9925	0.0	0.13	0.115	0.0	0.0	0.35	0.0	0.0	0.3225	0.0	0.0175	0.0	0.0	0.0125	0.0	0.0	0.0	0.0	0.0	0.0	2.93	0.0	0.0	0.0	0.0	0.0	0.1325	0.0	0.0	0.0	0.24	0.0875	0.0	0.0	0.0
1047	-0.1076385839999716	51.50600230700008	1.295	30.4525	15.1125	0.6475	13.45	0.0	22.685	0.0	0.0	0.0	0.0	5.2225	0.0	0.005	0.845	0.0	0.0	0.285	0.0	0.0	7.729999999999999	0.0	0.0	0.0	0.0	0.0075	0.0	0.0	0.0	0.0	0.0	0.0	1.6425	0.0	0.0	0.0	0.0	0.0	0.17	0.0	0.0	0.0	0.0	0.1175	0.0	0.0	0.0
1048	-0.1095854119999444	51.50665806300003	0.2675	29.72	16.482499999999998	0.0	10.595	0.0	21.1825	0.0	0.0	0.005	0.0	7.1325	0.6900000000000001	0.005	0.0	0.0	0.0	0.3	0.0	0.0	0.4625	0.0	0.0	0.0	0.0	0.0	0.0	0.0	0.0	0.0	0.0	0.0	1.5825	0.0	0.0	0.0	0.0	0.0	0.3275	0.0	0.0	0.0	0.0	0.0	0.0	0.0	0.0
1049	-0.1099148559999321	51.50653083200007	1.3975	33.205	19.1525	0.0	6.83	0.0	22.305	0.0	0.0	0.0	0.0	13.3625	0.0174999999999999	0.0	0.005	0.0	0.0	0.78	0.0	0.0	0.0975	0.0	0.0	0.0	0.0	0.0	0.0	0.0	0.0	0.0	0.0	0.0	2.0875	0.0	0.0	0.0	0.0	0.0	0.2975	0.0	0.0	0.0025	0.0	0.0025	0.0	0.0	0.0
104	-0.1150325999999495	51.49639630000007	0.2225	23.845	23.975	0.0025	5.647500000000001	0.1275	38.9	0.0	0.0	0.0025	0.0	3.3675	0.0075	0.0	0.0	0.0	0.0	0.03	0.0	0.0	1.7025	0.0	0.0	0.0	0.0	0.0	0.0	0.0	0.0	0.0	0.0	0.0	0.83	0.0	0.0	0.0	0.0	0.0	0.0025	0.0	0.0	0.0	0.0	0.3275	0.0	0.0	0.0
1050	-0.1102442999999766	51.506403600000056	0.14	33.925	20.0175	0.0	2.95	0.0	26.0725	0.0	0.0	0.0225	0.0	14.52	0.0	0.0	0.0	0.0	0.0	0.305	0.0	0.0	0.9525	0.0	0.0	0.0	0.0	0.0	0.0	0.0	0.0	0.0	0.0	0.0	0.515	0.0	0.0	0.0	0.0	0.0	0.0	0.0	0.0	0.0	0.0	0.3325	0.0	0.0	0.0
1051	-0.109921829999962	51.50665663800004	0.3675	34.16	18.1925	0.0	8.915000000000001	0.0	23.7725	0.0	0.0	0.0475	0.0	8.815	0.1625	0.0	0.0	0.0	0.0	0.375	0.0	0.0	0.185	0.0	0.0	0.0	0.0	0.0	0.0	0.0	0.0	0.0	0.0	0.0	3.9175	0.0	0.0	0.0	0.0	0.0	0.0975	0.0	0.0	0.0	0.0	0.26	0.0	0.0	0.0
1052	-0.1098504999999363	51.50655270000004	0.3675	34.16	18.1925	0.0	8.915000000000001	0.0	23.7725	0.0	0.0	0.0475	0.0	8.815	0.1625	0.0	0.0	0.0	0.0	0.375	0.0	0.0	0.185	0.0	0.0	0.0	0.0	0.0	0.0	0.0	0.0	0.0	0.0	0.0	3.9175	0.0	0.0	0.0	0.0	0.0	0.0975	0.0	0.0	0.0	0.0	0.26	0.0	0.0	0.0
1053	-0.1139568999999482	51.50639710000007	0.3775	15.53	22.555	0.0	17.4375	0.0	34.2	0.0	0.0	0.0125	0.0	4.8950000000000005	0.585	0.1775	0.13	0.0	0.0	0.125	0.0	0.0	0.18	0.0	0.0	0.0	0.0	0.0	0.0	0.0	0.0	0.0	0.0	0.0	1.4775	0.0	0.0	0.0	0.0	0.0	0.48	0.0	0.0	0.0	0.0	0.1625	0.0	0.0	0.0
1054	-0.1145282999999608	51.506110800000044	6.615	10.565	18.375	14.255	0.68	13.94	11.2	0.0	0.205	0.0025	0.0	14.2825	0.1975	0.0	0.245	0.0	0.0	0.1325	0.0	0.0025	0.4725	0.0	0.0	0.0	0.0	0.0	0.0	0.0	0.0	0.0	0.0	0.0	2.3675	0.0	0.0	0.0	0.0	0.0	0.0125	0.0	0.0	0.0	3.2875	1.435	0.0	0.0	0.0
1055	-0.1143033749999631	51.50585227500005	2.97	26.535000000000004	27.685	0.0	0.8524999999999999	0.0	34.8975	0.0	0.0	0.01	0.0	5.975	0.1699999999999999	0.0	0.0	0.0	0.0	0.0025	0.0	0.0	0.135	0.0	0.0	0.0	0.0	0.0	0.0	0.0	0.0	0.0	0.0	0.0	0.35	0.0	0.0	0.0	0.0	0.0	0.0	0.0	0.0	0.0	0.0	0.2125	0.0	0.0	0.0
1056	-0.1140784499999654	51.50559375000006	6.3625	24.72	26.7625	0.0	3.1075	0.0	33.09	0.0	0.0	0.0775	0.0	3.9625	0.3025	0.0025	0.0	0.0	0.025	0.04	0.0	0.0	0.635	0.0	0.0	0.0	0.0	0.0	0.0	0.0	0.0	0.0	0.0	0.0	0.02	0.0	0.0	0.0	0.0	0.0	0.0249999999999999	0.0	0.0	0.0	0.0	0.375	0.0	0.0	0.0
1057	-0.1138535249999677	51.50533522500007	1.3275	24.375	25.7475	0.0	2.5625	0.0	29.9675	0.0	0.0	0.04	0.0	13.5325	0.24	0.0125	0.0	0.0	0.0225	0.1925	0.0	0.0	0.5575	0.0	0.0	0.0	0.0	0.0	0.0	0.0	0.0	0.0	0.0	0.0	0.1275	0.0	0.0	0.0	0.0	0.0	0.005	0.0	0.0	0.0	0.0	0.1099999999999999	0.0	0.0	0.0
1059	-0.1144046999999659	51.50625580000008	0.7200000000000001	22.28	27.2425	1.8475	3.0575	0.0	16.665	0.0	0.0	0.1025	0.0	23.6575	0.915	0.0275	0.03	0.0	0.0	0.375	0.0	0.005	0.505	0.0	0.0	0.0	0.0	0.0	0.0	0.0	0.0	0.0	0.0	0.0	0.8550000000000001	0.0	0.0	0.0	0.0	0.0	0.0	0.0	0.0	0.0	0.0	1.24	0.0	0.0	0.0
105	-0.1149868999999625	51.498333700000046	8.5375	12.485	10.375	6.5625	13.035	11.315	25.0	0.0	0.0	0.2	0.0	8.595	0.18	0.155	0.0475	0.0	0.0	0.5625	0.0	0.0	0.2875	0.0	0.0	0.0	0.0	0.0	0.0	0.0	0.0	0.0	0.0	0.0775	1.1975	0.0	0.0	0.0	0.0	0.0	0.0175	0.0	0.0	0.0275	0.0975	0.385	0.0	0.0	0.0
1060	-0.1141807999999287	51.50632645000008	0.84	17.802500000000002	24.3	0.0025	13.055	0.0	33.425	0.0	0.0	0.005	0.0	7.5075	0.225	0.0625	0.0175	0.0	0.0	0.2475	0.0	0.0	0.315	0.0	0.0	0.0	0.0	0.0	0.0	0.0	0.0	0.0	0.0	0.0	0.5975	0.0	0.0	0.0	0.0	0.0	0.0075	0.0	0.0	0.045	0.0	0.5925	0.0	0.0	0.0
1061	-0.1167512419999639	51.48754742300008	1.7574999999999998	19.355	16.4425	0.0	17.700000000000003	0.0	28.5375	0.0	0.0	1.905	0.0	11.395	0.0075	0.0	0.0	0.0	0.0	0.39	0.0	0.0	0.4675	0.0	0.0	0.0	0.0	0.0	0.0	0.0	0.0	0.0	0.0	0.0	1.5375	0.0	0.0	0.0	0.0	0.0	0.0	0.0	0.0	0.0	0.0	0.22	0.0	0.0	0.0
1062	-0.1164129949999619	51.48760764900004	1.64	36.075	23.8075	0.0875	3.3675	0.0	27.4875	0.0	0.0	0.12	0.0	2.7475	0.04	0.0275	0.0	0.0	0.3625	2.62	0.0	0.0	0.86	0.0	0.0	0.0	0.0	0.0	0.0	0.0	0.0	0.0	0.0	0.0	0.5225	0.0	0.0	0.0	0.0	0.0	0.035	0.0	0.0	0.0	0.0	0.1175	0.0	0.0	0.0
1063	-0.1160747469999705	51.48766787400007	6.84	33.1625	16.125	0.0425	9.2575	0.0	23.025	0.0	0.0	0.1825	0.0	6.1575	0.0	0.055	0.0	0.0	0.0	0.28	0.0	0.0	1.7775	0.0	0.0	0.0	0.0	0.0	0.0	0.0	0.0	0.0	0.0	0.0	1.165	0.0	0.0	0.0	0.0	0.0475	0.0	0.0	0.0	0.82	0.0	0.0025	0.0	0.0	0.0
1064	-0.1157364999999686	51.48772810000003	6.84	33.1625	16.125	0.0425	9.2575	0.0	23.025	0.0	0.0	0.1825	0.0	6.1575	0.0	0.055	0.0	0.0	0.0	0.28	0.0	0.0	1.7775	0.0	0.0	0.0	0.0	0.0	0.0	0.0	0.0	0.0	0.0	0.0	1.165	0.0	0.0	0.0	0.0	0.0475	0.0	0.0	0.0	0.82	0.0	0.0025	0.0	0.0	0.0
1067	-0.1126634999999396	51.492885200000046	0.295	4.3675	28.45	0.4225	21.275	0.0	28.32	0.0	0.0	5.6675	0.0	3.6475	0.01	0.3875	0.07	0.0	0.0	2.3775	0.0	0.0	0.2525	0.0	0.0	0.0	0.0	0.0	0.0	0.0	0.0	0.0	0.0	0.0	3.0175	0.0	0.0	0.0	0.0	0.0	0.92	0.0	0.0	0.0	0.0	0.035	0.0	0.0	0.0
1068	-0.1128065999999421	51.49287050000004	0.2375	5.085	21.7175	1.485	27.235	0.0	27.7375	0.0	0.0	4.7	0.0	3.345	0.0025	0.5375	0.005	0.0	0.0	2.1525	0.0	0.0	1.0275	0.0	0.0	0.0	0.0	0.0	0.0	0.0	0.0	0.0	0.0	0.0	1.625	0.0	0.0	0.0	0.0	0.0	0.0	0.0	0.0	0.0	0.0	0.1775	0.0	0.0	0.0
1069	-0.1129338999999731	51.49273620000008	0.2375	5.085	21.7175	1.485	27.235	0.0	27.7375	0.0	0.0	4.7	0.0	3.345	0.0025	0.5375	0.005	0.0	0.0	2.1525	0.0	0.0	1.0275	0.0	0.0	0.0	0.0	0.0	0.0	0.0	0.0	0.0	0.0	0.0	1.625	0.0	0.0	0.0	0.0	0.0	0.0	0.0	0.0	0.0	0.0	0.1775	0.0	0.0	0.0
106	-0.1149709999999686	51.49832740000005	8.5375	12.485	10.375	6.5625	13.035	11.315	25.0	0.0	0.0	0.2	0.0	8.595	0.18	0.155	0.0475	0.0	0.0	0.5625	0.0	0.0	0.2875	0.0	0.0	0.0	0.0	0.0	0.0	0.0	0.0	0.0	0.0	0.0775	1.1975	0.0	0.0	0.0	0.0	0.0	0.0175	0.0	0.0	0.0275	0.0975	0.385	0.0	0.0	0.0
1070	-0.1129675999999335	51.49259130000007	1.1025	28.9125	14.0	0.0075	13.3025	0.0	26.6425	0.0	0.0	0.065	0.0	0.53	0.005	0.8025	0.0	0.0	0.0	0.5325	0.0	0.0	12.4525	0.0	0.0	0.0	0.0	0.0	0.0	0.0	0.0	0.0	0.0	0.0	0.4725	0.0	0.0	0.0	0.0	0.0	0.0225	0.0	0.0075	0.0	0.0	0.1075	0.0	0.0	0.0
1071	-0.1132257999999524	51.49242265000004	0.8875	7.83	20.5125	3.425	26.1625	0.0	17.182499999999997	0.0	0.0	3.3375000000000004	0.0	16.002499999999998	0.0	0.0	0.0	0.0	0.01	0.035	0.0	0.0	0.0349999999999999	0.0	0.0	0.0	0.0	0.0	0.0	0.0	0.0	0.0025	0.0	0.0	2.6575	0.0	0.0	0.0	0.0	0.0	1.4375	0.0	0.0	0.0275	0.0	0.125	0.0	0.0	0.0
1072	-0.1134839999999712	51.49225400000006	1.67	6.4225	26.165	0.0	21.5275	0.0	29.7975	0.0	0.0	2.2175	0.0	8.1325	0.0	0.005	0.05	0.0	0.0	1.9875	0.0	0.0	0.055	0.0025	0.0	0.0	0.0	0.01	0.0	0.0	0.0	0.0	0.0	0.0	1.0325	0.0	0.0	0.0	0.0	0.0	0.19	0.0	0.0	0.0	0.0	0.0775	0.0	0.0	0.0
1073	-0.113570999999979	51.49224470000007	1.7775	5.949999999999999	25.89	0.9775	22.04	0.0	25.4825	0.0	0.0	2.34	0.0	11.53	0.0075	0.0	0.0	0.0	0.0	2.3825	0.0	0.0	0.0675	0.0	0.0	0.0	0.0	0.0	0.0	0.0	0.0	0.0	0.0	0.0	0.8925000000000001	0.0	0.0	0.0	0.0	0.0	0.05	0.0	0.0	0.0	0.075	0.0725	0.0	0.0	0.0
1074	-0.1125343999999586	51.49248550000004	1.1025	28.9125	14.0	0.0075	13.3025	0.0	26.6425	0.0	0.0	0.065	0.0	0.53	0.005	0.8025	0.0	0.0	0.0	0.5325	0.0	0.0	12.4525	0.0	0.0	0.0	0.0	0.0	0.0	0.0	0.0	0.0	0.0	0.0	0.4725	0.0	0.0	0.0	0.0	0.0	0.0225	0.0	0.0075	0.0	0.0	0.1075	0.0	0.0	0.0
1075	-0.1128322999999795	51.49266370000004	1.1025	28.9125	14.0	0.0075	13.3025	0.0	26.6425	0.0	0.0	0.065	0.0	0.53	0.005	0.8025	0.0	0.0	0.0	0.5325	0.0	0.0	12.4525	0.0	0.0	0.0	0.0	0.0	0.0	0.0	0.0	0.0	0.0	0.0	0.4725	0.0	0.0	0.0	0.0	0.0	0.0225	0.0	0.0075	0.0	0.0	0.1075	0.0	0.0	0.0
1076	-0.1131301999999436	51.49284190000003	1.9375	16.57	14.1925	0.0	25.665	0.0	22.825	0.0	0.0	5.965	0.0	3.33	0.0	0.0	0.0	0.0	0.0	4.67	0.0	0.0	1.64	1.29	0.0	0.0	0.0	0.0	0.0	0.0	0.0	0.0	0.0	0.0	0.3175	0.0	0.0	0.0	0.0	0.0	1.245	0.0	0.0	0.0	0.0	0.0675	0.0	0.0	0.0
1077	-0.1134024999999496	51.49292770000005	1.3250000000000002	14.2175	18.335	0.14	19.955	0.0	29.5225	0.0	0.0	0.0275	0.0	2.5475000000000003	0.0175	0.7375	0.185	0.0025	0.375	1.5425000000000002	0.0	0.0	5.4325	0.9375	0.115	0.0	0.0	0.0	0.0	0.0	0.0	0.0	0.0	0.0	3.4825	0.0	0.0	0.0	0.0	0.0	0.7975	0.0	0.0	0.0	0.0	0.0	0.0	0.0	0.0
1078	-0.1136747999999556	51.49301350000008	1.3250000000000002	14.2175	18.335	0.14	19.955	0.0	29.5225	0.0	0.0	0.0275	0.0	2.5475	0.0175	0.7375	0.185	0.0025	0.375	1.5425	0.0	0.0	5.4325	0.9375	0.115	0.0	0.0	0.0	0.0	0.0	0.0	0.0	0.0	0.0	3.4825	0.0	0.0	0.0	0.0	0.0	0.7975	0.0	0.0	0.0	0.0	0.0	0.0	0.0	0.0
107	-0.1138108999999758	51.49744000000004	0.885	14.3325	21.1425	0.0	19.6475	0.0	28.765	0.0	0.0	0.69	0.0	3.3225	0.0	0.0025	0.0	0.0	0.0	0.69	0.0	0.0	9.1125	0.0	0.0	0.0	0.0	0.0	0.0	0.0	0.0	0.0	0.0	0.0	0.2525	0.0	0.0	0.0	0.0	0.0	0.595	0.0	0.0	0.0	0.0	0.1625	0.0	0.0	0.0
1080	-0.1140244999999708	51.49285405000006	0.1675	21.2675	22.865	0.0	13.7075	0.0	23.4475	0.0	0.0	0.225	0.0	10.0575	0.065	0.0275	0.07	0.0	0.0	0.0375	0.0	0.0	3.4525	0.0	0.0	0.0	0.0	0.0	0.0	0.0	0.0	0.0	0.0	0.0	3.9425	0.0	0.0	0.0	0.0	0.0	0.0174999999999999	0.0	0.05	0.0	0.0	0.015	0.0	0.0	0.0
1081	-0.1142264999999724	51.49271930000003	0.1675	21.2675	22.865	0.0	13.7075	0.0	23.4475	0.0	0.0	0.225	0.0	10.0575	0.065	0.0275	0.07	0.0	0.0	0.0375	0.0	0.0	3.4525	0.0	0.0	0.0	0.0	0.0	0.0	0.0	0.0	0.0	0.0	0.0	3.9425	0.0	0.0	0.0	0.0	0.0	0.0174999999999999	0.0	0.05	0.0	0.0	0.015	0.0	0.0	0.0
1082	-0.114691999999934	51.493163200000026	1.4675	6.445	32.065	0.0	14.975	0.0	28.4625	0.0	0.0	3.9925	0.0	4.535	0.035	0.3575	0.0	0.0	0.0	3.6425	0.0	0.0	0.2625	0.0	0.0	0.0	0.0	0.0	0.0	0.0	0.0	0.0	0.0	0.0	1.6925	0.0	0.0	0.0	0.0	0.0	1.8075	0.0	0.0025	0.0	0.0	0.02	0.0	0.0	0.0
1083	-0.1149544499999706	51.49312130000004	2.5975	3.5225	22.7625	0.04	25.895	0.0	29.86	0.0	0.0	4.96	0.0	2.73	0.1275	0.8	0.165	0.0	0.0	4.1625000000000005	0.0	0.0	0.1275	0.0	0.0	0.0	0.0	0.0125	0.0	0.0	0.0	0.0625	0.0	0.0	0.9975	0.0	0.0	0.0	0.0	0.0	0.015	0.0	0.0	0.0	0.0	0.0925	0.0	0.0	0.085
1084	-0.1152168999999503	51.493079400000056	7.575	6.5725	10.6	0.86	36.9075	0.0	24.7375	0.0	0.0	1.06	0.0	7.905	0.0075	0.005	0.0	0.0	0.0	2.0625	0.0	0.0	0.1775	0.0	0.0	0.0	0.0	0.0	0.0	0.0	0.0	0.0	0.0	0.0	0.54	0.0	0.0	0.0	0.0	0.0	0.0	0.0	0.0	0.0	0.2725	0.1925	0.0	0.0	0.0
1085	-0.1125782499999559	51.49207000000007	1.3575	22.24	12.31	0.0375	21.885	0.0	25.8525	0.0	0.0	4.375	0.0	3.195	0.0025	0.2925	0.0	0.0	0.0	1.335	0.0	0.0	0.51	0.0075	0.0	0.0	0.0	0.0	0.0	0.0	0.0	0.0	0.0	0.0	1.5725	0.0	0.125	0.0	0.0	0.0	3.2225	0.0	0.0	0.0	0.0	0.5525	0.0	0.0	0.0
1087	-0.119386449999979	51.491446300000064	0.98	6.025	13.0275	0.585	35.9525	0.0	10.72	0.0	0.0	19.46	0.0	0.835	0.0025	5.2325	0.0	0.015	0.05	3.2125	0.0	0.0	0.03	0.1475	0.0	0.0	0.0	0.0	0.0	0.0	0.0	0.0	0.0	0.0	0.6699999999999999	0.0	0.025	0.0	0.0	0.0	0.0	0.0	0.0	0.0	0.0	0.0775	0.0	0.0	0.0
1088	-0.1190735999999788	51.49157070000007	1.03	30.8825	19.8075	0.0	8.4675	0.0	16.2825	0.0	0.0	4.984999999999999	0.0	5.675000000000001	0.09	0.695	0.0	0.0	0.0	6.4625	0.0	0.0	0.19	0.0	0.0	0.0	0.0	0.0	0.0	0.0	0.0	0.0	0.0	0.0	3.8975	0.0	0.015	0.0	0.0	0.0	0.4649999999999999	0.0	0.0	0.0375	0.0	0.1475	0.0	0.0	0.0
1089	-0.1189881999999329	51.49156810000005	1.03	30.8825	19.8075	0.0	8.4675	0.0	16.2825	0.0	0.0	4.984999999999999	0.0	5.675000000000001	0.09	0.695	0.0	0.0	0.0	6.4625	0.0	0.0	0.19	0.0	0.0	0.0	0.0	0.0	0.0	0.0	0.0	0.0	0.0	0.0	3.8975	0.0	0.015	0.0	0.0	0.0	0.4649999999999999	0.0	0.0	0.0375	0.0	0.1475	0.0	0.0	0.0
108	-0.1140317999999638	51.49753535000008	4.8375	46.5725	19.21	3.0500000000000003	0.9075	0.0025	13.575	0.0	0.0	0.035	0.0	5.905	0.0	0.0249999999999999	0.0025	0.0	1.65	0.3725	0.0	0.0	0.1975	0.0	0.0	0.0	0.0	0.0	0.0	0.0	0.0	0.0	0.0	0.0	0.1575	0.0	0.0	0.0	0.0	0.0	2.9375	0.0	0.0	0.0	0.0	0.0	0.0	0.0	0.0
1090	-0.119542699999954	51.49085000000008	1.4725	13.775	16.607499999999998	0.9025	24.8575	0.0	17.3525	0.0	0.0	3.63	0.0	5.8175	0.4275	3.695	0.04	0.0	0.0	4.1025	0.0	0.0	2.11	0.04	0.0	0.0	0.0	0.0	0.0	0.0	0.0	0.0	0.0	0.0	2.105	0.0	0.0	0.0	0.0	0.0	0.7200000000000001	0.0	0.0	0.0	0.0	0.045	0.0	0.0	0.0
1091	-0.1197294999999485	51.49108380000007	0.1025	12.3875	9.0625	0.0	29.4125	0.0	16.145	0.0	0.0	18.195	0.0	0.9725	0.09	1.4775	0.0	0.0	0.0	3.775	0.0	0.0	0.03	3.4575	0.0	0.0	0.0	0.0	0.0	0.0	0.0	0.0	0.0	0.0	0.6224999999999999	0.0	0.3125	0.0	0.0	0.0	0.0	0.0	0.0	0.0	0.0	0.2175	0.0	0.0	0.0325
1092	-0.1197162999999363	51.49128180000008	0.1625	12.36	12.965	0.0	26.050000000000004	0.0	13.919999999999998	0.0	0.0	14.9575	0.0	0.1975	0.5349999999999999	1.26	0.0	0.0	1.83	2.375	0.0	0.0	0.03	0.0	0.0	0.0	0.0	0.0	0.0	0.0	0.0	0.0	0.0	0.0	2.655	0.0	0.015	0.0	0.0	0.0	0.0925	0.0	0.0	0.0	0.0	0.02	0.0	0.0	0.0
1093	-0.1200463329999479	51.49111516700003	0.1025	12.3875	9.0625	0.0	29.4125	0.0	16.145	0.0	0.0	18.195	0.0	0.9725	0.09	1.4775	0.0	0.0	0.0	3.775	0.0	0.0	0.03	3.4575	0.0	0.0	0.0	0.0	0.0	0.0	0.0	0.0	0.0	0.0	0.6224999999999999	0.0	0.3125	0.0	0.0	0.0	0.0	0.0	0.0	0.0	0.0	0.2175	0.0	0.0	0.0325
1094	-0.1203763669999489	51.49094853300005	0.635	44.6175	9.9125	0.0025	6.299999999999999	0.0	27.445	0.0	0.0	0.5475	0.0	2.9725	0.1775	0.0425	0.0075	0.0	0.0	0.0725	0.0	0.0	0.1925	0.0	0.0	0.0	0.0	0.0	0.0	0.0	0.0	0.0	0.8925	0.0	2.26	0.0	0.0	0.0	0.0	0.0	0.505	0.0	0.0025	1.885	0.0	0.12	0.0	0.0925	0.0
1095	-0.1207063999999604	51.49078190000006	1.1175	33.317499999999995	16.82	0.0025	3.5475	0.0625	22.3225	0.0	0.0	1.8725	0.0	4.904999999999999	0.0	0.395	0.035	0.0	0.0	0.4925	0.0	0.0	0.1025	0.0	0.0	0.0	0.0	0.0	0.0	0.0	0.0	0.065	0.0	0.0	13.1875	0.0	0.0	0.0	0.0	0.0	0.88	0.0	0.0	0.0	0.0	0.2199999999999999	0.0	0.0	0.0
1096	-0.120467749999932	51.49180265000007	6.05	48.7775	1.275	13.12	2.975	5.78	0.4775	0.0	0.495	0.0	0.0	8.32	0.3025	0.0425	0.9325	0.0	0.0	0.17	0.0	0.0	0.1125	0.0	0.0	0.0	0.02	0.0	0.0	0.0	0.0	0.0	0.0	0.0	4.52	0.0	0.0	0.0	0.0	0.0	4.96	0.0	0.0	0.0	0.4775	0.0499999999999999	0.0	0.0	0.0
1097	-0.1202871999999501	51.49212100000005	0.0	53.5275	5.0475	2.48	2.01	0.0	20.6375	0.0	0.0	0.0	0.0	15.8425	0.0025	0.0	0.0	0.0	0.0	0.0499999999999999	0.0	0.0	0.02	0.0	0.0	0.0	0.0	0.0	0.0	0.0	0.0	0.0	0.0	0.0	0.0	0.0	0.0	0.0	0.0	0.0	0.0	0.0	0.0	0.0	0.0	0.0	0.0	0.0	0.0
1098	-0.1215946999999459	51.49186400000008	9.4575	33.165	13.3075	4.3775	8.5225	0.0	15.13	0.0	0.0	2.885	0.0	9.2325	0.085	0.2825	0.0	0.0	0.0	0.0575	0.0	0.0	0.08	0.76	0.0	0.0	0.0	0.0	0.0	0.0	0.0	0.0	0.0	0.0	0.6275	0.0	0.0	0.0	0.0	0.5575	0.195	0.0	0.0	0.0	0.28	0.08	0.0	0.0	0.0
109	-0.1142526999999518	51.49763070000006	3.5625	43.655	12.9775	0.3875	5.9475	3.4174999999999995	17.625	0.0	0.0	0.0525	0.0	7.3125	0.0	1.5175	0.43	0.0	0.355	0.8424999999999999	0.0	0.0	0.0675	0.0	0.0	0.0	0.0	0.0	0.0	0.0	0.0	0.0	0.0	0.0	1.3275	0.0	0.0275	0.0	0.0	0.0	0.145	0.0	0.0	0.0	0.0475	0.0225	0.0	0.0	0.0
10	-0.1113432999999304	51.50572040000003	0.0575	33.79	20.8175	0.0175	0.3725	0.0	30.5625	0.0	0.0	0.0	0.0	11.0975	0.4725	0.0	0.0	0.0	0.0	0.0	0.0	0.0	0.4349999999999999	0.0	0.0	0.0	0.0	0.0	0.0	0.0	0.0	0.0	0.0	0.0	0.7175	0.0	0.0	0.0	0.0	0.0	0.0175	0.0	0.0	0.0	0.0	0.6849999999999999	0.0	0.0	0.0
1100	-0.1179272999999625	51.491652000000045	2.36	27.0425	23.435	0.0875	8.075	0.0	25.095	0.0	0.0325	0.0	0.0	11.92	0.46	0.0	0.215	0.0	0.0	0.0425	0.0	0.0	0.4475	0.0	0.0	0.0	0.0	0.0	0.0	0.0	0.0	0.0	0.0	0.0	0.1	0.0	0.0	0.0	0.0	0.0	0.0	0.0	0.0	0.0	0.335	0.0175	0.0	0.0	0.0
1101	-0.1213387999999326	51.49235150000004	1.5075	43.565	15.7325	3.3575	2.58	0.0	19.5575	0.0	0.0	0.09	0.0	5.47	0.0175	0.0	0.0	0.0	0.0	0.0325	0.0	0.0	2.0425	0.0	0.0	0.0	0.0	0.0	0.0	0.0	0.0	0.0	0.0	0.0	0.0025	0.0	0.0	0.0	0.0	0.0	0.0	0.0	0.0	0.0	0.0	0.0825	0.0	0.0	0.0
1102	-0.1214634499999647	51.492120200000045	10.9475	32.9225	13.6025	1.1275	10.3375	0.27	15.8625	0.0	0.0	0.15	0.0	8.345	0.0	4.6775	0.0	0.0	0.0	0.6625	0.0	0.0175	0.195	0.0225	0.0	0.0	0.0	0.0	0.0	0.0	0.0	0.0	0.0	0.0	0.0525	0.0	0.03	0.0	0.0	0.0	0.1825	0.0	0.0	0.0	0.0	0.19	0.0	0.0	0.0
1103	-0.1215880999999399	51.49188890000005	10.45	35.7025	11.2525	1.8675	11.505	0.0	16.8225	0.0	0.0	1.2625	0.0	7.8125	0.0025	1.7625000000000002	0.0675	0.0	0.0325	0.0	0.0	0.0	0.0925	0.415	0.0	0.0	0.0	0.0	0.0	0.0	0.0	0.0	0.0	0.0	0.1999999999999999	0.0	0.0	0.0	0.0	0.1	0.105	0.0	0.0	0.0	0.0	0.165	0.0	0.0	0.0
1104	-0.1216304999999806	51.491633800000045	9.105	3.68	1.3575	17.1675	2.8325	36.955	14.39	0.0	0.4825	0.6475	0.0	3.115	0.32	0.2025	0.32	0.0	0.0	0.5225	0.0	0.0125	2.3675	0.0	0.0	0.0625	0.0	0.0025	0.0	0.0	0.09	0.0	0.0625	0.0	0.08	0.0	0.0	0.0	0.0	0.0	0.0375	0.0	0.0025	0.0	3.585	0.125	0.0	0.0	0.065
1105	-0.1171464999999329	51.49185850000004	9.675	16.8225	21.735	2.165	18.3275	0.0	18.1775	0.0	0.0	0.0075	0.0	7.8975	0.3525	0.1025	0.0	0.0	0.045	0.005	0.0	0.0	0.0975	0.8025	0.0	0.0	0.0	0.0	0.0	0.0	0.0	0.0	0.0	0.0	0.31	0.0	0.0	0.0	0.0	0.0	0.19	0.0	0.0	0.0	0.0	2.005	0.0	0.0	0.0
1106	-0.1172304999999482	51.49185970000008	9.675	16.8225	21.735	2.165	18.3275	0.0	18.1775	0.0	0.0	0.0075	0.0	7.8975	0.3525	0.1025	0.0	0.0	0.045	0.005	0.0	0.0	0.0975	0.8025	0.0	0.0	0.0	0.0	0.0	0.0	0.0	0.0	0.0	0.0	0.31	0.0	0.0	0.0	0.0	0.0	0.19	0.0	0.0	0.0	0.0	2.005	0.0	0.0	0.0
1107	-0.1173860499999364	51.49169675000008	9.675	16.8225	21.735	2.165	18.3275	0.0	18.1775	0.0	0.0	0.0075	0.0	7.8975	0.3525	0.1025	0.0	0.0	0.045	0.005	0.0	0.0	0.0975	0.8025	0.0	0.0	0.0	0.0	0.0	0.0	0.0	0.0	0.0	0.0	0.31	0.0	0.0	0.0	0.0	0.0	0.19	0.0	0.0	0.0	0.0	2.005	0.0	0.0	0.0
1108	-0.1175415999999245	51.49153380000007	4.612500000000001	17.2325	24.4825	3.5925	13.4625	0.0	24.955	0.0	0.0	0.155	0.0	7.917499999999999	0.2	0.0	0.3775	0.0	0.0	0.225	0.0	0.0	0.2575	1.395	0.0	0.0	0.0	0.0	0.0	0.0	0.0	0.0	0.0	0.0	0.4599999999999999	0.0	0.0	0.0	0.0	0.0	0.0375	0.0	0.0	0.0	0.0075	0.1375	0.0	0.0	0.0
1109	-0.1213704999999549	51.49396430000007	1.2049999999999998	24.88	26.735	6.7375	3.27	0.0	30.81	0.0	0.0	0.0574999999999999	0.0	2.7125	0.04	0.065	0.0	0.0	0.0	0.0025	0.0	0.0	2.56	0.0075	0.0	0.0	0.0	0.0	0.0	0.0	0.0	0.0	0.0	0.0	0.1325	0.0	0.0	0.0	0.0	0.0	0.02	0.0	0.0	0.0	0.0025	0.285	0.0	0.0	0.0
110	-0.1172026999999502	51.49518760000007	4.1175	36.2225	10.8775	0.0	9.33	0.0	26.9575	0.0	0.0	0.0	0.0	5.705	0.0	0.005	0.0	0.0	0.0	0.0875	0.0	0.0	4.05	0.0	0.0	0.0	0.0	0.0	0.0	0.0	0.0	0.0	0.0	0.0	0.9549999999999998	0.0	0.0	0.0	0.0	0.0	0.0	0.0	0.0	0.0	0.0	0.08	0.0	0.0	0.0
1110	-0.1214098999999464	51.49382880000008	1.205	24.880000000000003	26.735	6.7375	3.27	0.0	30.81	0.0	0.0	0.0574999999999999	0.0	2.7125	0.04	0.065	0.0	0.0	0.0	0.0025	0.0	0.0	2.56	0.0075	0.0	0.0	0.0	0.0	0.0	0.0	0.0	0.0	0.0	0.0	0.1325	0.0	0.0	0.0	0.0	0.0	0.02	0.0	0.0	0.0	0.0025	0.285	0.0	0.0	0.0
1111	-0.1099780999999779	51.50119610000007	1.885	24.9075	24.24	0.64	14.515	0.0	17.0125	0.0	0.0	0.5	0.0	8.1425	0.0925	0.0675	0.0075	0.0175	0.0	0.725	0.0	0.0	4.0625	0.0	0.0	0.0	0.0	0.0	0.0	0.0	0.0	0.0	0.0	0.0	1.655	0.0	0.0	0.0	0.0	0.0	0.1325	0.0	0.0	0.0	0.0225	0.1575	0.0	0.0	0.0
1112	-0.1100304999999366	51.50132920000004	1.885	24.9075	24.24	0.64	14.515	0.0	17.0125	0.0	0.0	0.5	0.0	8.1425	0.0925	0.0675	0.0075	0.0175	0.0	0.725	0.0	0.0	4.0625	0.0	0.0	0.0	0.0	0.0	0.0	0.0	0.0	0.0	0.0	0.0	1.655	0.0	0.0	0.0	0.0	0.0	0.1325	0.0	0.0	0.0	0.0225	0.1575	0.0	0.0	0.0
1113	-0.1099841999999284	51.50139770000004	1.885	24.9075	24.24	0.64	14.515	0.0	17.0125	0.0	0.0	0.5	0.0	8.1425	0.0925	0.0675	0.0075	0.0175	0.0	0.725	0.0	0.0	4.0625	0.0	0.0	0.0	0.0	0.0	0.0	0.0	0.0	0.0	0.0	0.0	1.655	0.0	0.0	0.0	0.0	0.0	0.1325	0.0	0.0	0.0	0.0225	0.1575	0.0	0.0	0.0
1114	-0.1101379999999494	51.50123330000008	1.885	24.9075	24.24	0.64	14.515	0.0	17.0125	0.0	0.0	0.5	0.0	8.1425	0.0925	0.0675	0.0075	0.0175	0.0	0.725	0.0	0.0	4.0625	0.0	0.0	0.0	0.0	0.0	0.0	0.0	0.0	0.0	0.0	0.0	1.655	0.0	0.0	0.0	0.0	0.0	0.1325	0.0	0.0	0.0	0.0225	0.1575	0.0	0.0	0.0
1115	-0.1103999329999396	51.50093446700004	2.545	12.1075	22.74	0.3275	18.0225	0.0	31.725	0.0	0.0	0.0	0.0	10.9475	0.0	0.0	0.0	0.0	0.0	1.4775	0.0	0.0	0.01	0.0	0.0	0.0	0.0	0.0	0.0	0.0	0.0	0.0	0.0	0.0	0.0025	0.0	0.0	0.0	0.0	0.0	0.0	0.0	0.0	0.0	0.0	0.04	0.0	0.0	0.0
1116	-0.1106618669999761	51.50063563300006	2.84	15.535	12.0425	0.0	26.8025	0.0	33.795	0.0	0.0	0.0	0.0	8.065	0.46	0.0	0.0	0.0	0.0	0.0125	0.0	0.0	0.005	0.0	0.0	0.0	0.0	0.0	0.0	0.0	0.0	0.0	0.0	0.0	0.03	0.0	0.0	0.0	0.0	0.0	0.0	0.0	0.0	0.0	0.0	0.26	0.0	0.0	0.0
1117	-0.1109237999999663	51.50033680000007	2.1025	25.955	18.7225	0.0	10.525	0.0	33.2375	0.0	0.0	0.0	0.0	8.127500000000001	0.1125	0.0	0.0	0.0	0.0	0.0225	0.0	0.0	0.1675	0.0	0.0	0.0	0.0	0.0	0.0	0.0	0.0	0.0	0.0	0.0	0.0275	0.0	0.0	0.0	0.0	0.0	0.0	0.0	0.0	0.0	0.0	0.26	0.0	0.0	0.0
1118	-0.1102446999999529	51.50136660000004	1.03	4.08	29.4375	0.0	18.455	0.0	33.2675	0.0	0.0	0.0025	0.0	5.2075	0.1775	0.0	0.0	0.0	0.0025	1.005	0.0	0.0	0.8	0.0	0.0	0.0	0.0	0.0	0.0	0.0	0.0	0.0	0.0	0.0	0.4375	0.0	0.0	0.0	0.0	0.0	0.0375	0.0	0.0	1.0375	0.0	0.12	0.0	0.0	0.0
1119	-0.1101546999999527	51.50151070000004	1.605	4.3575	34.67	0.0	14.635	0.0	30.955	0.0	0.0	0.22	0.0	9.58	0.365	0.0675	0.0	0.0	0.0	0.2525	0.0	0.0	0.8075	0.0225	0.0	0.0	0.0	0.0	0.0	0.0	0.0	0.0	0.0	0.0	0.5075000000000001	0.0	0.0	0.0	0.0	0.0	0.7925	0.0	0.16	0.1575	0.0125	0.12	0.0	0.0	0.0
111	-0.1172405999999455	51.49542420000006	4.1175	36.2225	10.8775	0.0	9.33	0.0	26.9575	0.0	0.0	0.0	0.0	5.705	0.0	0.005	0.0	0.0	0.0	0.0875	0.0	0.0	4.05	0.0	0.0	0.0	0.0	0.0	0.0	0.0	0.0	0.0	0.0	0.0	0.9549999999999998	0.0	0.0	0.0	0.0	0.0	0.0	0.0	0.0	0.0	0.0	0.08	0.0	0.0	0.0
1120	-0.1103830999999786	51.50130980000006	0.955	9.1525	32.1	0.0	12.44	0.0	32.1525	0.0	0.0	0.495	0.0	8.247499999999999	0.0725	0.0125	0.0	0.0	0.0	0.6074999999999999	0.0	0.0	1.0625	0.0	0.0	0.0	0.0	0.0	0.0	0.0	0.0	0.0	0.0	0.0	0.29	0.0	0.0	0.0	0.0	0.0	0.275	0.0	0.045	0.025	0.0	0.075	0.0	0.0	0.0
1121	-0.112945199999956	51.50515760000008	1.1725	47.485	12.1175	0.83	0.35	0.0	17.947499999999998	0.0	0.0	0.0075	0.0	11.7475	0.0375	0.0	0.0	0.0	0.0	0.4275	0.0	0.0	3.3375	0.0	0.0	0.0	0.0	0.0	0.0	0.0	0.0	0.0	0.0	0.0	1.75	0.0	0.0	0.0	0.0	0.0	0.645	0.0	0.0	0.025	0.005	0.2875	0.0	0.0	0.0
1122	-0.1099097999999685	51.50326910000007	0.2025	43.620000000000005	16.2075	0.085	1.1425	0.0	23.6125	0.0	0.0	0.0025	0.0	8.9375	0.3175	0.0	0.065	0.0	0.0	0.0	0.0	0.0	0.16	0.0	0.0	0.0	0.0	0.0	0.0	0.0	0.0	0.0	0.0	0.0	5.0675	0.0	0.0	0.0	0.0	0.0	0.235	0.0	0.0	0.03	0.0	0.0325	0.0	0.0	0.0
1123	-0.1096741999999721	51.50333090000004	0.2025	43.620000000000005	16.2075	0.085	1.1425	0.0	23.6125	0.0	0.0	0.0025	0.0	8.9375	0.3175	0.0	0.065	0.0	0.0	0.0	0.0	0.0	0.16	0.0	0.0	0.0	0.0	0.0	0.0	0.0	0.0	0.0	0.0	0.0	5.0675	0.0	0.0	0.0	0.0	0.0	0.235	0.0	0.0	0.03	0.0	0.0325	0.0	0.0	0.0
1124	-0.109462199999939	51.50323850000007	0.0075	42.1	18.565	0.315	0.4275	0.0	22.7775	0.0	0.0	0.0	0.0	10.1275	0.04	0.0	0.0075	0.0	0.0	0.0	0.0	0.0	0.0625	0.0	0.0	0.0	0.0	0.0	0.0	0.0	0.0	0.0	0.0	0.0	3.4625000000000004	0.0	0.0	0.0	0.0	0.0	0.1575	0.0	0.0	0.09	0.0	0.3875	0.0	0.0	0.0
1125	-0.1093751999999312	51.50325200000003	0.0075	42.1	18.565	0.315	0.4275	0.0	22.7775	0.0	0.0	0.0	0.0	10.1275	0.04	0.0	0.0075	0.0	0.0	0.0	0.0	0.0	0.0625	0.0	0.0	0.0	0.0	0.0	0.0	0.0	0.0	0.0	0.0	0.0	3.4625	0.0	0.0	0.0	0.0	0.0	0.1575	0.0	0.0	0.09	0.0	0.3875	0.0	0.0	0.0
1126	-0.1102680999999279	51.50075650000008	3.24	17.45	21.852500000000003	0.0	13.755	0.0	35.345	0.0	0.0	0.1725	0.0	7.0875	0.13	0.005	0.0	0.0	0.0	0.015	0.0	0.0	0.0175	0.0	0.0	0.0	0.0	0.0	0.0	0.0	0.0	0.0	0.0	0.0	0.5225	0.0	0.0	0.0	0.0	0.0	0.0	0.0	0.02	0.0	0.0	0.1999999999999999	0.0	0.0	0.0
1127	-0.1103237999999464	51.50078910000008	3.24	17.45	21.8525	0.0	13.755	0.0	35.345	0.0	0.0	0.1725	0.0	7.0875	0.13	0.005	0.0	0.0	0.0	0.015	0.0	0.0	0.0175	0.0	0.0	0.0	0.0	0.0	0.0	0.0	0.0	0.0	0.0	0.0	0.5225	0.0	0.0	0.0	0.0	0.0	0.0	0.0	0.02	0.0	0.0	0.1999999999999999	0.0	0.0	0.0
1128	-0.1114508999999657	51.50019750000007	6.8100000000000005	14.795	13.91	1.0275	25.67	0.0	21.9125	0.0	0.0	0.0225	0.0	4.5675	0.01	0.0525	0.0175	0.0	0.0	0.5175	0.0	0.0	6.8475	0.0	0.0	0.0	0.0	0.14	0.0	0.0	0.0	0.0	0.0	0.0	2.8200000000000003	0.0	0.0	0.0	0.0	0.0	0.235	0.0	0.0025	0.0	0.0	0.2224999999999999	0.0	0.0	0.0
1129	-0.1118490999999721	51.500337900000034	3.2325	18.2975	24.8675	1.4525	11.857500000000002	0.0	20.87	0.0	0.0	0.7225	0.0	4.05	0.0	0.115	0.0	0.0	0.0	0.4375	0.0	0.0	2.6025	0.06	0.0	0.0925	0.0	0.0	0.0	0.0	0.0	0.0	0.0	0.6025	7.735	0.0	0.01	0.0	0.0	0.0	0.1124999999999999	0.0	0.0	0.0025	0.0	1.64	0.0	0.0	0.0
112	-0.1172784999999407	51.49566080000005	3.035	13.9675	13.3725	1.75	27.8675	0.0	25.2275	0.0	0.0	0.0375	0.0	8.475	0.175	0.015	0.1775	0.0	0.0	0.0075	0.0	0.0	2.0375	0.01	0.0	0.0	0.0	0.0	0.0	0.0	0.0	0.0	0.0	0.0	0.7050000000000001	0.0	0.0	0.0	0.0	0.0	0.0	0.0	0.0	0.105	0.0025	0.0475	0.0	0.0	0.0
1130	-0.1115569999999479	51.50023370000008	7.91	14.3975	15.8775	1.3775	24.03	0.0075	20.5025	0.0	0.0	0.0425	0.0	6.45	0.05	0.025	0.2125	0.0	0.0225	0.59	0.0	0.0	4.5	0.0	0.0	0.0	0.0	0.1425	0.0	0.0	0.0	0.0	0.0	0.0	3.165	0.0	0.0	0.0	0.0	0.0	0.025	0.0	0.0	0.0	0.0	0.215	0.0	0.0	0.0
1131	-0.1114447999999583	51.50032760000005	7.909999999999999	14.3975	15.8775	1.3775	24.03	0.0075	20.5025	0.0	0.0	0.0425	0.0	6.45	0.05	0.025	0.2125	0.0	0.0225	0.59	0.0	0.0	4.5	0.0	0.0	0.0	0.0	0.1425	0.0	0.0	0.0	0.0	0.0	0.0	3.165	0.0	0.0	0.0	0.0	0.0	0.025	0.0	0.0	0.0	0.0	0.215	0.0	0.0	0.0
1132	-0.1127889999999638	51.496711600000026	0.1725	43.2125	11.495	4.9350000000000005	3.6325	0.0	24.6725	0.0	0.0	0.0525	0.0	1.285	0.03	0.4574999999999999	0.0	0.085	0.0	3.6475	0.0	0.2375	1.49	0.28	0.0	0.0	0.0	0.0	0.0	0.0	0.035	0.0	0.0	0.0	2.6525	0.0	0.1825	0.0	0.0	0.0	0.0	0.0	0.0575	0.0	0.0	0.0525	0.0	0.0	0.0
1133	-0.1127541999999266	51.496523600000046	0.015	45.0225	9.66	0.02	2.805	0.0025	25.74	0.0	0.0	1.12	0.0	1.56	0.0	0.3575	0.0	0.0	0.0	2.7925	0.0	0.0	4.2775	0.0025	0.0	0.0	0.0	0.0	0.0	0.0	0.0	0.0	0.0	0.0	6.27	0.0	0.01	0.0	0.0	0.0	0.0	0.0	0.0	0.0	0.0	0.03	0.0	0.0	0.0
1134	-0.1127184999999713	51.49656800000008	0.015	45.0225	9.66	0.02	2.805	0.0025	25.74	0.0	0.0	1.12	0.0	1.56	0.0	0.3575	0.0	0.0	0.0	2.7925	0.0	0.0	4.2775	0.0025	0.0	0.0	0.0	0.0	0.0	0.0	0.0	0.0	0.0	0.0	6.27	0.0	0.01	0.0	0.0	0.0	0.0	0.0	0.0	0.0	0.0	0.03	0.0	0.0	0.0
1135	-0.1129238999999415	51.49692840000006	0.9025	30.555	11.2775	0.0125	17.375	0.0	11.2575	0.0	0.0	0.1475	0.0	5.805000000000001	0.0125	6.4325	0.0	0.0	0.0	6.6850000000000005	0.0	0.095	1.2725	0.1625	0.0	0.0	0.0	0.1275	0.0	0.0025	0.0	0.0	0.0	0.0	5.6525	0.0	0.0025	0.0	0.0	0.0	0.2975	0.0	0.0	0.0	0.0	0.0325	0.0	0.0	0.0
1136	-0.1133059499999262	51.49695830000008	1.12	33.7625	10.2225	0.1575	12.9225	0.0375	18.665	0.0	0.0	0.3025	0.18	10.16	0.0	2.13	0.2	0.0025	0.0	1.3175	0.0	0.0	0.3175	0.305	0.0	0.0	0.0	0.0	0.0	0.0	0.0	0.0	0.0	0.0	2.88	0.0	0.0	0.0	0.0	0.0	1.5200000000000002	0.0	0.53	1.8	0.005	0.2425	0.0	0.0	0.0
1137	-0.1136879999999678	51.49698820000003	0.5625	22.4075	10.345	0.05	19.2525	0.0	25.0825	0.0	0.0	0.0325	0.0	1.54	0.0225	0.07	0.025	0.0	0.0	14.92	0.0	0.0025	2.83	1.7225	0.0	0.0	0.0	0.0	0.0	0.0	0.0	0.0	0.0	0.0	0.7324999999999999	0.0	0.0025	0.0	0.0	0.0	0.12	0.0	0.0	0.0	0.0	0.005	0.0	0.0	0.0
1138	-0.1139055499999699	51.49679365000003	2.79	33.9225	15.38	0.965	7.5125	1.1675	23.2875	0.0	0.3675	0.0175	0.0	2.575	0.0025	0.005	1.4075000000000002	0.15	0.065	0.7424999999999999	0.0	0.3625	1.275	0.0625	0.0	0.0	0.0	0.0	0.0	0.0	0.0	0.0	0.0	0.0	3.5925	0.0	0.0025	0.0	0.0	0.0	3.5325000000000006	0.0	0.0	0.0825	0.0025	0.06	0.0	0.0	0.0
1139	-0.114123099999972	51.496599100000026	0.18	29.9325	23.115	0.0	2.4975	0.0	32.4	0.0	0.0	0.0574999999999999	0.0	6.74	0.0325	0.0	0.0	0.0	0.0	1.975	0.0	0.0	0.7425	0.0	0.0	0.0	0.0	0.0	0.0	0.0	0.0	0.0	0.0	0.0	1.64	0.0	0.0025	0.0	0.0	0.0	0.235	0.0	0.0	0.105	0.0175	0.01	0.0	0.0	0.0
1140	-0.1145935999999778	51.496770000000026	0.7350000000000001	17.105	26.855	0.03	10.5575	0.0	32.2775	0.0	0.0	0.0	0.0	5.715	0.0	0.4499999999999999	0.0575	0.0	0.0	0.1575	0.0	0.0	2.9575	0.0	0.0	0.0	0.0	0.0	0.0	0.0	0.0	0.0	0.0	0.0	2.0825	0.0	0.0	0.0	0.0	0.0	0.055	0.0	0.0	0.025	0.045	0.29	0.0	0.0	0.0
1141	-0.1142380999999659	51.49664605000004	0.18	29.9325	23.115	0.0	2.4975	0.0	32.4	0.0	0.0	0.0574999999999999	0.0	6.74	0.0325	0.0	0.0	0.0	0.0	1.975	0.0	0.0	0.7425	0.0	0.0	0.0	0.0	0.0	0.0	0.0	0.0	0.0	0.0	0.0	1.64	0.0	0.0025	0.0	0.0	0.0	0.235	0.0	0.0	0.105	0.0175	0.01	0.0	0.0	0.0
1142	-0.1138825999999539	51.49652210000005	0.7175	16.9525	25.865	0.0	10.3775	0.0	34.9625	0.0	0.0	0.0025	0.0	2.0075000000000003	0.075	0.0	0.0175	0.0	0.0	0.145	0.0	0.0	5.2025	0.0	0.0	0.0	0.0	0.0	0.0	0.0	0.0	0.0	0.0	0.0	1.4575	0.0	0.0	0.0	0.0	0.0	0.265	0.0	0.0	0.09	0.0	0.0375	0.0	0.0	0.0
1143	-0.1138530999999716	51.49643540000005	0.7175	16.9525	25.865	0.0	10.3775	0.0	34.9625	0.0	0.0	0.0025	0.0	2.0075000000000003	0.075	0.0	0.0175	0.0	0.0	0.145	0.0	0.0	5.202500000000001	0.0	0.0	0.0	0.0	0.0	0.0	0.0	0.0	0.0	0.0	0.0	1.4575	0.0	0.0	0.0	0.0	0.0	0.265	0.0	0.0	0.09	0.0	0.0375	0.0	0.0	0.0
1144	-0.1133379999999419	51.496960200000046	1.12	33.7625	10.2225	0.1575	12.9225	0.0375	18.665	0.0	0.0	0.3025	0.18	10.16	0.0	2.13	0.2	0.0025	0.0	1.3175	0.0	0.0	0.3175	0.305	0.0	0.0	0.0	0.0	0.0	0.0	0.0	0.0	0.0	0.0	2.88	0.0	0.0	0.0	0.0	0.0	1.52	0.0	0.53	1.8	0.005	0.2425	0.0	0.0	0.0
1145	-0.1133232999999336	51.49706620000006	2.9450000000000003	25.0775	23.3425	0.635	6.6775	0.0	19.8175	0.0	0.0	0.6775	0.0	4.3225	0.03	0.16	0.19	0.0	0.0	0.1775	0.0	0.0	12.8625	0.0	0.0	0.0	0.0	0.09	0.0	0.0	0.0	0.0	0.0	0.0	2.69	0.0	0.0	0.0	0.0	0.0	0.1025	0.0	0.0	0.0	0.0125	0.0375	0.0	0.0	0.0
1146	-0.1144391999999356	51.49670200000003	3.34	16.0975	20.6125	0.0175	14.92	0.0	31.95	0.0	0.0	0.0225	0.0	4.2875	0.23	0.5675	0.0225	0.125	0.0	0.6599999999999999	0.0	0.0	1.63	0.005	0.0	0.0	0.0	0.0	0.0	0.0	0.0	0.0	0.0	0.0	1.6275	0.0	0.0	0.0	0.0	0.0	1.3525	0.0	0.0025	0.01	0.395	0.1575	0.0	0.0	0.0
1147	-0.1145863999999505	51.49651785000003	0.7175	16.9525	25.865	0.0	10.3775	0.0	34.9625	0.0	0.0	0.0025	0.0	2.0075000000000003	0.075	0.0	0.0175	0.0	0.0	0.145	0.0	0.0	5.2025	0.0	0.0	0.0	0.0	0.0	0.0	0.0	0.0	0.0	0.0	0.0	1.4575	0.0	0.0	0.0	0.0	0.0	0.265	0.0	0.0	0.09	0.0	0.0375	0.0	0.0	0.0
1148	-0.1147335999999654	51.49633370000004	24.6725	10.1175	12.005	9.0075	3.22	10.760000000000002	20.58	0.0	0.0	0.0125	0.0	2.99	0.005	0.0	0.0625	0.0	0.0	0.2249999999999999	0.0	0.0	5.2	0.0	0.0	0.0	0.0275	0.0	0.0	0.0	0.0	0.0	0.0	0.0	0.04	0.0	0.0	0.0	0.0	0.0	0.015	0.0	0.0	0.0	0.3725	0.24	0.0	0.0	0.0
1149	-0.1134614499999315	51.49650525000004	0.7175	16.9525	25.865	0.0	10.3775	0.0	34.9625	0.0	0.0	0.0025	0.0	2.0075000000000003	0.075	0.0	0.0175	0.0	0.0	0.145	0.0	0.0	5.2025	0.0	0.0	0.0	0.0	0.0	0.0	0.0	0.0	0.0	0.0	0.0	1.4575	0.0	0.0	0.0	0.0	0.0	0.265	0.0	0.0	0.09	0.0	0.0375	0.0	0.0	0.0
114	-0.1174023499999634	51.49585545000008	3.035	13.9675	13.3725	1.75	27.8675	0.0	25.2275	0.0	0.0	0.0375	0.0	8.475	0.175	0.015	0.1775	0.0	0.0	0.0075	0.0	0.0	2.0375	0.01	0.0	0.0	0.0	0.0	0.0	0.0	0.0	0.0	0.0	0.0	0.7050000000000001	0.0	0.0	0.0	0.0	0.0	0.0	0.0	0.0	0.105	0.0025	0.0475	0.0	0.0	0.0
1150	-0.113040299999966	51.49648840000003	0.015	45.0225	9.66	0.02	2.805	0.0025	25.74	0.0	0.0	1.12	0.0	1.56	0.0	0.3575	0.0	0.0	0.0	2.7925	0.0	0.0	4.2775	0.0025	0.0	0.0	0.0	0.0	0.0	0.0	0.0	0.0	0.0	0.0	6.27	0.0	0.01	0.0	0.0	0.0	0.0	0.0	0.0	0.0	0.0	0.03	0.0	0.0	0.0
1151	-0.113025299999947	51.49653230000007	0.015	45.0225	9.66	0.02	2.805	0.0025	25.74	0.0	0.0	1.12	0.0	1.56	0.0	0.3575	0.0	0.0	0.0	2.7925	0.0	0.0	4.2775	0.0025	0.0	0.0	0.0	0.0	0.0	0.0	0.0	0.0	0.0	0.0	6.2700000000000005	0.0	0.01	0.0	0.0	0.0	0.0	0.0	0.0	0.0	0.0	0.03	0.0	0.0	0.0
1152	-0.1131700999999338	51.49676230000006	1.24	38.92	10.1425	2.645	14.6525	0.0075	6.3025	0.0	0.0	0.2175	0.0	4.695	0.0	7.8825	0.4075	0.0075	0.0025	5.4075	0.0	0.0	0.37	0.0	0.0	0.0	0.0	0.0	0.0	0.0	0.0	0.0	0.0	0.0	6.015000000000001	0.0	0.0425	0.0	0.0	0.0	0.075	0.0	0.0	0.0375	0.0	0.0	0.0	0.0	0.0
1153	-0.1135061999999607	51.49678610000007	4.94	32.11	5.5825000000000005	0.7	19.36	0.345	22.355	0.0	0.055	0.1875	0.0	2.9025	0.02	0.6925	0.23	0.1125	0.03	2.6375	0.0	0.0075	1.3825	0.0	0.0	0.0	0.0	0.0	0.0	0.0	0.0	0.0	0.0	0.0	4.6325	0.0	0.0725	0.0	0.0	0.0	1.325	0.0	0.0	0.0	0.0	0.0	0.0	0.0	0.0
1154	-0.1137796999999523	51.49653730000006	0.7175	16.9525	25.865	0.0	10.3775	0.0	34.9625	0.0	0.0	0.0025	0.0	2.0075000000000003	0.075	0.0	0.0175	0.0	0.0	0.145	0.0	0.0	5.2025	0.0	0.0	0.0	0.0	0.0	0.0	0.0	0.0	0.0	0.0	0.0	1.4575	0.0	0.0	0.0	0.0	0.0	0.265	0.0	0.0	0.09	0.0	0.0375	0.0	0.0	0.0
1155	-0.1128689999999323	51.49648100000008	0.015	45.0225	9.66	0.02	2.805	0.0025	25.74	0.0	0.0	1.12	0.0	1.56	0.0	0.3575	0.0	0.0	0.0	2.7925	0.0	0.0	4.2775	0.0025	0.0	0.0	0.0	0.0	0.0	0.0	0.0	0.0	0.0	0.0	6.2700000000000005	0.0	0.01	0.0	0.0	0.0	0.0	0.0	0.0	0.0	0.0	0.03	0.0	0.0	0.0
1156	-0.1127570999999534	51.49617120000005	0.285	36.325	6.255	0.005	15.56	0.0	26.7425	0.0	0.0	0.64	0.0	0.12	0.0	0.1149999999999999	0.0	0.0075	0.0	2.9625	0.0	0.0	5.5025	0.0	0.0	0.0	0.0	0.0	0.0	0.0	0.0	0.0	0.0	0.0	5.035	0.0	0.0025	0.0	0.0	0.0	0.0	0.0	0.0	0.0174999999999999	0.0	0.0175	0.0	0.0	0.0
1157	-0.114418799999953	51.49622970000007	1.3325	23.535	13.45	0.0	19.9375	0.0	8.5925	0.0	0.0	0.4275	0.0	2.3325	0.0	0.6775	0.0	0.0	0.0	6.717499999999999	0.0	0.0	2.64	0.0	0.0	0.0	0.0	0.0	0.0	0.0	0.0	0.0	0.0	0.0	13.4575	0.0	0.005	0.0	0.0	0.0	6.345	0.0	0.0	0.0	0.1975	0.0	0.0	0.0	0.0
1158	-0.114373799999953	51.49633680000005	1.3325	23.535	13.45	0.0	19.9375	0.0	8.5925	0.0	0.0	0.4275	0.0	2.3325	0.0	0.6775	0.0	0.0	0.0	6.717499999999999	0.0	0.0	2.64	0.0	0.0	0.0	0.0	0.0	0.0	0.0	0.0	0.0	0.0	0.0	13.4575	0.0	0.005	0.0	0.0	0.0	6.345	0.0	0.0	0.0	0.1975	0.0	0.0	0.0	0.0
1159	-0.1142605999999659	51.496330200000045	1.3324999999999998	23.535	13.45	0.0	19.9375	0.0	8.5925	0.0	0.0	0.4275	0.0	2.3325	0.0	0.6775	0.0	0.0	0.0	6.7175	0.0	0.0	2.64	0.0	0.0	0.0	0.0	0.0	0.0	0.0	0.0	0.0	0.0	0.0	13.4575	0.0	0.005	0.0	0.0	0.0	6.345	0.0	0.0	0.0	0.1975	0.0	0.0	0.0	0.0
115	-0.1176350999999726	51.49585700000006	3.035	13.9675	13.3725	1.75	27.8675	0.0	25.2275	0.0	0.0	0.0375	0.0	8.475	0.175	0.015	0.1775	0.0	0.0	0.0075	0.0	0.0	2.0375	0.01	0.0	0.0	0.0	0.0	0.0	0.0	0.0	0.0	0.0	0.0	0.7050000000000001	0.0	0.0	0.0	0.0	0.0	0.0	0.0	0.0	0.105	0.0025	0.0475	0.0	0.0	0.0
1160	-0.1148202999999625	51.49601390000004	1.735	19.6	26.3225	0.325	9.64	0.0	21.41	0.0	0.0	0.3299999999999999	0.0	7.7875	0.0824999999999999	0.1075	0.0	0.0	0.0	1.055	0.0	0.0	8.1325	0.0	0.0	0.0	0.0	0.0	0.0	0.0	0.0	0.0	0.0	0.0	0.0849999999999999	0.0	0.0	0.0	0.0	0.0	0.0075	0.0	0.0	0.2575	0.0	0.4825	0.0	0.0	0.0
1161	-0.1147364999999354	51.49599760000007	2.5725	15.965	17.575	0.0	19.7725	0.0	33.075	0.0	0.0	0.335	0.0	4.4025	0.0025	0.08	0.0	0.0	0.0	0.5	0.0	0.0	0.295	0.0	0.0	0.0	0.0	0.0	0.0	0.0	0.0	0.0	0.0	0.0	4.7325	0.0	0.0	0.0	0.0	0.0	0.0375	0.0	0.0	0.0	0.1425	0.2275	0.0	0.0	0.0
1162	-0.1143960999999649	51.49607670000006	1.3325	23.535	13.45	0.0	19.9375	0.0	8.5925	0.0	0.0	0.4275	0.0	2.3325	0.0	0.6775	0.0	0.0	0.0	6.717499999999999	0.0	0.0	2.64	0.0	0.0	0.0	0.0	0.0	0.0	0.0	0.0	0.0	0.0	0.0	13.4575	0.0	0.005	0.0	0.0	0.0	6.345	0.0	0.0	0.0	0.1975	0.0	0.0	0.0	0.0
1163	-0.111512199999936	51.49514890000006	0.2025	37.5875	4.965	0.12	14.0625	0.0	32.455	0.0	0.0	0.0	0.0	6.327500000000001	0.0	0.2075	0.0	0.0	0.0475	0.1475	0.0	0.0	2.7475	0.39	0.0	0.0	0.0	0.0	0.0	0.0	0.0	0.0	0.0	0.0	0.0875	0.0	0.1625	0.0	0.0	0.0	0.0	0.0	0.0	0.0	0.0	0.1175	0.0	0.0	0.015
1164	-0.1114988999999582	51.49494020000003	0.2025	37.5875	4.965	0.12	14.0625	0.0	32.455	0.0	0.0	0.0	0.0	6.327500000000001	0.0	0.2075	0.0	0.0	0.0475	0.1475	0.0	0.0	2.7475	0.39	0.0	0.0	0.0	0.0	0.0	0.0	0.0	0.0	0.0	0.0	0.0875	0.0	0.1625	0.0	0.0	0.0	0.0	0.0	0.0	0.0	0.0	0.1175	0.0	0.0	0.015
1165	-0.1118710999999734	51.49485580000004	0.0025	52.0225	5.907500000000001	0.3525	1.8025	0.0	21.52	0.0	0.0	0.8200000000000001	0.0	7.702500000000001	0.0175	4.4775	0.0	0.0	0.0	1.2675	0.0	0.005	2.9175	0.0	0.0	0.0	0.0	0.0	0.0	0.0	0.0	0.0	0.0	0.0	0.0	0.0	0.285	0.0	0.0	0.0	0.0	0.0	0.0	0.0	0.0	0.005	0.0	0.0025	0.0
1167	-0.1119042999999351	51.49540680000007	2.2025	40.6625	10.9275	0.075	7.6275	0.0	20.775	0.0	0.0	0.4625	0.2425	7.02	0.0	6.1475	0.0	0.0	0.0	0.6275	0.0	0.0	1.3824999999999998	0.0	0.0	0.0	0.0	0.0	0.0	0.0	0.0	0.0	0.0	0.0	0.2624999999999999	0.0	0.0825	0.0	0.0	0.0	0.0025	0.0	0.0	0.375	0.0	0.11	0.205	0.0	0.0
1168	-0.1121839999999565	51.49540420000005	0.2775	44.935	10.3625	2.065	10.635	0.105	13.595	0.0	0.0	0.0275	0.2	4.845	0.015	0.04	0.0	0.0	0.0	0.065	0.0	0.0	8.305	0.0	0.0	0.0	0.0	0.0	0.0	0.0	0.0	0.0	0.0	0.0	1.63	0.0	0.0	0.0	0.0	0.0	0.55	0.0	0.0	0.77	0.0	0.1475	0.0225	0.0	0.0
1169	-0.1121766999999636	51.49516220000004	0.0025	52.0225	5.907500000000001	0.3525	1.8025	0.0	21.52	0.0	0.0	0.8200000000000001	0.0	7.702500000000001	0.0174999999999999	4.477499999999999	0.0	0.0	0.0	1.2675	0.0	0.005	2.9175	0.0	0.0	0.0	0.0	0.0	0.0	0.0	0.0	0.0	0.0	0.0	0.0	0.0	0.285	0.0	0.0	0.0	0.0	0.0	0.0	0.0	0.0	0.005	0.0	0.0025	0.0
1170	-0.1123602999999775	51.495081500000026	2.0275	29.3125	6.2525	1.2999999999999998	21.745	0.0	23.6525	0.0	0.0	0.2025	0.0	2.79	0.0	0.2275	0.0	0.0	0.0	0.2825	0.0	0.0	9.96	0.0	0.0	0.0	0.0	0.0	0.0	0.0	0.0	0.0	0.0	0.0	0.8325	0.0	0.0175	0.0	0.0	0.0	0.0	0.0	0.0	0.0125	0.0	0.0075	0.0	0.0	0.0
1172	-0.1121639999999501	51.49490010000005	0.0025	52.0225	5.907500000000001	0.3525	1.8025	0.0	21.52	0.0	0.0	0.8200000000000001	0.0	7.702500000000001	0.0174999999999999	4.4775	0.0	0.0	0.0	1.2675	0.0	0.005	2.9175	0.0	0.0	0.0	0.0	0.0	0.0	0.0	0.0	0.0	0.0	0.0	0.0	0.0	0.285	0.0	0.0	0.0	0.0	0.0	0.0	0.0	0.0	0.005	0.0	0.0025	0.0
1173	-0.1121607999999696	51.49465070000008	0.025	46.29	7.782500000000001	6.5425	7.244999999999999	0.0	17.13	0.0	0.0	0.0475	0.0	7.9	0.005	0.0	0.0	0.0	0.0	0.2249999999999999	0.0	0.0	5.0675	0.0	0.0	0.0	0.0	0.0	0.0	0.0	0.0	0.0	0.0	0.0	1.31	0.0	0.005	0.0	0.0	0.0	0.0	0.0	0.0	0.0	0.0	0.0325	0.0	0.0	0.0
1174	-0.1118662999999742	51.49465570000007	1.235	32.32	17.307499999999997	1.3375	10.1175	0.0	11.6425	0.0	0.0	0.07	0.0225	20.875	1.005	0.1975	0.0075	0.0	0.0	0.41	0.0	0.0025	0.2525	0.06	0.0	0.0	0.0	0.0	0.0	0.0	0.0	0.0	0.0	0.0	2.02	0.0	0.0875	0.0	0.0	0.0	0.005	0.0	0.0	0.0	0.0	0.0225	0.0	0.0	0.0
1175	-0.1120145999999522	51.49540360000003	1.325	43.010000000000005	12.965	0.255	4.8975	0.0	18.235	0.0	0.0	3.175	0.9525	5.68	0.1875	5.9725	0.145	0.0	0.0	0.7025	0.0	0.0	1.56	0.0625	0.0	0.0	0.0	0.0	0.0	0.0	0.0	0.0	0.0	0.0	0.1275	0.0	0.1149999999999999	0.0	0.0	0.0	0.09	0.0	0.0	0.0725	0.0	0.0424999999999999	0.0	0.0	0.0075
1176	-0.1120197999999277	51.49544840000004	1.325	43.01	12.965	0.255	4.8975	0.0	18.235	0.0	0.0	3.175	0.9525	5.68	0.1875	5.9725	0.145	0.0	0.0	0.7025	0.0	0.0	1.56	0.0625	0.0	0.0	0.0	0.0	0.0	0.0	0.0	0.0	0.0	0.0	0.1275	0.0	0.1149999999999999	0.0	0.0	0.0	0.09	0.0	0.0	0.0725	0.0	0.0424999999999999	0.0	0.0	0.0075
1177	-0.1108548999999357	51.49466180000008	2.0525	11.6925	12.7525	0.0	27.68	0.0	29.4225	0.0	0.0	0.35	0.0	12.575	0.0825	0.0	0.0	0.0	0.0	2.535	0.0	0.0	0.1725	0.0	0.0	0.0	0.0	0.0	0.0	0.0	0.0	0.0	0.0	0.0	0.11	0.0	0.0	0.0	0.0	0.0	0.01	0.0	0.0325	0.0	0.0	0.145	0.0	0.0	0.0
1178	-0.1111277999999629	51.49465635000007	2.0525	11.6925	12.7525	0.0	27.68	0.0	29.4225	0.0	0.0	0.35	0.0	12.575	0.0825	0.0	0.0	0.0	0.0	2.535	0.0	0.0	0.1725	0.0	0.0	0.0	0.0	0.0	0.0	0.0	0.0	0.0	0.0	0.0	0.11	0.0	0.0	0.0	0.0	0.0	0.01	0.0	0.0325	0.0	0.0	0.145	0.0	0.0	0.0
1179	-0.1114006999999333	51.49465090000007	0.875	37.8425	12.685000000000002	0.315	7.984999999999999	0.015	22.73	0.0	0.0	0.0	0.0	12.48	0.0075	0.0225	0.0	0.0	0.0	0.0275	0.0	0.0	3.0275000000000003	0.0	0.0	0.0	0.0	0.0	0.0	0.0	0.0	0.0	0.0	0.0	0.26	0.0	0.03	0.0	0.0	0.0	0.0	0.0	0.0	0.63	0.0	0.02	0.0	0.0	0.0
1182	-0.1133274999999685	51.49451290000008	1.41	27.5275	14.085	1.6525	16.37	0.0	18.88	0.0	0.0	0.005	0.0	14.0175	0.0075	0.0675	0.015	0.0025	0.0675	1.07	0.0	0.0	2.785	0.0	0.0	0.0	0.0	0.0	0.0	0.0	0.0	0.0	0.0025	0.0	1.1525	0.0	0.0	0.0	0.0	0.0	0.0	0.0	0.2775	0.1775	0.0	0.2375	0.0	0.0	0.0
1183	-0.1129719999999565	51.49476110000006	7.1675	28.5625	19.37	5.4725	9.7025	0.0	19.88	0.0	0.0	0.0	0.0	6.062500000000001	0.0	0.005	0.0	0.0	0.0475	0.7875	0.0	0.0	0.7825	0.0	0.0	0.0	0.0	0.0	0.0	0.0	0.0	0.0	0.0	0.0	0.94	0.0	0.0025	0.0	0.0	0.0	0.0	0.0	0.0	0.0	0.0175	0.0075	0.0	0.0	0.0
1184	-0.1126464999999257	51.49459300000007	0.505	45.28	10.9825	7.8775	3.5525	0.01	16.62	0.0	0.0225	0.0	0.105	4.702500000000001	0.0175	0.0175	0.0	0.0	0.0	0.425	0.0	0.0	6.9875	0.0475	0.0	0.0	0.0	0.0	0.0	0.0	0.0	0.0	0.0	0.0	2.3125	0.0	0.025	0.0	0.0	0.0	0.0	0.0	0.0	0.0	0.0	0.1325	0.0	0.0	0.0
1185	-0.1129598999999643	51.49432430000007	2.8825	32.7	18.6375	0.25	7.1675	0.0	23.7375	0.0	0.0	0.0	0.0	10.5275	0.0	0.0075	0.235	0.0	0.0	0.565	0.0	0.0	1.4625	0.0	0.0	0.0	0.0	0.0	0.0	0.0	0.0	0.0	0.0	0.0	0.8150000000000001	0.0	0.0	0.0	0.0	0.0	0.2975	0.0	0.0	0.0175	0.0	0.255	0.0	0.0	0.0
1186	-0.1130167999999685	51.49478040000008	5.2125	33.980000000000004	17.1825	1.86	8.6525	0.0225	17.380000000000003	0.0	0.0	0.035	0.0	6.234999999999999	0.0	0.0225	0.0	0.0125	0.0	0.05	0.0	0.0	7.515	0.09	0.0	0.0	0.0	0.0	0.0	0.0	0.0	0.0	0.0	0.0	1.3275	0.0	0.0	0.0	0.0	0.0	0.085	0.0	0.0	0.0	0.0	0.02	0.0	0.0	0.0
1188	-0.1124701999999615	51.49401810000006	2.8825	32.7	18.6375	0.25	7.1675	0.0	23.7375	0.0	0.0	0.0	0.0	10.5275	0.0	0.0075	0.235	0.0	0.0	0.565	0.0	0.0	1.4625	0.0	0.0	0.0	0.0	0.0	0.0	0.0	0.0	0.0	0.0	0.0	0.815	0.0	0.0	0.0	0.0	0.0	0.2975	0.0	0.0	0.0175	0.0	0.255	0.0	0.0	0.0
1189	-0.1123159999999643	51.494124000000056	7.375	52.875	12.9575	2.0025	1.235	0.07	17.375	0.0	0.0075	0.0	0.0	3.895	0.0	0.0025	0.0425	0.0	0.0	0.0275	0.0	0.0	0.0849999999999999	0.0	0.0	0.0	0.0	0.0	0.0	0.0	0.0	0.0	0.0	0.0	0.3625	0.0	0.0	0.0	0.0	0.0	0.0	0.0	0.0	0.2499999999999999	0.0	1.0775	0.0	0.0	0.0
1193	-0.1118833999999537	51.49352260000006	0.025	4.3675	32.6875	0.0875	16.817500000000003	0.0	27.6525	0.0	0.0	8.2775	0.0	2.7775	0.065	0.0	0.0	0.0	0.0	2.33	0.0	0.0	0.2575	0.0	0.0	0.0	0.0	0.0	0.0	0.0	0.0125	0.0	0.0	0.0	2.9475	0.0	0.015	0.0	0.0	0.0	0.8300000000000001	0.0	0.0	0.0	0.0	0.2775	0.0	0.0	0.0
1195	-0.1113502999999695	51.49343490000007	0.5975	11.815	16.0175	0.0	26.2125	0.0	36.755	0.0	0.0	0.6375	0.0	5.9475	0.03	0.155	0.0	0.0	0.0	0.7274999999999999	0.0	0.0	0.025	0.0	0.0	0.0	0.0	0.0	0.0	0.0	0.0	0.0	0.0	0.0	0.6725	0.0	0.0025	0.0	0.0	0.0	0.0125	0.0	0.0	0.0	0.1	0.1725	0.0	0.0	0.0
1196	-0.1116440999999781	51.49320420000004	0.025	4.3675	32.6875	0.0875	16.8175	0.0	27.6525	0.0	0.0	8.2775	0.0	2.7775	0.065	0.0	0.0	0.0	0.0	2.33	0.0	0.0	0.2575	0.0	0.0	0.0	0.0	0.0	0.0	0.0	0.0125	0.0	0.0	0.0	2.9475	0.0	0.015	0.0	0.0	0.0	0.8300000000000001	0.0	0.0	0.0	0.0	0.2775	0.0	0.0	0.0
1197	-0.111659599999939	51.49310690000004	0.135	2.47	18.3175	0.0	35.715	0.0	23.6	0.0	0.0	6.3375	0.0	3.945	0.0275	0.01	0.0	0.0	0.0	3.775	0.0	0.0	0.4225	0.0	0.0	0.0	0.0	0.0	0.0	0.0	0.0	0.0	0.0	0.0	0.5525	0.0	0.0	0.0	0.0	0.0	3.705	0.0	0.0	0.0	0.0	0.025	0.0	0.0	0.0
1198	-0.1115740999999275	51.49305640000006	0.72	15.21	17.1575	0.0	21.725	0.0	35.545	0.0	0.0	0.6975	0.0	7.31	0.1175	0.0	0.0	0.0	0.0	0.6575	0.0	0.0	0.095	0.0	0.0	0.0	0.0	0.0	0.0	0.0	0.0	0.0	0.0	0.0	0.19	0.0	0.0025	0.0	0.0	0.0	0.0	0.0	0.06	0.0	0.0	0.2324999999999999	0.0	0.0	0.0
1199	-0.1114028999999732	51.49345900000003	0.5975	11.815	16.0175	0.0	26.2125	0.0	36.755	0.0	0.0	0.6375	0.0	5.9475	0.03	0.155	0.0	0.0	0.0	0.7274999999999999	0.0	0.0	0.025	0.0	0.0	0.0	0.0	0.0	0.0	0.0	0.0	0.0	0.0	0.0	0.6725	0.0	0.0025	0.0	0.0	0.0	0.0125	0.0	0.0	0.0	0.1	0.1725	0.0	0.0	0.0
11	-0.114114499999971	51.50471050000005	1.4375	29.1325	19.505	0.0	2.5025	0.0	31.82	0.0	0.0	0.03	0.0	10.595	0.035	0.1025	0.0	0.0	0.0	0.6125	0.0	0.0	0.5349999999999999	0.0	0.0	0.0	0.0	0.0	0.0	0.0	0.0	0.0	0.0	0.0	2.095	0.0	0.0	0.0	0.0	0.0	0.0	0.0	0.0	0.0	0.035	0.3475	0.0	0.0	0.0
1200	-0.1116205999999806	51.49330780000008	0.025	4.3675	32.6875	0.0875	16.817500000000003	0.0	27.6525	0.0	0.0	8.2775	0.0	2.7775	0.065	0.0	0.0	0.0	0.0	2.33	0.0	0.0	0.2575	0.0	0.0	0.0	0.0	0.0	0.0	0.0	0.0125	0.0	0.0	0.0	2.9475	0.0	0.015	0.0	0.0	0.0	0.8300000000000001	0.0	0.0	0.0	0.0	0.2775	0.0	0.0	0.0
1201	-0.1126951999999619	51.49296870000006	0.2375	5.085	21.7175	1.485	27.235	0.0	27.7375	0.0	0.0	4.7	0.0	3.345	0.0025	0.5375	0.005	0.0	0.0	2.1525	0.0	0.0	1.0275	0.0	0.0	0.0	0.0	0.0	0.0	0.0	0.0	0.0	0.0	0.0	1.625	0.0	0.0	0.0	0.0	0.0	0.0	0.0	0.0	0.0	0.0	0.1775	0.0	0.0	0.0
1202	-0.1124420999999529	51.49315050000007	0.2375	5.085	21.7175	1.485	27.235	0.0	27.7375	0.0	0.0	4.7	0.0	3.345	0.0025	0.5375	0.005	0.0	0.0	2.1525000000000003	0.0	0.0	1.0275	0.0	0.0	0.0	0.0	0.0	0.0	0.0	0.0	0.0	0.0	0.0	1.625	0.0	0.0	0.0	0.0	0.0	0.0	0.0	0.0	0.0	0.0	0.1775	0.0	0.0	0.0
1203	-0.1124758999999357	51.49312400000008	0.2375	5.085	21.7175	1.485	27.235	0.0	27.7375	0.0	0.0	4.7	0.0	3.345	0.0025	0.5375	0.005	0.0	0.0	2.1525	0.0	0.0	1.0275	0.0	0.0	0.0	0.0	0.0	0.0	0.0	0.0	0.0	0.0	0.0	1.625	0.0	0.0	0.0	0.0	0.0	0.0	0.0	0.0	0.0	0.0	0.1775	0.0	0.0	0.0
1204	-0.1128369999999563	51.49333050000007	1.3250000000000002	14.2175	18.335	0.14	19.955	0.0	29.5225	0.0	0.0	0.0275	0.0	2.5475000000000003	0.0175	0.7375	0.185	0.0025	0.375	1.5425000000000002	0.0	0.0	5.4325	0.9375	0.115	0.0	0.0	0.0	0.0	0.0	0.0	0.0	0.0	0.0	3.4825	0.0	0.0	0.0	0.0	0.0	0.7975	0.0	0.0	0.0	0.0	0.0	0.0	0.0	0.0
1205	-0.112493699999959	51.49292940000004	0.295	4.3675	28.450000000000003	0.4225	21.275	0.0	28.32	0.0	0.0	5.6675	0.0	3.6475	0.01	0.3875	0.07	0.0	0.0	2.3775	0.0	0.0	0.2525	0.0	0.0	0.0	0.0	0.0	0.0	0.0	0.0	0.0	0.0	0.0	3.0175	0.0	0.0	0.0	0.0	0.0	0.92	0.0	0.0	0.0	0.0	0.035	0.0	0.0	0.0
1206	-0.1122229999999717	51.49294150000003	0.135	2.47	18.3175	0.0	35.715	0.0	23.6	0.0	0.0	6.3375	0.0	3.945	0.0275	0.01	0.0	0.0	0.0	3.775	0.0	0.0	0.4225	0.0	0.0	0.0	0.0	0.0	0.0	0.0	0.0	0.0	0.0	0.0	0.5525	0.0	0.0	0.0	0.0	0.0	3.705	0.0	0.0	0.0	0.0	0.025	0.0	0.0	0.0
1207	-0.1121317999999291	51.49288690000003	0.135	2.47	18.3175	0.0	35.715	0.0	23.6	0.0	0.0	6.3375	0.0	3.945	0.0275	0.01	0.0	0.0	0.0	3.775	0.0	0.0	0.4225	0.0	0.0	0.0	0.0	0.0	0.0	0.0	0.0	0.0	0.0	0.0	0.5525	0.0	0.0	0.0	0.0	0.0	3.705	0.0	0.0	0.0	0.0	0.025	0.0	0.0	0.0
1208	-0.1119145999999773	51.49287390000006	0.09	1.29	12.3725	0.0025	42.435	0.0	24.05	0.0	0.0	4.945	0.0	3.4375	0.0	0.22	0.0	0.0	0.0	2.3025	0.0	0.0	3.31	0.015	0.0	0.0	0.0	0.0	0.0	0.0	0.0	0.0	0.0	0.0	3.2875	0.0	0.0	0.0	0.0	0.0	1.6	0.0	0.0	0.0	0.0	0.0	0.0	0.0	0.0
1210	-0.112115699999947	51.49288500000006	0.0825	1.2925	17.9625	1.44	36.9875	0.0	26.31	0.0	0.0	5.93	0.0	2.635	0.0	0.0	0.0	0.0	0.0	2.035	0.0	0.0	1.35	0.0	0.0	0.0	0.0	0.0	0.0	0.0	0.0	0.0	0.0	0.02	0.7224999999999999	0.0	0.0	0.0	0.0	0.0	2.4625	0.0	0.0	0.0	0.0	0.0075	0.0	0.0	0.0
1211	-0.1122717999999736	51.49308640000004	0.295	4.3675	28.45	0.4225	21.275	0.0	28.32	0.0	0.0	5.6675	0.0	3.6475	0.01	0.3875	0.07	0.0	0.0	2.3775	0.0	0.0	0.2525	0.0	0.0	0.0	0.0	0.0	0.0	0.0	0.0	0.0	0.0	0.0	3.0175	0.0	0.0	0.0	0.0	0.0	0.92	0.0	0.0	0.0	0.0	0.035	0.0	0.0	0.0
1212	-0.1153242999999406	51.49481370000007	0.95	24.3625	14.9725	0.0	15.6875	0.0	24.6375	0.0	0.0	10.9425	0.0	2.275	0.0725	0.6975	0.0	0.0	0.0	2.78	0.0	0.0	2.045	0.0	0.0	0.0	0.0	0.0	0.0	0.0	0.0	0.0	0.0	0.0	0.005	0.0	0.0	0.0	0.0	0.0	0.0	0.0	0.0	0.0	0.0	0.0275	0.0	0.0	0.0
1213	-0.1153318999999442	51.49501780000003	0.23	36.15	11.585	0.22	16.0175	0.0	18.8925	0.0	0.0	8.26	0.0	1.605	0.4024999999999999	1.5975	0.0125	0.0	0.0	1.3625	0.0	0.0	2.2575	0.0	0.0	0.0	0.0	0.0	0.0	0.0	0.0	0.0	0.0	0.0	0.0	0.0	0.1075	0.0	0.0	0.0	0.0	0.0	0.0	0.0	0.0	0.0	0.9775	0.0	0.0
1214	-0.11505939999995	51.49511140000004	0.34	34.965	13.91	0.0	10.795000000000002	0.0	22.72	0.0	0.0275	10.5925	0.0	1.765	0.0075	0.49	0.0025	0.0125	0.0	0.7675000000000001	0.0	0.0125	1.34	0.0	0.0	0.0	0.0	0.0	0.0	0.0	0.0	0.0	0.0	0.0	0.74	0.0	0.0	0.0	0.0	0.0	0.0575	0.0	0.1975	0.4825	0.0	0.5875	0.0	0.0	0.0
1215	-0.1151243999999565	51.495105100000046	0.34	34.965	13.91	0.0	10.795	0.0	22.72	0.0	0.0275	10.5925	0.0	1.765	0.0075	0.49	0.0025	0.0125	0.0	0.7675000000000001	0.0	0.0125	1.34	0.0	0.0	0.0	0.0	0.0	0.0	0.0	0.0	0.0	0.0	0.0	0.74	0.0	0.0	0.0	0.0	0.0	0.0575	0.0	0.1975	0.4825	0.0	0.5875	0.0	0.0	0.0
1216	-0.1152824999999779	51.49519150000003	0.04	36.9375	13.4725	0.9825	12.1275	0.0	12.5175	0.0	0.0	9.9025	0.21	7.139999999999999	1.78	0.08	0.965	0.0	0.0	1.1725	0.0	0.0	0.185	0.0	0.0	0.0	0.0	0.0	0.0	0.0	0.0	0.0	0.0	0.0	1.0	0.0	0.0	0.0	0.0	0.0	0.005	0.0	0.215	0.085	0.0	0.4175	0.0	0.0025	0.0
1217	-0.1154568999999696	51.49512100000004	0.965	33.8675	24.645	0.355	4.1825	0.0	25.5	0.0	0.0	0.21	0.0	3.4675	0.0	0.0	0.0375	0.0	0.0	0.03	0.0	0.0	4.88	0.0	0.1925	0.0	0.0	0.025	0.0	0.0	0.0	0.0	0.0	0.0	0.0725	0.0	0.0	0.0	0.0	0.0	0.0	0.0	0.0	0.0	0.0	1.3525	0.0	0.0	0.0
1218	-0.1151208999999653	51.49526380000003	0.0025	42.3975	14.145	1.9375	7.989999999999999	0.5975	13.8025	0.0	0.0025	2.9825	0.05	3.9375	0.125	0.49	0.14	0.0	0.0	1.5099999999999998	0.0	0.0	1.2825	0.0	0.0	0.0	0.005	0.01	0.0	0.0	0.0	0.0	0.0	0.0	0.9625	0.0	0.0	0.0	0.0	0.0	0.0	0.0	0.4275	0.4575	0.0	0.26	0.0	0.0	0.0
1219	-0.1146245999999564	51.49450850000005	0.1575	33.9375	16.4525	0.5900000000000001	8.407499999999999	0.0	14.6025	0.0	0.0	8.605	0.0	7.705	0.0	0.075	0.0	0.0	0.015	8.2725	0.0	0.0	0.0999999999999999	0.0	0.0	0.0	0.0	0.0	0.0	0.0	0.0	0.0175	0.0	0.0	0.35	0.0	0.0	0.0	0.0	0.0	0.0	0.0	0.0	0.0	0.0	0.0225	0.0	0.0	0.0
1220	-0.1147772999999574	51.49469280000005	0.1575	33.9375	16.4525	0.5900000000000001	8.4075	0.0	14.6025	0.0	0.0	8.605	0.0	7.705	0.0	0.075	0.0	0.0	0.015	8.2725	0.0	0.0	0.0999999999999999	0.0	0.0	0.0	0.0	0.0	0.0	0.0	0.0	0.0175	0.0	0.0	0.35	0.0	0.0	0.0	0.0	0.0	0.0	0.0	0.0	0.0	0.0	0.0225	0.0	0.0	0.0
1221	-0.1139426999999386	51.49480650000004	0.99	30.3825	23.3	0.0	8.1225	0.0	21.7575	0.0	0.0	0.3725	0.0	9.545	0.0	0.02	0.0	0.0	0.0	1.005	0.0	0.0	1.575	0.0	0.0	0.0	0.0	0.0	0.0	0.0	0.0	0.0	0.0	0.0	1.1875	0.0	0.0	0.0	0.0	0.0	1.6175	0.0	0.0	0.0	0.01	0.055	0.0	0.0	0.0
1222	-0.1140745999999239	51.49484060000003	1.0275	28.53	23.24	0.1425	7.1000000000000005	0.0	25.2925	0.0	0.0	0.1149999999999999	0.0	9.23	0.0225	0.0175	0.0	0.0	0.0	0.6799999999999999	0.0	0.0	0.685	0.0	0.0	0.0	0.0	0.0	0.0	0.0	0.0	0.0	0.0	0.0	2.135	0.0	0.0	0.0	0.0	0.0	0.92	0.0	0.0	0.0	0.0	0.16	0.0	0.0	0.0
1223	-0.1127331999999796	51.49551710000003	0.6425000000000001	19.825	27.895	0.0	8.967500000000001	0.0	24.015	0.0	0.0	0.385	0.0	13.4325	0.0525	0.0175	0.03	0.0	0.0	2.0125	0.0	0.0	0.43	0.0	0.0	0.0	0.0	0.0	0.0	0.0	0.0	0.0	0.0	0.0	2.0575	0.0	0.0	0.0	0.0	0.0	0.035	0.0	0.0	0.0	0.0	0.0825	0.0	0.0	0.0
1224	-0.1131063999999355	51.49546830000003	0.0	39.712500000000006	14.2975	0.1025	6.0575	0.065	31.5375	0.0	0.0	1.5275	0.0	1.8125	0.0	0.0	0.455	0.0	0.0	0.11	0.0	0.0	3.5425000000000004	0.0	0.0	0.0	0.0	0.0	0.0	0.0	0.0	0.0	0.0	0.0	0.28	0.0	0.0	0.0	0.0	0.0	0.185	0.0	0.0	0.135	0.0	0.0	0.0	0.0	0.0
1225	-0.1137998999999467	51.49571280000004	0.4175	39.6875	11.8125	3.46	10.8575	1.5325	13.75	0.0	0.0	4.7625	0.0	1.9425	0.0	0.0	0.01	0.0	0.0	1.185	0.0	0.0	10.2575	0.0	0.0	0.0	0.0	0.0	0.0	0.0	0.0	0.0	0.0	0.0	0.0325	0.0	0.0	0.0	0.0	0.0	0.0	0.0	0.0	0.0	0.0	0.005	0.0	0.0	0.0
1226	-0.1146114999999667	51.49500110000008	0.03	49.1275	14.78	0.7225	3.8375	0.0	25.1025	0.0	0.0	1.975	0.0	2.1525	0.08	0.0125	0.0	0.0	0.0	0.0625	0.0	0.0	1.0875	0.0	0.0	0.0	0.0	0.0	0.0	0.0	0.005	0.0	0.0	0.0	0.7425	0.0	0.0	0.0	0.0	0.0	0.0	0.0	0.0	0.23	0.005	0.02	0.0	0.0	0.0
1227	-0.1149065999999265	51.49493750000005	0.9025	38.585	12.5925	0.2025	9.0425	0.0	26.425	0.0	0.0	5.58	0.0	3.29	0.4025	0.02	0.0	0.0	0.0	0.2275	0.0	0.0	1.365	0.0	0.0	0.0	0.0	0.0	0.0	0.0	0.0	0.0	0.0	0.0	0.205	0.0	0.0	0.0	0.0	0.0	0.0	0.0	0.0	0.02	0.0	0.0325	0.0	0.0	0.0
1228	-0.114358799999934	51.49506860000008	0.015	34.935	15.7775	0.0	9.5175	0.0	22.0425	0.0	0.0	6.125	0.0	2.7	0.0825	0.0	0.0	0.0	0.0	0.08	0.0	0.0	6.3325000000000005	0.0	0.0	0.0	0.0	0.0	0.0	0.0	0.0	0.0	0.0	0.0	0.6074999999999999	0.0	0.0	0.0	0.0	0.0	0.01	0.0	0.0	0.0	0.0075	0.26	0.0	0.0	0.0
1229	-0.1145565999999576	51.49447010000006	1.3925	27.6525	19.955	0.0425	10.7275	0.0	16.689999999999998	0.0	0.0	0.345	0.0	13.135	0.0	0.005	0.0	0.0	0.0	1.3	0.0	0.0	3.485	0.0	0.0	0.0	0.0	0.0	0.0	0.0	0.0	0.0	0.0	0.0	2.4425	0.0	0.0	0.0	0.0	0.0	2.075	0.0	0.0	0.0	0.2125	0.015	0.0	0.0	0.0
1230	-0.1167493999999464	51.494654000000025	7.515000000000001	32.3625	21.0925	0.08	1.39	0.1699999999999999	29.05	0.0	0.0	0.0	0.0	3.8175	0.005	0.0	0.0325	0.0	0.0	0.005	0.0	0.0	2.225	0.0	0.0	0.0	0.0	0.0	0.0	0.0	0.0	0.0	0.0	0.0	1.985	0.0	0.0	0.0	0.0	0.0	0.0375	0.0	0.0	0.0	0.0	0.075	0.0	0.0	0.0
1231	-0.1189076999999656	51.49420090000007	10.4	36.925	11.2875	1.27	9.7	0.7275	19.1975	0.17	0.0	0.7675	0.0	4.6075	0.74	0.055	0.6675	0.01	0.0	1.67	0.0	0.0	0.52	0.0	0.0	0.0	0.0	0.0	0.0	0.0	0.0	0.0	0.0	0.0	0.9675	0.0	0.0	0.0	0.0	0.0	0.2575	0.0	0.0	0.0	0.0	0.0475	0.0	0.0	0.0
1232	-0.1189226999999277	51.49456470000007	2.055	28.045	22.1775	0.0	2.955	0.0	34.69	0.0	0.0	0.0	0.0	3.835	0.2925	0.0	0.0	0.0	0.0	0.04	0.0	0.0	0.745	0.0	0.0	0.0	0.0	0.0	0.0	0.0	0.0	0.0	0.0	0.0	0.1375	0.0	0.0	0.0	0.0	0.0	0.0	0.0	0.0	0.0	0.0	0.1725	0.0	0.0	0.0
1233	-0.1189400999999747	51.49470930000007	2.19	28.825	21.610000000000003	0.0	5.9725	0.0	30.4875	0.0	0.0	0.165	0.0	8.0425	0.1225	0.01	0.1175	0.0	0.0	0.0175	0.0	0.0	0.965	0.0	0.0	0.0	0.0	0.0	0.0	0.0	0.0	0.0	0.0	0.0	0.2175	0.0	0.0	0.0	0.0	0.0	0.0125	0.0	0.07	0.0	0.0	0.26	0.0	0.0	0.0
1234	-0.1189639999999485	51.49479840000004	17.9425	0.09	0.0425	27.7575	0.0175	29.585	0.0	0.0	1.125	0.0	0.01	0.0	0.0	0.12	12.1675	0.095	0.0	0.235	0.0	0.4875	0.0	0.0	0.0125	0.2525	0.0075	0.0	0.0	0.025	0.27	0.0	0.14	0.045	0.0	0.0	0.0	0.0	0.0	0.0	0.2975	0.0	0.02	0.0075	5.79	0.28	0.0	0.5974999999999999	0.0
1235	-0.119053699999938	51.49396270000005	2.7825	29.1975	14.96	0.0	13.0325	0.0	19.0	0.0	0.0	3.8975	0.0	7.0	0.4725	0.5725	0.0	0.0	0.0	5.2425	0.0	0.005	0.1425	0.0	0.0	0.0	0.0	0.0	0.0	0.0	0.0	0.0	0.0	0.0	1.69	0.0	0.0025	0.0	0.0	0.0	1.48	0.0	0.0	0.0	0.0	0.4525	0.0	0.0	0.0
1236	-0.1190370999999572	51.49417160000007	2.7825	29.1975	14.96	0.0	13.0325	0.0	19.0	0.0	0.0	3.8975	0.0	7.0	0.4725	0.5725	0.0	0.0	0.0	5.2425	0.0	0.005	0.1425	0.0	0.0	0.0	0.0	0.0	0.0	0.0	0.0	0.0	0.0	0.0	1.69	0.0	0.0025	0.0	0.0	0.0	1.48	0.0	0.0	0.0	0.0	0.4525	0.0	0.0	0.0
1237	-0.117524899999978	51.49373250000008	15.427499999999998	24.2075	18.942500000000003	5.327500000000001	3.6025	0.52	20.97	0.0	0.0	0.0	0.0	7.21	0.025	0.0	0.0125	0.0	0.0	0.015	0.0	0.0	0.0	0.0	0.0	0.0	0.0	0.0	0.0	0.0	0.0	0.0	0.0	0.0	2.285	0.0	0.0	0.0	0.0	0.0	0.255	0.0	0.225	0.0	0.015	0.1825	0.0	0.0	0.005
1238	-0.1172409999999786	51.494066100000055	34.89	5.2425	2.4850000000000003	6.914999999999999	1.5625	24.9475	8.2925	3.5175	0.1225	0.0125	0.0	6.012499999999999	0.265	0.9925	0.0425	0.0	0.0	0.16	0.405	0.0	0.01	1.0025	0.0	0.0	0.0	0.0	0.0925	0.0	0.0	0.0	0.0	1.0925	0.415	0.0	0.0525	0.0	0.0	0.025	0.0425	0.0	0.0075	0.005	0.02	0.1725	0.0	0.045	0.0
1239	-0.1177873999999405	51.49394030000008	1.265	29.4475	19.945	0.0	7.3275	0.0	23.195	0.0	0.0	0.02	0.0	13.2425	0.3425	0.005	0.0	0.0	0.0	4.585	0.0	0.0	0.0875	0.0	0.0	0.0	0.0	0.0	0.0	0.0	0.0	0.0	0.0	0.0	0.1575	0.0	0.0	0.0	0.0	0.0	0.0375	0.0	0.025	0.0	0.0	0.24	0.0	0.0	0.0
1240	-0.1179060999999705	51.493808700000045	1.265	29.4475	19.945	0.0	7.3275	0.0	23.195	0.0	0.0	0.02	0.0	13.2425	0.3425	0.005	0.0	0.0	0.0	4.585	0.0	0.0	0.0875	0.0	0.0	0.0	0.0	0.0	0.0	0.0	0.0	0.0	0.0	0.0	0.1575	0.0	0.0	0.0	0.0	0.0	0.0375	0.0	0.025	0.0	0.0	0.24	0.0	0.0	0.0
1241	-0.1199078999999301	51.49284360000007	3.22	34.0125	13.175	1.11	20.155	0.1025	16.6075	0.0	0.0	0.36	0.0	4.2	0.0025	0.045	0.0	0.0	0.0	1.6375	0.0	0.0	3.8825	0.0	0.0	0.0	0.0	0.0	0.0	0.0	0.0	0.0	0.0	0.0	0.135	0.0	0.0	0.0	0.0	0.0	1.0825	0.0	0.0	0.0	0.0	0.0025	0.0	0.0	0.0
1242	-0.1197570999999584	51.49307460000006	3.22	34.0125	13.175	1.11	20.155	0.1025	16.6075	0.0	0.0	0.36	0.0	4.2	0.0025	0.045	0.0	0.0	0.0	1.6375	0.0	0.0	3.8825	0.0	0.0	0.0	0.0	0.0	0.0	0.0	0.0	0.0	0.0	0.0	0.135	0.0	0.0	0.0	0.0	0.0	1.0825	0.0	0.0	0.0	0.0	0.0025	0.0	0.0	0.0
1243	-0.1193729999999391	51.49299690000004	0.4075	30.095	9.8	0.355	32.3275	0.0625	16.6275	0.0	0.0	1.655	0.0	1.4975	0.0	0.2525	0.0	0.0	0.0	0.0275	0.0	0.0	6.0475	0.0725	0.0	0.0	0.0	0.0	0.0	0.0	0.0	0.0	0.0	0.0	0.2975	0.0	0.0	0.0	0.0	0.0725	0.005	0.0	0.0	0.0	0.0	0.0	0.0	0.0	0.0
1245	-0.1190765999999712	51.49287680000003	1.01	42.63	15.005	0.3375	8.290000000000001	0.815	21.1625	0.0	0.0	0.03	0.0175	6.515	0.0	0.025	0.0	0.0	0.0775	0.8925000000000001	0.0	0.0	2.68	0.0	0.0	0.0	0.0	0.0	0.0	0.0	0.0	0.0	0.0	0.0	0.1325	0.0	0.0	0.0	0.0	0.0	0.245	0.0	0.0	0.0	0.0	0.0325	0.0	0.0	0.0
1246	-0.1191204999999513	51.49271420000008	1.01	42.63	15.005	0.3375	8.290000000000001	0.815	21.1625	0.0	0.0	0.03	0.0175	6.515	0.0	0.025	0.0	0.0	0.0775	0.8925000000000001	0.0	0.0	2.68	0.0	0.0	0.0	0.0	0.0	0.0	0.0	0.0	0.0	0.0	0.0	0.1325	0.0	0.0	0.0	0.0	0.0	0.245	0.0	0.0	0.0	0.0	0.0325	0.0	0.0	0.0
1247	-0.1180426999999326	51.49324540000004	0.2925	43.865	17.2075	0.0	0.1175	2.16	27.585	0.0	0.0	0.0	0.0	3.86	0.0	0.0	0.2425	0.0	0.0	0.0	0.0	0.0	1.3125	0.0	0.0	0.0	0.0	0.0	0.0	0.0	0.0	0.0	0.0	0.0	3.1675	0.0	0.0	0.0	0.0	0.0	0.0275	0.0	0.0	0.0	0.0	0.0075	0.0	0.0	0.0
1248	-0.1177837999999269	51.49348895000003	15.427499999999998	24.2075	18.942500000000003	5.327500000000001	3.6025	0.52	20.97	0.0	0.0	0.0	0.0	7.21	0.025	0.0	0.0125	0.0	0.0	0.015	0.0	0.0	0.0	0.0	0.0	0.0	0.0	0.0	0.0	0.0	0.0	0.0	0.0	0.0	2.285	0.0	0.0	0.0	0.0	0.0	0.255	0.0	0.225	0.0	0.015	0.1825	0.0	0.0	0.005
1249	-0.1124434999999266	51.49536370000004	0.2775	44.935	10.3625	2.065	10.635	0.105	13.595	0.0	0.0	0.0275	0.2	4.845	0.015	0.04	0.0	0.0	0.0	0.065	0.0	0.0	8.305	0.0	0.0	0.0	0.0	0.0	0.0	0.0	0.0	0.0	0.0	0.0	1.63	0.0	0.0	0.0	0.0	0.0	0.55	0.0	0.0	0.77	0.0	0.1475	0.0225	0.0	0.0
124	-0.1162029669999356	51.49680433300006	5.115	20.715	11.3	2.055	20.505	0.1825	24.6825	0.0	0.0	0.0225	0.0	12.71	0.005	0.0	0.0	0.0	0.0	0.05	0.0	0.0	0.7475	0.0	0.0	0.0	0.0	0.0	0.0	0.0	0.0	0.0	0.0	0.0	0.3725	0.0	0.0	0.0	0.0	0.0	0.1025	0.0	0.025	0.0175	0.175	0.5925	0.0	0.0	0.0
1250	-0.1124746999999501	51.49524070000007	2.235	38.1075	9.905	0.88	14.545	0.0	20.62	0.0	0.0	0.415	0.0	5.5775	0.025	0.5525	0.0	0.0125	0.0	0.1175	0.0	0.0	4.98	0.0	0.0	0.0	0.0	0.0	0.0	0.0	0.0	0.0	0.0	0.0	0.7975000000000001	0.0	0.0	0.0	0.0	0.0	0.0	0.0	0.02	0.1575	0.0	0.0	0.0	0.0	0.0
1251	-0.1126264999999762	51.49514730000004	2.0275	29.3125	6.2525	1.2999999999999998	21.745	0.0	23.6525	0.0	0.0	0.2025	0.0	2.79	0.0	0.2275	0.0	0.0	0.0	0.2825	0.0	0.0	9.96	0.0	0.0	0.0	0.0	0.0	0.0	0.0	0.0	0.0	0.0	0.0	0.8325	0.0	0.0175	0.0	0.0	0.0	0.0	0.0	0.0	0.0125	0.0	0.0075	0.0	0.0	0.0
1252	-0.1128976999999622	51.49491730000005	1.835	29.13	18.985	0.125	8.625	0.0	16.6	0.0	0.0	0.035	0.0	17.81	0.0	0.005	0.0	0.0	0.0	0.06	0.0	0.0	4.58	0.0	0.0	0.0	0.0	0.0	0.0	0.0	0.0	0.0	0.0	0.0	1.1	0.0	0.0	0.0	0.0	0.0	0.03	0.0	0.0	0.0	0.0	0.035	0.0	0.0	0.0
1253	-0.113080899999943	51.49489790000007	7.1675	28.5625	19.37	5.4725	9.7025	0.0	19.88	0.0	0.0	0.0	0.0	6.0625	0.0	0.005	0.0	0.0	0.0475	0.7875	0.0	0.0	0.7825	0.0	0.0	0.0	0.0	0.0	0.0	0.0	0.0	0.0	0.0	0.0	0.94	0.0	0.0025	0.0	0.0	0.0	0.0	0.0	0.0	0.0	0.0175	0.0075	0.0	0.0	0.0
1254	-0.1133252499999457	51.49473505000003	3.4425	36.355	16.3425	1.88	8.1625	0.0	24.9575	0.0	0.0	0.085	0.0375	5.8925	0.0	0.0	0.0	0.0075	0.0	0.2825	0.0	0.0	1.2399999999999998	0.03	0.0	0.0	0.0	0.0	0.0	0.0	0.0	0.0	0.0	0.0	0.84	0.0	0.0	0.0	0.0	0.0	0.005	0.0	0.03	0.075	0.0	0.0	0.0	0.0	0.0
1255	-0.1135695999999484	51.49457220000005	1.41	27.5275	14.085	1.6525	16.37	0.0	18.88	0.0	0.0	0.005	0.0	14.0175	0.0075	0.0675	0.015	0.0025	0.0675	1.07	0.0	0.0	2.785	0.0	0.0	0.0	0.0	0.0	0.0	0.0	0.0	0.0	0.0025	0.0	1.1525	0.0	0.0	0.0	0.0	0.0	0.0	0.0	0.2775	0.1775	0.0	0.2375	0.0	0.0	0.0
1256	-0.1140988999999308	51.49512610000005	0.2475	35.26	13.46	0.0	8.532499999999999	0.505	33.292500000000004	0.0	0.085	2.055	0.0	1.765	0.0075	0.0175	0.0	0.0	0.0	0.0775	0.0	0.0	4.2375	0.0	0.0	0.0	0.0	0.0	0.0	0.0	0.0	0.0	0.0	0.0	0.0	0.0	0.0025	0.0	0.0	0.0	0.005	0.0	0.0	0.175	0.0	0.0125	0.0	0.0	0.0
1257	-0.1142997999999693	51.49543890000007	4.575	35.7275	12.63	7.737500000000001	7.53	4.515000000000001	8.9125	0.0	0.0249999999999999	4.7075000000000005	0.0	3.44	0.0	0.2525	0.42	0.0	0.0	0.1	0.0	0.0	9.1475	0.0	0.0	0.0	0.0	0.0	0.0	0.0	0.0	0.0	0.0	0.0	0.0025	0.0	0.0	0.0	0.0	0.0	0.145	0.0	0.0	0.0	0.0	0.01	0.0	0.0	0.0
1258	-0.1145006999999509	51.49575170000003	0.425	8.69	21.1425	1.12	22.8775	0.0	30.6275	0.0	0.0	1.5125	0.0	5.675	0.085	0.0175	0.0	0.0	0.0	2.4275	0.0	0.0	4.07	0.0	0.0	0.0	0.0	0.0	0.0	0.0	0.0	0.0	0.0	0.0	0.6675	0.0	0.0	0.0	0.0	0.0	0.08	0.0	0.0	0.0	0.0	0.035	0.0	0.0	0.0
1259	-0.1135604999999486	51.49534700000004	0.0	40.1875	12.3525	0.0	5.98	0.125	35.44	0.0	0.0	1.1725	0.0	2.2775	0.0	0.005	0.0	0.0	0.0	0.06	0.0	0.0	1.8575	0.0	0.0	0.0	0.0	0.0	0.0	0.0	0.0	0.0	0.0	0.0	0.0	0.0	0.0	0.0	0.0	0.0	0.0	0.0	0.1025	0.165	0.0	0.0475	0.0	0.0	0.0
125	-0.1159482999999568	51.49715990000004	2.0825	21.8825	13.1625	0.0	19.785	0.0	27.5925	0.0	0.005	0.005	0.0375	2.405	0.0	0.0025	0.1675	0.0	0.27	0.2024999999999999	0.0	0.0	10.7425	0.1825	0.0	0.0	0.0	0.0	0.0	0.0	0.0	0.0	0.0	0.0	1.085	0.0	0.0	0.0	0.0	0.0	0.0	0.0	0.0	0.105	0.0	0.0725	0.0	0.0	0.0
1260	-0.1137317999999254	51.49561920000008	0.07	39.05	13.645	0.54	8.635000000000002	0.0275	17.134999999999998	0.0	0.0	13.8675	0.055	1.23	0.0	1.0275	0.1925	0.0	0.0025	0.0675	0.0	0.0	1.4449999999999998	0.0	0.0	0.0	0.0	0.005	0.0	0.0	0.0	0.0	0.0	0.0	2.3775	0.0	0.0275	0.0	0.0	0.0	0.005	0.0	0.0	0.0	0.0	0.0375	0.0	0.0	0.0
1262	-0.1148967999999399	51.49490980000007	0.9025	38.585	12.5925	0.2025	9.0425	0.0	26.425	0.0	0.0	5.58	0.0	3.29	0.4025	0.02	0.0	0.0	0.0	0.2275	0.0	0.0	1.365	0.0	0.0	0.0	0.0	0.0	0.0	0.0	0.0	0.0	0.0	0.0	0.205	0.0	0.0	0.0	0.0	0.0	0.0	0.0	0.0	0.02	0.0	0.0325	0.0	0.0	0.0
1263	-0.1150928999999791	51.49523085000004	0.0025	42.3975	14.145	1.9375	7.989999999999999	0.5975	13.8025	0.0	0.0025	2.9825	0.05	3.9375	0.125	0.49	0.14	0.0	0.0	1.5099999999999998	0.0	0.0	1.2825	0.0	0.0	0.0	0.005	0.01	0.0	0.0	0.0	0.0	0.0	0.0	0.9625	0.0	0.0	0.0	0.0	0.0	0.0	0.0	0.4275	0.4575	0.0	0.26	0.0	0.0	0.0
1264	-0.1152889999999615	51.49555190000007	1.61	16.6175	25.8975	0.0	10.37	0.19	29.22	0.0	0.0	0.7124999999999999	0.0	7.68	0.33	0.0	0.0075	0.0	0.01	1.73	0.0	0.0	3.8475	0.0	0.0	0.0	0.0	0.0	0.0	0.0	0.0	0.0	0.0	0.0	0.27	0.0	0.0	0.0	0.0	0.03	0.11	0.0	0.0775	0.01	0.0	0.2375	0.0	0.0	0.0
1265	-0.1203453999999624	51.49379940000006	1.7	20.265	24.945	0.0	6.017499999999999	0.0	39.7125	0.0	0.0	0.18	0.0	4.7775	0.0075	0.1225	0.0	0.0	0.0	0.0725	0.0	0.0	0.7825	0.0	0.0	0.0	0.0	0.0	0.0	0.0	0.0	0.0	0.0	0.0025	0.1925	0.0	0.0	0.0	0.0	0.0	0.015	0.0	0.0	0.0	0.005	0.08	0.0	0.0	0.0
1266	-0.1200352999999267	51.493781400000046	3.7325	24.755000000000003	17.5325	0.63	13.46	0.0	22.56	0.0	0.0	0.1425	0.0	14.455	0.005	0.0725	0.0	0.0	0.0	1.045	0.0	0.0	0.055	0.0	0.0	0.0	0.0	0.0	0.0	0.0	0.0	0.0	0.0	0.0	0.065	0.0	0.0	0.0	0.0	0.0	1.345	0.0	0.0	0.0	0.0	0.025	0.0	0.0	0.0
1267	-0.119713499999932	51.49387410000003	6.8825	20.63	15.2425	0.225	15.3425	0.0	22.0375	0.0	0.0	0.8725	0.0	16.965	0.0075	0.0	0.0	0.0	0.0	0.9325	0.0	0.0	0.095	0.0	0.0	0.0	0.0	0.0	0.0	0.0	0.0	0.0	0.0	0.0	0.03	0.0	0.0	0.0	0.0	0.0	0.06	0.0	0.0	0.0	0.11	0.3425	0.0	0.0	0.0
1268	-0.1195952999999576	51.49386760000005	2.68	26.5725	18.3475	0.0075	5.739999999999999	0.0	27.4725	0.0	0.0	1.0625	0.0	13.67	0.045	0.165	0.0	0.0	0.0	1.8825	0.0	0.095	0.7174999999999999	0.0	0.0	0.0	0.0	0.0	0.0	0.0	0.0	0.0	0.0	0.0	0.8674999999999999	0.0	0.0	0.0	0.0	0.0	0.3225	0.0	0.0	0.0	0.0825	0.0075	0.0	0.0	0.0
1269	-0.1128361999999469	51.49197230000004	0.7274999999999999	33.2275	15.265	0.0125	9.98	0.0	20.817500000000003	0.0	0.0	4.0125	0.0	8.49	0.01	0.2125	0.07	0.0	0.0	1.3025	0.0	0.0	0.1425	0.0	0.0	0.0	0.0	0.0	0.0	0.0	0.0	0.0	0.0	0.0	2.2375	0.0	0.0	0.0	0.0	0.0	0.6725	0.0	0.0	0.0	0.0	0.2125	0.0	0.0	0.0
126	-0.1159008999999287	51.49731750000007	1.7474999999999998	22.3425	18.72	0.0	18.47	0.0	26.855	0.0	0.0	0.0	0.0	5.1425	0.06	2.0275000000000003	0.0025	0.0	0.0	0.005	0.0	0.0	1.2425	0.0	0.0	0.0	0.0	0.0	0.0	0.0	0.0	0.0	0.0	0.0	1.845	0.0	0.2325	0.0	0.0	0.0	0.0375	0.0	0.135	0.0	0.0	0.06	0.0	0.0	0.925
1270	-0.1127867999999239	51.49194220000004	0.7274999999999999	33.2275	15.265	0.0125	9.98	0.0	20.8175	0.0	0.0	4.0125	0.0	8.49	0.01	0.2125	0.07	0.0	0.0	1.3025	0.0	0.0	0.1425	0.0	0.0	0.0	0.0	0.0	0.0	0.0	0.0	0.0	0.0	0.0	2.2375	0.0	0.0	0.0	0.0	0.0	0.6725	0.0	0.0	0.0	0.0	0.2125	0.0	0.0	0.0
1271	-0.1131348999999772	51.49203170000004	2.8000000000000003	15.0125	22.0375	0.9875	15.82	0.0	24.5525	0.0	0.0	0.0275	0.0	1.495	0.4725	8.0725	0.0	0.0	0.0	0.29	0.0	0.0	6.949999999999999	0.0	0.0	0.0	0.0	0.0	0.0	0.0	0.0	0.185	0.0	0.0	0.2675	0.0	0.0	0.0	0.0	0.0	0.0	0.0	0.0	0.0	0.0	0.0225	0.0	0.0	0.0
1272	-0.1132985999999505	51.49190780000004	0.3875	28.3325	17.3875	0.0	9.9225	0.0	32.145	0.0	0.0	2.76	0.0	5.5425	0.0025	0.29	0.0025	0.0	0.0	1.29	0.0	0.0	0.145	0.0	0.0	0.0	0.0	0.0	0.0	0.0	0.0	0.0	0.0	0.0	1.02	0.0	0.0	0.0	0.0	0.0	0.065	0.0	0.0	0.0	0.0	0.1225	0.0	0.0	0.0
1273	-0.1136251999999444	51.49207600000005	1.67	6.4225	26.165	0.0	21.5275	0.0	29.7975	0.0	0.0	2.2175	0.0	8.1325	0.0	0.005	0.05	0.0	0.0	1.9875	0.0	0.0	0.055	0.0025	0.0	0.0	0.0	0.01	0.0	0.0	0.0	0.0	0.0	0.0	1.0325	0.0	0.0	0.0	0.0	0.0	0.19	0.0	0.0	0.0	0.0	0.0775	0.0	0.0	0.0
1274	-0.1135897999999429	51.49153580000007	0.03	25.105	8.635	0.0	22.1775	0.0	12.6725	0.0	0.0	4.2475	0.0	9.9425	0.0025	3.18	0.0475	0.0	0.0	1.8875	0.0	0.0	1.2	1.495	0.0	0.0	0.0	0.0	0.0	0.0	0.0	0.0	0.0	0.0	1.9175	0.0	0.0	0.0	0.0	0.0	2.71	0.0	0.0	0.0	0.0	0.0025	0.0	0.0	0.0
1275	-0.1137420999999676	51.49160780000005	0.03	25.105	8.635	0.0	22.1775	0.0	12.6725	0.0	0.0	4.2475	0.0	9.9425	0.0025	3.18	0.0475	0.0	0.0	1.8875	0.0	0.0	1.2	1.495	0.0	0.0	0.0	0.0	0.0	0.0	0.0	0.0	0.0	0.0	1.9175	0.0	0.0	0.0	0.0	0.0	2.71	0.0	0.0	0.0	0.0	0.0025	0.0	0.0	0.0
1277	-0.1143330999999534	51.491552400000046	0.4975	19.785	27.457500000000003	0.015	6.13	0.0	27.28	0.0	0.0	2.215	0.0	4.867500000000001	0.0425	0.38	0.025	0.0	0.0	0.4575	0.0	0.0	5.1325	0.0	0.0	0.0	0.0	0.0	0.0	0.0	0.0	0.0	0.0	0.0	2.4275	0.0	0.0	0.0	0.0	0.0	0.0025	0.0	0.0	0.2325	0.005	1.9475	0.0	0.0	0.0
1278	-0.113936199999955	51.49136976700004	0.03	25.105	8.635	0.0	22.1775	0.0	12.6725	0.0	0.0	4.2475	0.0	9.9425	0.0025	3.18	0.0475	0.0	0.0	1.8875	0.0	0.0	1.2	1.495	0.0	0.0	0.0	0.0	0.0	0.0	0.0	0.0	0.0	0.0	1.9175	0.0	0.0	0.0	0.0	0.0	2.71	0.0	0.0	0.0	0.0	0.0025	0.0	0.0	0.0
1279	-0.1135392999999567	51.49118713300004	0.03	25.105	8.635	0.0	22.1775	0.0	12.6725	0.0	0.0	4.2475	0.0	9.9425	0.0025	3.18	0.0475	0.0	0.0	1.8875	0.0	0.0	1.2	1.495	0.0	0.0	0.0	0.0	0.0	0.0	0.0	0.0	0.0	0.0	1.9175	0.0	0.0	0.0	0.0	0.0	2.71	0.0	0.0	0.0	0.0	0.0025	0.0	0.0	0.0
127	-0.1159957999999505	51.49747500000007	1.7474999999999998	22.3425	18.72	0.0	18.47	0.0	26.855	0.0	0.0	0.0	0.0	5.1425	0.06	2.0275000000000003	0.0025	0.0	0.0	0.005	0.0	0.0	1.2425	0.0	0.0	0.0	0.0	0.0	0.0	0.0	0.0	0.0	0.0	0.0	1.845	0.0	0.2325	0.0	0.0	0.0	0.0375	0.0	0.135	0.0	0.0	0.06	0.0	0.0	0.925
1280	-0.1131423999999583	51.49100450000003	1.6075000000000002	42.0825	9.4925	5.404999999999999	6.4225	1.0075	18.7675	0.0	0.0075	0.0325	0.0	7.935	0.0	0.1624999999999999	0.0	0.7525	0.0	2.165	0.0	0.0	0.2275	0.0	0.0	0.0	0.0	0.0	0.0	0.6725	0.0	0.0	0.0	0.0	2.4375	0.0	0.1025	0.0	0.0	0.0	0.0425	0.0	0.0	0.0	0.0	0.005	0.0	0.0	0.0
1281	-0.1135009999999283	51.49116030000005	0.03	25.105	8.635	0.0	22.1775	0.0	12.6725	0.0	0.0	4.2475	0.0	9.9425	0.0025	3.18	0.0475	0.0	0.0	1.8875	0.0	0.0	1.2	1.495	0.0	0.0	0.0	0.0	0.0	0.0	0.0	0.0	0.0	0.0	1.9175	0.0	0.0	0.0	0.0	0.0	2.71	0.0	0.0	0.0	0.0	0.0025	0.0	0.0	0.0
1282	-0.1134499999999434	51.49120910000005	0.03	25.105	8.635	0.0	22.1775	0.0	12.6725	0.0	0.0	4.2475	0.0	9.9425	0.0025	3.18	0.0475	0.0	0.0	1.8875	0.0	0.0	1.2	1.495	0.0	0.0	0.0	0.0	0.0	0.0	0.0	0.0	0.0	0.0	1.9175	0.0	0.0	0.0	0.0	0.0	2.71	0.0	0.0	0.0	0.0	0.0025	0.0	0.0	0.0
1283	-0.1118548999999689	51.49003230000005	1.1125	21.2275	7.2225	0.0	26.76	0.0	33.1575	0.0	0.0	0.1375	0.0	6.625	0.0025	0.0825	0.0	0.0	0.0	0.605	0.0	0.0	2.6025	0.0	0.0	0.0	0.0	0.0	0.0725	0.0	0.0	0.0	0.0	0.0	0.2175	0.0	0.0	0.0	0.0	0.0	0.0	0.0	0.0025	0.015	0.0	0.1025	0.0	0.0	0.0
1284	-0.1117890999999531	51.48998050000006	1.375	17.815	10.195	0.4275	26.575	0.0	32.4125	0.0	0.0	0.005	0.0	7.882499999999999	0.22	0.0025	0.0025	0.0025	0.0	0.9525	0.0	0.0	1.045	0.2125	0.0	0.0	0.0	0.0	0.0	0.0	0.0	0.0	0.0	0.0	0.0975	0.0	0.0	0.0	0.0	0.0	0.0125	0.0	0.0	0.0	0.0	0.05	0.0	0.0	0.0
1285	-0.1118498999999246	51.48989370000004	3.5725	21.4175	18.2325	1.49	15.5975	0.0	25.33	0.0	0.0	0.1675	0.01	10.9525	0.0675	0.0225	0.1725	0.0	0.0	0.1925	0.0	0.0	0.1125	0.0	0.0	0.0	0.0	0.0	0.0	0.0	0.0	0.0	0.0	0.0	1.3775	0.0	0.0	0.0	0.0	0.0	0.2525	0.0	0.145	0.015	0.0	0.4024999999999999	0.0	0.0	0.0
1286	-0.1121325999999385	51.489828300000056	3.2525000000000004	20.067500000000003	20.535	0.0	15.0725	0.0	21.8725	0.0	0.0	0.3025	0.0125	15.615	0.1425	0.0125	0.0	0.0	0.0175	0.5525	0.0	0.0	0.24	0.0	0.0	0.0	0.0	0.0	0.0	0.0	0.0	0.0	0.0	0.0	0.1925	0.0	0.0	0.0	0.0	0.0	0.0	0.0	0.3875	0.14	0.0	0.7775	0.0	0.0	0.0
1287	-0.114172999999937	51.49126080000008	0.4975	19.785000000000004	27.457500000000003	0.015	6.13	0.0	27.28	0.0	0.0	2.215	0.0	4.8675	0.0425	0.38	0.025	0.0	0.0	0.4575	0.0	0.0	5.1325	0.0	0.0	0.0	0.0	0.0	0.0	0.0	0.0	0.0	0.0	0.0	2.4275	0.0	0.0	0.0	0.0	0.0	0.0025	0.0	0.0	0.2325	0.005	1.9475	0.0	0.0	0.0
1288	-0.113807999999949	51.49110110000004	2.0425	28.415	8.4475	0.0	20.7375	0.0	18.315	0.0	0.0	5.895	0.0	6.244999999999999	0.015	0.5275	0.0	0.0	0.0	1.0425	0.0	0.0	0.49	0.0	0.0	0.0	0.0	0.0	0.0	0.0	0.0	0.0	0.0	0.0	3.125	0.0	0.0	0.0	0.0	0.0	1.3175	0.0	0.01	0.055	0.0	0.055	0.0	0.0	0.0
1289	-0.1140484999999671	51.49089970000006	0.4975	19.785000000000004	27.457500000000003	0.015	6.13	0.0	27.28	0.0	0.0	2.215	0.0	4.8675	0.0425	0.38	0.025	0.0	0.0	0.4575	0.0	0.0	5.1325	0.0	0.0	0.0	0.0	0.0	0.0	0.0	0.0	0.0	0.0	0.0	2.4275	0.0	0.0	0.0	0.0	0.0	0.0025	0.0	0.0	0.2325	0.005	1.9475	0.0	0.0	0.0
128	-0.1151979999999639	51.49784700000004	2.6575	14.7825	17.25	0.0	24.4275	0.0	19.1525	0.0	0.0	0.1175	0.0	9.315	0.0	0.945	0.505	0.0	0.0	1.7475	0.0	0.0	0.005	0.0	0.0	0.0	0.0	0.0	0.0	0.0	0.0	0.0	0.0	0.0	5.115	0.0	0.0	0.0	0.0	0.0	3.66	0.0	0.0	0.0	0.0	0.215	0.0	0.0	0.0
1290	-0.1143616999999608	51.49104140000003	0.4975	19.785	27.457500000000003	0.015	6.13	0.0	27.28	0.0	0.0	2.2150000000000003	0.0	4.8675	0.0425	0.38	0.025	0.0	0.0	0.4575	0.0	0.0	5.1325	0.0	0.0	0.0	0.0	0.0	0.0	0.0	0.0	0.0	0.0	0.0	2.4275	0.0	0.0	0.0	0.0	0.0	0.0025	0.0	0.0	0.2325	0.005	1.9475	0.0	0.0	0.0
1291	-0.1138954999999555	51.49114220000007	2.0425	28.415	8.4475	0.0	20.7375	0.0	18.315	0.0	0.0	5.895	0.0	6.245	0.015	0.5275	0.0	0.0	0.0	1.0425	0.0	0.0	0.49	0.0	0.0	0.0	0.0	0.0	0.0	0.0	0.0	0.0	0.0	0.0	3.125	0.0	0.0	0.0	0.0	0.0	1.3175	0.0	0.01	0.055	0.0	0.055	0.0	0.0	0.0
1292	-0.1137492999999381	51.49127570000008	0.03	25.105	8.635	0.0	22.1775	0.0	12.6725	0.0	0.0	4.2475	0.0	9.9425	0.0025	3.18	0.0475	0.0	0.0	1.8875	0.0	0.0	1.2	1.495	0.0	0.0	0.0	0.0	0.0	0.0	0.0	0.0	0.0	0.0	1.9175	0.0	0.0	0.0	0.0	0.0	2.71	0.0	0.0	0.0	0.0	0.0025	0.0	0.0	0.0
1293	-0.112734899999964	51.48990980000008	3.04	16.9975	23.3275	0.0	15.0325	0.0	19.6225	0.0	0.0	5.58	0.0	7.5625	0.03	0.035	0.0	0.0	0.0	2.0225	0.0	0.0	2.19	0.0	0.0	0.0	0.0	0.0	0.0	0.0	0.0	0.0	0.0	0.0	2.31	0.0	0.0	0.0	0.0	0.0	0.9025	0.0	0.0	0.0	0.0	0.07	0.0	0.0	0.0
1294	-0.112914299999943	51.48974850000008	2.955	13.745	21.9675	0.3375	18.475	0.0	19.945	0.0	0.0	5.0225	0.0	7.76	0.0	0.0075	0.0	0.0	0.0575	2.6075	0.0	0.0	4.0675	0.0375	0.0	0.0	0.0	0.0	0.0	0.0	0.0	0.0	0.0	0.0	2.2225	0.0	0.0025	0.0	0.0	0.0	0.4575	0.0	0.0	0.0	0.0	0.0475	0.0	0.0	0.1925
1295	-0.1133095249999769	51.48991592500005	3.5775	22.58	20.2825	1.05	13.1825	0.0	21.29	0.0	0.0	3.96	0.0	8.629999999999999	0.0325	0.3824999999999999	0.0	0.0	0.0075	0.4674999999999999	0.0	0.0	1.1625	0.0	0.0	0.0	0.0	0.0	0.0	0.0	0.0	0.0	0.0	0.0	2.26	0.0	0.0	0.0	0.0	0.0	0.6975	0.0	0.0	0.0	0.0	0.0275	0.0	0.0	0.0
1296	-0.1137047499999539	51.49008335000008	1.5875	23.6725	17.302500000000002	0.025	14.017500000000002	0.0	20.975	0.0	0.0	7.0725	0.0	9.04	0.02	0.0	0.0025	0.0	0.0	1.495	0.0	0.0	0.36	0.0375	0.0	0.0	0.0	0.0	0.0	0.0	0.0	0.0	0.0	0.0	2.345	0.0	0.0	0.0	0.0	0.0	0.005	0.0	0.0	0.0	0.0	0.365	0.0	0.0	0.0
1297	-0.1140999749999309	51.49025077500005	0.7374999999999999	14.585	26.925	0.8624999999999999	12.7	0.0	29.5625	0.0	0.0	1.405	0.0	8.787500000000001	0.0275	0.0	0.0	0.0	0.0	0.055	0.0	0.0	1.0425	0.0	0.0	0.0	0.0	0.0	0.0	0.0	0.0	0.0	0.0	0.0	2.235	0.0	0.0	0.0	0.0	0.0	0.4574999999999999	0.0	0.0	0.0025	0.0	0.2525	0.0	0.0	0.0
1298	-0.1144951999999648	51.49041820000008	21.5925	21.6375	14.015	7.735	0.7125	10.4125	10.8775	0.0	0.0	0.475	0.16	1.4249999999999998	0.095	0.1325	0.405	0.1675	0.8275	0.0525	0.0	0.0	0.9125	3.6025	0.0	0.0	0.0	0.0	0.0	0.0	0.0	0.0	0.0	0.2875	0.0	0.0	0.07	0.505	0.0	0.0	0.85	0.0	0.0	0.005	0.6075	0.23	0.0	0.0	0.0
1299	-0.1131080999999767	51.49249330000004	2.8000000000000003	15.0125	22.0375	0.9875	15.82	0.0	24.5525	0.0	0.0	0.0275	0.0	1.495	0.4725	8.0725	0.0	0.0	0.0	0.29	0.0	0.0	6.949999999999999	0.0	0.0	0.0	0.0	0.0	0.0	0.0	0.0	0.185	0.0	0.0	0.2675	0.0	0.0	0.0	0.0	0.0	0.0	0.0	0.0	0.0	0.0	0.0225	0.0	0.0	0.0
129	-0.1153774999999655	51.497861200000045	2.6575	14.7825	17.25	0.0	24.4275	0.0	19.1525	0.0	0.0	0.1175	0.0	9.315	0.0	0.945	0.505	0.0	0.0	1.7475	0.0	0.0	0.005	0.0	0.0	0.0	0.0	0.0	0.0	0.0	0.0	0.0	0.0	0.0	5.115	0.0	0.0	0.0	0.0	0.0	3.66	0.0	0.0	0.0	0.0	0.215	0.0	0.0	0.0
12	-0.1140914999999722	51.50504540000003	3.6575	30.505	16.51	0.0	4.7725	0.0	27.1525	0.0	0.0	0.0	0.0	3.15	0.0525	1.7425000000000002	0.0	0.0	0.005	10.68	0.0	0.0	0.6925	0.0	0.0	0.0	0.0	0.0	0.0	0.0	0.0	0.0	0.0	0.0	0.3075	0.0	0.0	0.0	0.0	0.0	0.0	0.0	0.0	0.0	0.0	0.065	0.0	0.0	0.0
1300	-0.1132122999999296	51.49256660000003	0.8875	7.83	20.5125	3.425	26.1625	0.0	17.182499999999997	0.0	0.0	3.3375	0.0	16.002499999999998	0.0	0.0	0.0	0.0	0.01	0.035	0.0	0.0	0.0349999999999999	0.0	0.0	0.0	0.0	0.0	0.0	0.0	0.0	0.0025	0.0	0.0	2.6575	0.0	0.0	0.0	0.0	0.0	1.4375	0.0	0.0	0.0275	0.0	0.125	0.0	0.0	0.0
1301	-0.1138407999999344	51.492633400000045	0.0675	8.795	37.96	0.0	6.25	0.0	27.0875	0.0	0.0	3.6725	0.0	5.8625	0.0	0.0	0.0	0.0	0.0	0.0575	0.0	0.0	0.89	0.0	0.0	0.0	0.0	0.0	0.0	0.0	0.0	0.0	0.0	0.0	4.6850000000000005	0.0	0.0	0.0	0.0	0.0	4.365	0.0	0.0025	0.0	0.0	0.1124999999999999	0.0	0.0	0.0
1303	-0.1145899999999642	51.49324940000008	1.4675	6.445	32.065	0.0	14.975	0.0	28.4625	0.0	0.0	3.9925	0.0	4.535	0.035	0.3575	0.0	0.0	0.0	3.6425	0.0	0.0	0.2625	0.0	0.0	0.0	0.0	0.0	0.0	0.0	0.0	0.0	0.0	0.0	1.6925	0.0	0.0	0.0	0.0	0.0	1.8075	0.0	0.0025	0.0	0.0	0.02	0.0	0.0	0.0
1304	-0.1145402999999305	51.49346700000007	0.0075	20.985	28.9225	0.0	10.06	0.0	22.825	0.0	0.0	3.06	0.0	5.0125	0.0075	0.4024999999999999	0.0	0.0	0.0	1.025	0.0	0.0	0.845	0.0	0.0	0.0	0.0	0.0	0.0	0.0	0.0	0.0	0.0	0.0	5.845	0.0	0.0	0.0	0.0	0.0	0.625	0.0	0.0	0.0	0.0	0.0225	0.0	0.0	0.0
1305	-0.1142376999999328	51.49353630000007	0.49	5.265000000000001	36.23	1.2725	11.8025	0.0	22.7775	0.0	0.0	7.390000000000001	0.0	2.87	0.1249999999999999	0.035	0.0	0.0	0.0	2.0875	0.0	0.0	0.2225	0.0	0.0	0.0	0.0	0.0	0.0	0.0	0.0	0.0	0.0	0.0	8.245000000000001	0.0	0.0	0.0	0.0	0.0	0.4425	0.0	0.0	0.0	0.0	0.2625	0.0	0.0	0.0
1306	-0.1116580999999428	51.49220020000007	1.06	14.845	12.7575	0.3025	27.2825	0.0025	23.52	0.0	0.0	11.1075	0.0	3.415	0.0125	0.0025	0.0	0.0	0.0	2.605	0.0	0.0	0.78	0.0	0.0	0.0	0.0	0.0	0.0	0.0	0.0	0.0	0.0	0.0	1.49	0.0	0.0	0.0	0.0	0.0	0.18	0.0	0.0	0.0	0.0	0.0875	0.0	0.0	0.0
1307	-0.1161292999999545	51.49118990000005	3.8	22.8075	17.8625	0.0	16.625	0.0	9.33	0.0	0.0	5.6425	0.0	9.915	1.215	2.505	0.0	0.0	0.0275	0.08	0.0	0.0	1.4	0.0	0.0	0.0	0.0	0.0	0.0	0.0	0.0	0.0	0.0	0.0	7.72	0.0	0.0	0.0	0.0	0.0	0.0	0.0	0.005	0.0125	0.0	0.215	0.0	0.0	0.0
1308	-0.1163532999999574	51.49099700000005	1.6825	30.5575	19.685	0.01	3.8725	0.0	21.9525	0.0	0.0	0.16	0.0	9.485	0.1075	3.6375	0.3949999999999999	0.0	0.0	0.8925000000000001	0.0	0.0	2.825	0.005	0.0	0.0	0.0	0.0	0.0	0.0	0.0	0.0	0.0	0.0	2.33	0.0	0.0075	0.0	0.0	0.0	0.005	0.0	0.0	0.0	0.0	0.505	0.0	0.0	0.0
1309	-0.1166431999999417	51.49111780000004	1.8975	16.294999999999998	29.192500000000003	2.39	9.67	0.0	27.08	0.0	0.0	0.855	0.005	5.8225	0.185	0.0775	0.04	0.0	0.0	0.5975	0.0	0.0	1.9975	0.8375	0.0	0.0	0.0	0.0	0.0	0.0	0.0	0.02	0.0	0.0	1.955	0.0	0.0	0.0	0.0	0.0	0.8275	0.0	0.0	0.0	0.0	0.0	0.0	0.0	0.0
130	-0.1154988999999773	51.497817000000055	2.1925	17.245	16.11	0.155	24.5325	0.3525	16.665	0.0	0.0	0.775	0.0	4.225	0.0	0.0525	0.5225	0.0	0.0125	4.515	0.0	0.0	0.5225	0.0	0.0	0.0	0.0	0.0	0.0	0.0	0.0	0.0	0.0	0.0	3.5625	0.0	0.0	0.0	0.0	0.0	8.335	0.0	0.0	0.0	0.0	0.0	0.0	0.0	0.0
1310	-0.1145561999999245	51.49083330000008	11.555	44.565	15.425	2.005	0.4175	0.0725	2.9775	0.0	0.0	0.0	0.0	12.2275	0.0725	0.07	0.0	0.07	0.0	1.3275	0.0	0.005	3.2375	0.265	0.0	0.0	0.035	0.0	0.0	0.0	0.0	0.0	0.0	0.0	2.1025	0.0	0.0	0.0	0.0	0.01	2.84	0.0	0.0	0.0	0.0	0.0	0.0	0.0	0.0
1311	-0.114626899999962	51.49079180000007	11.555	44.565	15.425	2.005	0.4175	0.0725	2.9775	0.0	0.0	0.0	0.0	12.2275	0.0725	0.07	0.0	0.07	0.0	1.3275	0.0	0.005	3.2375	0.265	0.0	0.0	0.035	0.0	0.0	0.0	0.0	0.0	0.0	0.0	2.1025	0.0	0.0	0.0	0.0	0.01	2.84	0.0	0.0	0.0	0.0	0.0	0.0	0.0	0.0
1312	-0.1147724999999582	51.490805400000056	11.555	44.565	15.425	2.005	0.4175	0.0725	2.9775	0.0	0.0	0.0	0.0	12.2275	0.0725	0.07	0.0	0.07	0.0	1.3275	0.0	0.005	3.2375	0.265	0.0	0.0	0.035	0.0	0.0	0.0	0.0	0.0	0.0	0.0	2.1025	0.0	0.0	0.0	0.0	0.01	2.8400000000000003	0.0	0.0	0.0	0.0	0.0	0.0	0.0	0.0
1313	-0.115126949999933	51.49095685000003	4.04	31.222500000000004	22.3825	0.0	3.375	0.0	15.1575	0.0	0.0	1.6675	0.0	6.165	0.0075	0.1025	0.0	0.0	0.0	8.245	0.0	0.0	6.82	0.0	0.0	0.0	0.0	0.0	0.0	0.0	0.0	0.0	0.0	0.0	0.19	0.0	0.0	0.0	0.0	0.0	0.005	0.0	0.0	0.0	0.0	0.385	0.0	0.0	0.0
1314	-0.1154813999999646	51.491108300000064	42.24	35.51	10.615	0.245	0.495	0.3725	3.29	0.0	0.0	0.1999999999999999	1.795	1.185	0.0	0.04	1.1975	1.41	0.0	0.0475	0.0	0.005	0.0075	0.035	0.0	0.0	0.0125	0.0	0.0	0.0	0.0	0.0	0.0	0.01	0.03	0.0025	0.0	0.0	0.0	0.0	0.0	0.0	0.0	0.0	0.3475	0.2825	0.0	0.0	0.0
1315	-0.1148417999999651	51.49047590000004	11.555	44.565	15.425	2.0050000000000003	0.4175	0.0725	2.9775	0.0	0.0	0.0	0.0	12.2275	0.0725	0.07	0.0	0.07	0.0	1.3275	0.0	0.005	3.2375	0.265	0.0	0.0	0.035	0.0	0.0	0.0	0.0	0.0	0.0	0.0	2.1025	0.0	0.0	0.0	0.0	0.01	2.8400000000000003	0.0	0.0	0.0	0.0	0.0	0.0	0.0	0.0
1317	-0.1148207999999613	51.49244080000005	0.2625	23.71	24.6825	0.0025	11.255	0.0	21.21	0.0	0.0	0.05	0.0	11.105	0.0575	0.0025	0.0	0.0	0.0	0.01	0.0	0.0	3.6275	0.0	0.0	0.0	0.0	0.0	0.0	0.0	0.0	0.0	0.0	0.0	3.425	0.0	0.0	0.0	0.0	0.0	0.0	0.0	0.0	0.0	0.0	0.085	0.0	0.0	0.0
1318	-0.1145936999999435	51.49256710000003	0.2625	23.71	24.6825	0.0025	11.255	0.0	21.21	0.0	0.0	0.05	0.0	11.105	0.0575	0.0025	0.0	0.0	0.0	0.01	0.0	0.0	3.6275	0.0	0.0	0.0	0.0	0.0	0.0	0.0	0.0	0.0	0.0	0.0	3.425	0.0	0.0	0.0	0.0	0.0	0.0	0.0	0.0	0.0	0.0	0.085	0.0	0.0	0.0
1319	-0.1146294999999781	51.49258370000007	0.2625	23.71	24.6825	0.0025	11.255	0.0	21.21	0.0	0.0	0.05	0.0	11.105	0.0575	0.0025	0.0	0.0	0.0	0.01	0.0	0.0	3.6275	0.0	0.0	0.0	0.0	0.0	0.0	0.0	0.0	0.0	0.0	0.0	3.425	0.0	0.0	0.0	0.0	0.0	0.0	0.0	0.0	0.0	0.0	0.085	0.0	0.0	0.0
131	-0.1157167999999728	51.49752170000005	1.7474999999999998	22.3425	18.72	0.0	18.47	0.0	26.855	0.0	0.0	0.0	0.0	5.1425	0.06	2.0275000000000003	0.0025	0.0	0.0	0.005	0.0	0.0	1.2425	0.0	0.0	0.0	0.0	0.0	0.0	0.0	0.0	0.0	0.0	0.0	1.845	0.0	0.2325	0.0	0.0	0.0	0.0375	0.0	0.135	0.0	0.0	0.06	0.0	0.0	0.925
1320	-0.1101867999999512	51.49188790000005	3.2825	17.8875	17.855	0.02	21.175	0.0	15.755	0.0	0.0	1.68	0.0	11.34	0.07	0.04	0.0	0.0	0.0	0.36	0.0	0.0	0.97	0.0	0.0	0.0	0.0	0.0	0.0	0.0	0.0	0.0	0.0	0.035	8.265	0.0	0.0	0.0	0.0	0.0	0.95	0.0	0.02	0.0	0.0	0.075	0.0	0.0	0.0
1321	-0.1104700999999295	51.49163340000007	3.2825	17.8875	17.855	0.02	21.175	0.0	15.755	0.0	0.0	1.68	0.0	11.34	0.07	0.04	0.0	0.0	0.0	0.36	0.0	0.0	0.97	0.0	0.0	0.0	0.0	0.0	0.0	0.0	0.0	0.0	0.0	0.035	8.265	0.0	0.0	0.0	0.0	0.0	0.95	0.0	0.02	0.0	0.0	0.075	0.0	0.0	0.0
1322	-0.1145635999999399	51.49035200000003	0.99	14.0675	25.6325	0.0	15.06	0.0	29.735	0.0	0.0	2.9775	0.0	8.27	0.05	0.03	0.0	0.0	0.0	0.0125	0.0	0.0	0.4875	0.0	0.0	0.0	0.0	0.0	0.0	0.0	0.0	0.0	0.0	0.0	1.2325	0.0	0.0	0.0	0.0	0.0	0.0	0.0	0.0175	0.0	0.0	0.415	0.0	0.0	0.0
1323	-0.1122139999999376	51.489245700000026	3.0825	21.965	30.82	0.0625	3.9725	0.0	30.83	0.0	0.0125	0.0	0.0	6.630000000000001	0.0	0.1	0.035	0.0	0.0	0.0625	0.0	0.0025	1.075	0.0	0.0	0.0	0.0	0.0	0.0	0.0	0.0	0.0	0.0	0.0	0.395	0.0	0.0	0.0	0.0	0.0	0.0025	0.0	0.0	0.0025	0.0	0.01	0.0	0.0	0.0
1324	-0.1118544999999358	51.48917790000007	2.4425	23.965	28.78	0.0	4.385	0.0	22.880000000000003	0.0	0.0	0.355	0.0	5.8575	0.0	0.0	0.0	0.0	0.0	0.4825	0.0	0.0	9.447500000000002	0.0	0.0	0.0	0.0	0.0	0.0	0.0	0.0	0.0	0.0	0.0	0.6	0.0	0.0	0.0	0.0	0.0	0.4875	0.0	0.0	0.0	0.0	0.1525	0.0	0.0	0.0
1325	-0.111889099999928	51.48906440000008	2.4425	23.965000000000003	28.78	0.0	4.385	0.0	22.88	0.0	0.0	0.355	0.0	5.8575	0.0	0.0	0.0	0.0	0.0	0.4825	0.0	0.0	9.4475	0.0	0.0	0.0	0.0	0.0	0.0	0.0	0.0	0.0	0.0	0.0	0.6	0.0	0.0	0.0	0.0	0.0	0.4875	0.0	0.0	0.0	0.0	0.1525	0.0	0.0	0.0
1326	-0.1120474999999601	51.48908670000003	2.145	21.89	30.99	0.0	3.6425	0.0	27.325000000000003	0.0	0.0	0.03	0.0	5.9025	0.0	0.0	0.0	0.0	0.0	0.29	0.0	0.0	5.955	0.0	0.0	0.0	0.0	0.005	0.0	0.0	0.0	0.0	0.0	0.0	0.8925	0.0	0.0	0.0	0.0	0.0	0.3375	0.0	0.0	0.0	0.0	0.1	0.0	0.0	0.0
1327	-0.11200249999996	51.48919590000003	2.145	21.89	30.99	0.0	3.6425	0.0	27.325000000000003	0.0	0.0	0.03	0.0	5.9025	0.0	0.0	0.0	0.0	0.0	0.29	0.0	0.0	5.955	0.0	0.0	0.0	0.0	0.005	0.0	0.0	0.0	0.0	0.0	0.0	0.8925	0.0	0.0	0.0	0.0	0.0	0.3375	0.0	0.0	0.0	0.0	0.1	0.0	0.0	0.0
1329	-0.1121711999999774	51.48942100000005	3.2525000000000004	20.067500000000003	20.535	0.0	15.072499999999998	0.0	21.8725	0.0	0.0	0.3025	0.0125	15.615	0.1425	0.0125	0.0	0.0	0.0175	0.5525	0.0	0.0	0.24	0.0	0.0	0.0	0.0	0.0	0.0	0.0	0.0	0.0	0.0	0.0	0.1925	0.0	0.0	0.0	0.0	0.0	0.0	0.0	0.3875	0.14	0.0	0.7775000000000001	0.0	0.0	0.0
1330	-0.1122264999999629	51.48919950000004	3.0825	21.965	30.82	0.0625	3.9725	0.0	30.83	0.0	0.0125	0.0	0.0	6.630000000000001	0.0	0.1	0.035	0.0	0.0	0.0625	0.0	0.0025	1.075	0.0	0.0	0.0	0.0	0.0	0.0	0.0	0.0	0.0	0.0	0.0	0.395	0.0	0.0	0.0	0.0	0.0	0.0025	0.0	0.0	0.0025	0.0	0.01	0.0	0.0	0.0
1331	-0.1122817999999483	51.48897800000003	3.0825	21.965	30.82	0.0625	3.9725	0.0	30.83	0.0	0.0125	0.0	0.0	6.630000000000001	0.0	0.1	0.035	0.0	0.0	0.0625	0.0	0.0025	1.075	0.0	0.0	0.0	0.0	0.0	0.0	0.0	0.0	0.0	0.0	0.0	0.395	0.0	0.0	0.0	0.0	0.0	0.0025	0.0	0.0	0.0025	0.0	0.01	0.0	0.0	0.0
1332	-0.1134586999999669	51.48915780000005	1.4625	15.5275	28.9325	0.0	8.1	0.0	28.4975	0.0	0.0	0.045	0.0	11.245	0.0	0.0	0.0925	0.0	0.335	0.92	0.0	0.0	0.965	0.0	0.0	0.0	0.0	0.5525	0.0	0.0	0.0	0.0	0.0	0.0	2.405	0.0	0.0	0.0	0.005	0.0	0.01	0.0	0.0	0.03	0.045	0.2675	0.0	0.0	0.0
1333	-0.113384099999962	51.48943690000005	2.7	25.4875	13.05	1.0475	19.5075	0.0	16.8675	0.0	0.0	0.5375	0.0	9.175	0.0	0.0275	0.1675	0.0	0.0	3.9925	0.0	0.0	6.5075	0.185	0.0	0.0	0.0	0.0	0.0	0.0	0.0	0.0	0.0	0.0	0.535	0.0	0.0	0.0	0.0	0.0	0.0325	0.0	0.0	0.0	0.0	0.0	0.0	0.0	0.0
1334	-0.1132272999999486	51.489355800000055	2.2225	16.675	13.6425	1.9975	25.0025	0.0	18.8725	0.0	0.0	1.03	0.035	11.2275	0.0025	0.3925	0.4125	0.0	0.0875	4.7025	0.0	0.0	1.785	0.0025	0.0	0.0	0.0	0.0	0.0	0.0	0.0	0.0	0.0	0.0	0.605	0.0	0.0	0.0	0.0	0.0	0.39	0.0	0.0	0.0	0.03	0.02	0.0	0.0	0.0
1335	-0.1135980999999333	51.48939950000005	2.6975	27.9275	14.62	1.09	15.0625	0.0	16.44	0.0	0.0125	0.795	0.0	8.684999999999999	0.0174999999999999	0.0625	0.0	0.0	0.0	4.71	0.0	0.0	6.4225	0.0	0.0	0.0	0.0	0.0	0.0	0.0	0.0	0.0	0.0	0.0	1.315	0.0	0.0	0.0	0.0	0.0	0.0375	0.0	0.0	0.0	0.0	0.025	0.0	0.0	0.0
1336	-0.1193168999999443	51.49484990000008	17.9425	0.09	0.0425	27.7575	0.0175	29.585	0.0	0.0	1.125	0.0	0.01	0.0	0.0	0.12	12.1675	0.095	0.0	0.235	0.0	0.4875	0.0	0.0	0.0125	0.2525	0.0075	0.0	0.0	0.025	0.27	0.0	0.14	0.045	0.0	0.0	0.0	0.0	0.0	0.0	0.2975	0.0	0.02	0.0075	5.79	0.28	0.0	0.5974999999999999	0.0
1337	-0.1192944999999667	51.49502640000003	17.9425	0.09	0.0425	27.7575	0.0175	29.585	0.0	0.0	1.125	0.0	0.01	0.0	0.0	0.12	12.1675	0.095	0.0	0.235	0.0	0.4875	0.0	0.0	0.0125	0.2525	0.0075	0.0	0.0	0.025	0.27	0.0	0.14	0.045	0.0	0.0	0.0	0.0	0.0	0.0	0.2975	0.0	0.02	0.0075	5.790000000000001	0.28	0.0	0.5974999999999999	0.0
1338	-0.1193741999999247	51.495194000000026	17.9425	0.09	0.0425	27.7575	0.0175	29.585	0.0	0.0	1.125	0.0	0.01	0.0	0.0	0.12	12.1675	0.095	0.0	0.235	0.0	0.4875	0.0	0.0	0.0125	0.2525	0.0075	0.0	0.0	0.025	0.27	0.0	0.14	0.045	0.0	0.0	0.0	0.0	0.0	0.0	0.2975	0.0	0.02	0.0075	5.79	0.28	0.0	0.5974999999999999	0.0
1339	-0.1197981999999342	51.49530390000007	0.8975	17.305	15.6725	1.04	18.805	0.0	27.265	0.0	0.0	0.365	0.0	6.7125	0.1775	2.2025	0.0	0.0	0.0	2.0075	0.0	0.0	2.8175	0.0	0.0	0.0	0.0	0.0	0.0	0.0	0.0	0.0	0.0	0.0	2.4025	0.0	0.0	0.0	0.0	0.0	0.8775000000000001	0.0	0.0	0.0	0.0	0.155	0.0	0.0	0.0
1340	-0.1200331999999662	51.49518860000006	4.915	13.475	20.7375	0.39	19.975	0.0	23.405	0.0	0.0	2.2775	0.0	10.86	0.0849999999999999	0.015	0.0	0.0	0.0	0.9625	0.0	0.0	1.515	0.0925	0.0	0.0	0.0	0.0	0.01	0.0	0.0	0.0	0.0	0.0	0.0275	0.0	0.0	0.0	0.0	0.0	0.0	0.0	0.0	0.0	0.0	0.0825	0.0	0.0	0.0
1341	-0.1201282999999762	51.495191600000055	4.29	14.565	21.875	0.3275	18.9	0.0	24.86	0.0	0.0	2.885	0.0	10.9375	0.175	0.0	0.0	0.0	0.0	0.265	0.0	0.0	0.2774999999999999	0.05	0.0	0.0	0.0	0.0	0.0	0.0	0.0	0.0	0.0	0.0	0.0	0.0	0.0	0.0	0.0	0.0	0.0	0.0	0.0	0.0	0.005	0.195	0.0	0.0	0.0
1345	-0.1135889999999335	51.49514920000007	0.005	31.61	18.505000000000003	0.0	6.66	0.0	31.8275	0.11	0.0	5.47	0.0	1.355	0.1875	0.16	0.0	0.0	0.0	0.2725	0.0	0.0	1.22	0.0	0.0	0.0	0.0	0.015	0.0	0.0	0.0	0.0	0.0	0.0	1.765	0.0	0.0	0.0	0.0	0.0	0.0	0.0	0.0	0.0	0.0	0.0775	0.0	0.0	0.0
1346	-0.113423399999931	51.49516820000008	1.355	33.75	24.8175	2.045	4.63	0.0	20.665	0.0	0.0	0.09	0.0	7.825	0.0025	0.0025	0.08	0.0	0.0	1.63	0.0	0.0	1.7025	0.0	0.0	0.0	0.0	0.0	0.0	0.0	0.0	0.0	0.0	0.0	0.8725	0.0	0.0	0.0	0.0	0.0	0.43	0.0	0.0	0.0	0.0	0.0225	0.0	0.0	0.0
1347	-0.1133599999999432	51.49512470000008	1.355	33.75	24.8175	2.045	4.63	0.0	20.665	0.0	0.0	0.09	0.0	7.825	0.0025	0.0025	0.08	0.0	0.0	1.63	0.0	0.0	1.7025	0.0	0.0	0.0	0.0	0.0	0.0	0.0	0.0	0.0	0.0	0.0	0.8725	0.0	0.0	0.0	0.0	0.0	0.43	0.0	0.0	0.0	0.0	0.0225	0.0	0.0	0.0
1348	-0.114779599999963	51.49490230000004	0.03	49.127500000000005	14.78	0.7225	3.8375	0.0	25.1025	0.0	0.0	1.975	0.0	2.1525	0.08	0.0125	0.0	0.0	0.0	0.0625	0.0	0.0	1.0875	0.0	0.0	0.0	0.0	0.0	0.0	0.0	0.005	0.0	0.0	0.0	0.7425	0.0	0.0	0.0	0.0	0.0	0.0	0.0	0.0	0.23	0.005	0.02	0.0	0.0	0.0
1349	-0.1151681999999709	51.49483090000007	0.195	34.645	11.395	0.04	12.5325	0.0	25.04	0.0	0.0	5.8875	0.0	0.65	0.1425	0.0125	0.0025	0.0925	0.0	0.66	0.0	0.0	7.9625	0.195	0.0	0.0	0.0	0.0875	0.0	0.0	0.0	0.0	0.0	0.0	0.0075	0.0	0.0	0.0	0.0	0.0	0.0	0.0	0.0	0.0	0.0	0.095	0.0	0.0	0.0
1350	-0.1154395999999451	51.49475200000006	0.52	36.245	17.005	0.6625	6.755	0.0	18.84	0.0	0.0	3.5475	0.0	10.7425	0.075	0.0	0.0175	0.0	0.0	5.1975	0.0	0.0	0.21	0.0	0.0	0.0	0.0	0.0	0.0	0.0	0.0	0.0	0.0	0.0	0.0025	0.0	0.0025	0.0	0.0	0.0	0.0	0.0	0.0	0.0	0.0	0.01	0.0	0.0	0.0
1352	-0.115657399999975	51.49485040000008	5.8175	27.705	16.285	0.0575	10.0275	0.0	15.4475	0.0	0.0	12.36	0.0	6.0275	0.02	0.015	0.0	0.0	0.6074999999999999	5.2075	0.0	0.0	0.12	0.0475	0.0	0.0	0.0	0.0	0.0	0.0	0.0	0.0	0.0	0.0	0.1875	0.0	0.0	0.0	0.0	0.0	0.0	0.0	0.0	0.0	0.0	0.0	0.0	0.0	0.0
1353	-0.1158751999999481	51.49494880000003	0.3974999999999999	34.2825	20.1875	0.0	3.3875	0.0175	37.54	0.0	0.0	0.0075	0.0	1.5275	0.0725	0.005	0.0	0.0	0.0	0.9375	0.0	0.0	0.9325	0.0	0.0	0.0	0.0	0.0	0.0	0.0	0.0	0.0	0.0	0.015	0.015	0.0	0.0	0.0	0.0	0.0	0.0	0.0	0.0	0.0675	0.0	0.145	0.0	0.0	0.0
1354	-0.1154345999999577	51.495510600000046	3.175	22.935	22.335	1.565	4.7625	3.35	34.4225	0.0	0.5425	0.8125	0.0	1.885	0.0425	0.0	0.0	0.0	0.0	0.0775	0.0	0.0	1.44	0.0	0.0	0.0	0.09	0.0	0.0	0.0	0.0	0.0	0.0	0.0	0.215	0.0	0.0	0.0	0.0	0.0	0.245	0.0	0.0	0.0	0.05	0.1025	0.0	0.0	0.0
1355	-0.1154711999999449	51.49559930000004	0.1175	18.7675	30.8975	0.0	4.49	0.24	37.695	0.0	0.0	0.7675	0.0	1.7325	0.3374999999999999	0.0	0.0	0.0	0.04	0.0775	0.0	0.0	2.24	0.0	0.0	0.0	0.0	0.0	0.0	0.0	0.0	0.0	0.0	0.0	0.1975	0.0	0.0	0.0	0.0	0.0	0.0925	0.0	0.0	0.0175	0.0	0.1725	0.0	0.0	0.0
1356	-0.1154102999999509	51.495713100000046	1.61	16.6175	25.8975	0.0	10.37	0.19	29.22	0.0	0.0	0.7124999999999999	0.0	7.680000000000001	0.3299999999999999	0.0	0.0075	0.0	0.01	1.73	0.0	0.0	3.8475	0.0	0.0	0.0	0.0	0.0	0.0	0.0	0.0	0.0	0.0	0.0	0.27	0.0	0.0	0.0	0.0	0.03	0.11	0.0	0.0775	0.01	0.0	0.2375	0.0	0.0	0.0
1357	-0.1162770999999338	51.49531430000008	14.335	20.485	18.075	3.95	2.975	5.1225	28.49	0.0	0.0	0.0	0.0	3.1325	0.2925	0.0	0.0	0.0	0.0	0.4425	0.0	0.0	0.38	0.0	0.0025	0.0	0.0	0.0	0.0	0.0	0.0	0.0	0.0	0.0	1.405	0.0	0.0025	0.0	0.0	0.0	0.0	0.0	0.0	0.0	0.0	0.8450000000000001	0.0	0.0	0.0
1358	-0.1163757999999575	51.49547960000007	33.3875	9.2325	2.4425	17.6625	0.1425	26.7425	1.5950000000000002	0.5075	0.2525	0.0	0.0	0.62	0.0	2.52	0.285	0.4175	1.7575	0.095	0.0	0.0	0.1275	0.1675	0.0	0.0	0.0	0.0	0.0075	0.0	0.0025	0.0	0.0	0.0	0.0475	0.0	0.0	0.0	0.0	0.0	0.0725	0.0	0.0	0.0075	0.0	0.0475	0.0	0.0	0.0
1359	-0.1164203999999244	51.495558800000026	33.3875	9.2325	2.4425	17.6625	0.1425	26.7425	1.5950000000000002	0.5075	0.2525	0.0	0.0	0.62	0.0	2.52	0.285	0.4175	1.7575	0.095	0.0	0.0	0.1275	0.1675	0.0	0.0	0.0	0.0	0.0075	0.0	0.0025	0.0	0.0	0.0	0.0475	0.0	0.0	0.0	0.0	0.0	0.0725	0.0	0.0	0.0075	0.0	0.0475	0.0	0.0	0.0
135	-0.1169919999999251	51.49811950000003	0.6649999999999999	16.2225	23.995	0.0	14.1675	0.0	36.81	0.0	0.0	0.35	0.0	4.3225	0.305	0.0	0.005	0.0	0.0	0.0	0.0	0.0	0.86	0.0	0.0	0.0	0.0	0.0	0.0	0.0	0.0	0.0	0.0	0.0025	0.6875	0.0	0.0	0.0	0.0	0.0	1.2175	0.0	0.0175	0.0	0.0025	0.275	0.0	0.0	0.0
1362	-0.1165222999999286	51.495164800000055	1.17	27.575000000000003	23.4075	2.545	4.8375	0.5725	28.7775	0.0	0.0	0.0025	0.0	7.9475	0.105	0.0174999999999999	0.0	0.0	0.0	0.2675	0.0	0.0175	0.5375	0.0	0.0	0.0	0.0	0.0	0.0	0.0	0.0	0.0	0.0	0.0	0.49	0.0	0.0	0.0	0.0	0.0	0.02	0.0	0.0	0.065	0.0	0.5425	0.0	0.0	0.0
1363	-0.1165999999999485	51.49499670000006	1.1900000000000002	25.1275	14.1175	1.2425	18.2275	0.0	31.5775	0.0	0.0	0.0	0.0	5.335	0.1725	0.0	0.0325	0.0	0.0	0.005	0.0	0.0	0.905	0.0	0.0	0.0	0.0	0.0	0.0	0.0	0.0	0.0	0.0	0.0	0.3225	0.0	0.0	0.0	0.0	0.0	0.0	0.0	0.0	0.0	0.0	0.045	0.0	0.0	0.0
1364	-0.1153529999999705	51.49455800000004	0.045	29.1775	16.155	0.53	10.05	0.0	13.135	0.0	0.0	10.22	0.0	7.895	0.045	0.29	0.0	0.0	0.0	9.31	0.0	0.0	0.2275	0.0	0.0	0.0	0.0	0.0	0.0	0.0	0.0	0.0	0.0	0.0	0.6675	0.0	0.0	0.0	0.0	0.0	0.0	0.0	0.0	0.0	0.0	0.0025	0.0	0.0	0.0
1366	-0.1152411499999743	51.49648345000003	29.48	1.3925	0.1625	5.565	2.2725	36.7475	18.3875	0.0	0.0225	0.0	0.0	2.9475	0.01	0.0	0.0875	0.0	0.2	0.0275	0.0	0.0	0.43	0.0	0.515	0.0	0.0	0.2125	0.0	0.0	0.0	0.0	0.0	0.0	0.005	0.0	0.0	0.0	0.0	0.0	0.0	0.0	0.0025	0.0	0.0975	0.055	0.0	0.0	0.0
1367	-0.1146402999999622	51.49777475000008	46.6625	0.21	0.1075	7.04	1.1575	27.88	11.52	0.24	0.0	0.005	0.0	1.3475	0.0075	0.06	0.0	0.0	0.0	0.0	0.0	0.0	0.0	2.7875	0.0	0.0	0.0	0.0	0.0	0.0	0.0	0.0	0.0	0.0	0.0	0.0	0.0	0.0	0.0	0.0	0.0	0.0	0.0	0.0	0.015	0.005	0.0	0.0	0.0
1368	-0.1150278999999727	51.49791880000004	1.0499999999999998	13.05	16.0775	0.0	22.2775	0.0	25.3775	0.0	0.0	0.06	0.0	9.3825	0.155	0.0824999999999999	0.1699999999999999	0.0	0.0	0.9225	0.0	0.0	1.1275	0.0	0.0	0.0	0.0	0.0	0.0	0.0	0.0	0.0	0.0	0.0	8.83	0.0	0.0	0.0	0.0	0.0	0.5675	0.0	0.0	0.0	0.0	0.5125	0.0	0.0	0.0
1369	-0.1151528999999413	51.49795260000008	0.485	15.32	20.4275	0.2075	14.8725	0.0	28.387500000000003	0.0	0.0	0.1575	0.0	8.8425	0.0	0.02	0.0	0.0	0.0	0.315	0.0	0.0	0.78	0.0	0.0	0.0	0.0	0.0	0.0	0.0	0.0	0.0	0.0	0.0	9.3	0.0	0.0	0.0	0.0	0.0	0.4275	0.0	0.0	0.0	0.0	0.2274999999999999	0.0	0.0	0.0
136	-0.1172094999999444	51.49835610000008	1.5175	13.6925	27.11	0.0	13.5375	0.0	33.462500000000006	0.0	0.0	0.8274999999999999	0.0	6.9575	0.1925	0.0	0.02	0.0	0.0	0.0	0.0	0.0	0.3025	0.0	0.0	0.0	0.0	0.0	0.0	0.0	0.0	0.0	0.0	0.0	0.7875	0.0	0.0	0.0	0.0	0.0	0.335	0.0	0.0	0.0025	0.15	0.3225	0.0	0.0	0.0
1370	-0.1142096999999466	51.49969630000004	0.165	27.1575	24.1625	0.0	0.0325	0.005	27.675	0.0	0.0075	0.0	0.0	12.145	0.125	0.0	0.0	0.0	0.0	0.12	0.0	0.0	2.6750000000000003	0.0	0.0	0.0	0.0	0.0	0.0	0.0	0.0	0.0	0.0	0.0	1.035	0.0	0.0	0.0	0.0	0.0	0.0	0.0	0.0	0.0	0.0	1.3275	0.0	0.0	0.0
1371	-0.1142675999999482	51.49965520000006	0.165	27.1575	24.1625	0.0	0.0325	0.005	27.675	0.0	0.0075	0.0	0.0	12.145	0.125	0.0	0.0	0.0	0.0	0.12	0.0	0.0	2.6750000000000003	0.0	0.0	0.0	0.0	0.0	0.0	0.0	0.0	0.0	0.0	0.0	1.035	0.0	0.0	0.0	0.0	0.0	0.0	0.0	0.0	0.0	0.0	1.3275	0.0	0.0	0.0
1373	-0.1136923499999511	51.49785250000008	0.78	38.505	16.79	1.92	2.97	0.0	31.2225	0.0	0.0	0.0	0.0	2.4875	0.2274999999999999	0.1325	0.045	0.0	0.0	1.2025	0.0	0.0	0.1925	0.01	0.0	0.0	0.0	0.0	0.0	0.0	0.0	0.0	0.0	0.0	3.26	0.0	0.0075	0.0	0.0	0.0	0.0	0.0	0.0	0.0225	0.0	0.0125	0.0	0.0	0.0
1374	-0.1134096999999769	51.49774000000008	0.605	26.69	25.6825	0.0	3.3375	0.0	23.495	0.0	0.0	1.7325000000000002	0.0	13.33	0.025	0.0	0.0	0.0	0.0	0.945	0.0	0.0	2.77	0.0	0.0	0.0	0.0	0.0	0.0	0.0	0.0	0.0	0.0	0.0	0.905	0.0	0.0	0.0	0.0	0.0	0.155	0.0	0.0	0.0	0.0	0.1149999999999999	0.0	0.0	0.0
1375	-0.1158374999999409	51.49943070000006	6.3575	24.4025	20.9625	3.4000000000000004	4.7525	0.0	23.15	0.0	0.0	0.1075	0.0	8.025	0.565	0.045	0.0	0.0	0.0	0.0	0.0	0.0	2.0725	0.0	0.0	0.0	0.0	0.0	0.0	0.0	0.0	0.0	0.0	0.0	4.1275	0.0	0.0	0.0	0.0	0.0	0.9875	0.0	0.0	0.0	0.0075	0.3025	0.0	0.0	0.0
1376	-0.1154220999999324	51.49954740000004	12.0275	29.5625	9.5075	9.33	3.0125	9.45	12.7025	0.0	0.0325	0.0	0.0	8.55	0.5525	0.0	0.0	0.0	0.0	0.215	0.0	0.0	1.4525	0.0025	0.0	0.0	0.0	0.0	0.0	0.0	0.0	0.0	0.0	0.0	2.9125	0.0	0.0	0.0	0.0	0.0	0.1	0.0	0.0	0.0025	0.0	0.2175	0.0	0.0	0.0
1377	-0.1150483999999778	51.499659500000064	41.22	1.06	0.26	12.3925	0.1875	28.2625	6.799999999999999	0.115	0.0275	0.0	0.0	0.4675	0.035	0.45	0.0	0.0	0.0	0.0	2.815	0.025	0.0025	4.4975	0.0	0.0	0.0	0.0	0.0	0.0	0.0	0.0	0.0	0.3675	0.0349999999999999	0.0075	0.0	0.0	0.0	0.0	0.0125	0.0	0.0	0.0	0.0	0.0	0.0	0.0	0.0
1378	-0.1141748999999663	51.50053070000007	1.33	33.985	18.79	0.9825	2.0075	1.1225	31.985	0.0	0.0	0.0825	0.0	4.672499999999999	0.0075	0.0075	0.0	0.0	0.0	0.2975	0.0	0.0	0.0	0.0	0.0	0.0	0.0	0.0	0.0	0.0	0.0	0.0	0.0	0.0	1.7525	0.0	0.0	0.0	0.0	0.0	0.2925	0.0	0.0	0.0	0.1975	0.0675	0.0	0.0	0.0
137	-0.1169737999999256	51.49893480000003	2.355	12.3675	27.0475	0.0	11.765	0.0	36.895	0.0	0.0	0.0675	0.0	5.4	0.1375	0.055	0.01	0.0	0.0	0.0125	0.0	0.0	0.375	0.0	0.0	0.0	0.0	0.0	0.0	0.0	0.0	0.0	0.0	0.0	1.6275	0.0	0.0	0.0	0.0	0.0	0.765	0.0	0.0	0.0	0.0	0.9575	0.0	0.0	0.0
1380	-0.1142004999999244	51.50402940000004	0.5475	33.87	19.0025	0.21	0.0	0.1375	32.675	0.0	0.0	0.0	0.0	9.885	1.545	0.0	0.0	0.0	0.0025	0.04	0.0	0.0	0.3075	0.0	0.0	0.0	0.0	0.0	0.0	0.0	0.0	0.0	0.0	0.0	1.295	0.0	0.0	0.0	0.0	0.0	0.0	0.0	0.005	0.0025	0.0075	0.21	0.0	0.0	0.0
1381	-0.1177714999999466	51.50303960000008	0.6875	24.0925	22.915	0.0	5.9975	0.0	30.785	0.0	0.0	0.095	0.0	10.72	0.425	0.0	0.0	0.0	0.0	0.4325	0.0	0.0	2.585	0.0	0.0	0.0	0.0	0.0	0.0	0.0	0.0	0.0	0.0	0.0	0.065	0.0	0.0	0.0	0.0	0.0	0.01	0.0	0.0225	0.0	0.0	0.1225	0.0	0.0	0.0
1382	-0.1181918999999425	51.50309790000006	0.6875	24.0925	22.915	0.0	5.9975	0.0	30.785	0.0	0.0	0.095	0.0	10.72	0.425	0.0	0.0	0.0	0.0	0.4325	0.0	0.0	2.585	0.0	0.0	0.0	0.0	0.0	0.0	0.0	0.0	0.0	0.0	0.0	0.065	0.0	0.0	0.0	0.0	0.0	0.01	0.0	0.0225	0.0	0.0	0.1225	0.0	0.0	0.0
1383	-0.1186122999999383	51.50315620000004	4.3075	15.489999999999998	22.985	17.13	3.1925	6.4025	0.24	0.0	0.0575	0.0	0.0	22.7475	0.1225	2.72	0.195	0.0	0.0	0.53	0.0	0.0	0.015	0.0	0.0	0.0	0.0075	0.0	0.0	0.0	0.0	0.0	0.0	0.0	0.3075	0.0	0.01	0.0	0.015	0.0	0.8400000000000001	0.0	0.0025	0.0475	0.3025	0.2875	0.0	0.0	0.0
1384	-0.1187914999999293	51.50326840000008	2.7825	17.4175	23.465	19.5775	3.38	5.43	0.0575	0.0	0.0	0.0125	0.0	22.64	0.0925	0.2224999999999999	0.5175	0.06	0.0	0.415	0.0	0.0	0.005	0.0	0.0	0.0	0.0	0.0	0.0	0.0	0.0	0.0	0.0	0.0	1.1575	0.0	0.0	0.0	0.0	0.0	0.6575	0.0	0.0125	0.06	0.1575	0.5075000000000001	0.0	0.0	0.0
1385	-0.1190798999999742	51.50329535000003	2.7825	17.417499999999997	23.465	19.5775	3.38	5.43	0.0575	0.0	0.0	0.0125	0.0	22.64	0.0925	0.2224999999999999	0.5175	0.06	0.0	0.415	0.0	0.0	0.005	0.0	0.0	0.0	0.0	0.0	0.0	0.0	0.0	0.0	0.0	0.0	1.1575000000000002	0.0	0.0	0.0	0.0	0.0	0.6575	0.0	0.0125	0.06	0.1575	0.5075000000000001	0.0	0.0	0.0
1386	-0.1193682999999623	51.50332230000004	2.7825	17.4175	23.465	19.5775	3.38	5.43	0.0575	0.0	0.0	0.0125	0.0	22.64	0.0925	0.2224999999999999	0.5175	0.06	0.0	0.415	0.0	0.0	0.005	0.0	0.0	0.0	0.0	0.0	0.0	0.0	0.0	0.0	0.0	0.0	1.1575000000000002	0.0	0.0	0.0	0.0	0.0	0.6575	0.0	0.0125	0.06	0.1575	0.5075000000000001	0.0	0.0	0.0
1387	-0.1140283999999383	51.49728710000005	0.7350000000000001	21.2475	24.565	0.0	10.6325	0.0	28.795	0.0	0.0	0.045	0.0	11.3525	0.0	0.0075	0.0	0.0	0.0875	0.19	0.0	0.01	0.295	0.0	0.0	0.0	0.0	0.0	0.0	0.0	0.0	0.0	0.0	0.0	0.75	0.0	0.0	0.0	0.0	0.0	1.0025	0.0	0.0	0.0	0.0	0.0525	0.0	0.0	0.0
1388	-0.1142463999999563	51.49738190000005	0.735	21.2475	24.565	0.0	10.6325	0.0	28.795	0.0	0.0	0.045	0.0	11.3525	0.0	0.0075	0.0	0.0	0.0875	0.19	0.0	0.01	0.295	0.0	0.0	0.0	0.0	0.0	0.0	0.0	0.0	0.0	0.0	0.0	0.75	0.0	0.0	0.0	0.0	0.0	1.0025	0.0	0.0	0.0	0.0	0.0525	0.0	0.0	0.0
1389	-0.1143105999999534	51.49732880000005	1.4125	14.095	29.425	0.0	9.635	0.0	35.8725	0.0	0.0	0.0425	0.0	5.175	0.2125	0.035	0.0	0.0	0.0	0.995	0.0	0.0025	0.5475	0.0	0.0	0.0	0.0	0.0	0.0	0.0	0.0	0.0	0.0	0.0	2.065	0.0	0.0	0.0	0.0	0.0	0.025	0.0	0.0	0.0	0.0	0.14	0.0	0.0	0.0
138	-0.1168555999999512	51.49891720000005	0.3575	17.67	21.4925	0.0	12.515	0.0	27.405	0.0	0.0	0.105	0.0	14.9125	0.0475	0.1625	0.0	0.0	0.0	0.0	0.0	0.0	1.11	0.0	0.0	0.0	0.0	0.0	0.0	0.0	0.0	0.0	0.0	0.0	2.0475000000000003	0.0	0.0	0.0	0.0	0.0	0.04	0.0	0.0	0.0	0.0	0.5475	0.0	0.0	0.0
1390	-0.1143665999999257	51.49720440000005	0.435	18.6475	32.065	0.0	4.797499999999999	0.0	30.265	0.0	0.0	0.0	0.0	9.1025	0.12	0.0	0.0	0.0	0.0	0.7024999999999999	0.0	0.0	1.6124999999999998	0.0	0.0	0.0	0.0	0.0	0.0	0.0	0.0	0.0	0.0	0.0	1.825	0.0	0.0	0.0	0.0	0.0	0.125	0.0	0.0	0.0	0.0	0.115	0.0	0.0	0.0
1391	-0.1158402999999452	51.50106080000006	0.0325	34.65	15.5525	3.44	0.64	0.2125	31.0875	0.0	0.0	0.0	0.0	1.7675	0.47	0.0	0.0075	0.0375	0.03	0.0025	0.0	0.025	6.16	0.0125	0.0	0.0	0.23	0.0	0.01	0.0	0.0	0.0	0.0	0.0	0.1725	0.03	0.0	0.0	0.0	0.0	0.1775	0.0	0.0	0.01	0.01	1.04	0.0	0.0	0.0
1395	-0.1138347999999496	51.50378160000008	25.235	0.215	0.0	38.375	0.0	29.1025	0.0	0.0	1.4225	0.0	0.0	0.0	0.6799999999999999	0.0	0.2425	0.0	0.0	0.0	0.0	0.0	0.0025	0.0	0.0	0.0	0.0	0.0	0.0	0.0	0.0	0.0	0.0	0.0	1.655	0.0	0.0	0.0	0.0	0.0	0.1725	0.0	0.035	0.015	0.845	0.95	0.0	0.0	0.0
1396	-0.1131729999999606	51.500175900000045	0.0025	37.3375	20.8425	0.0025	0.005	0.0	31.155	0.0	0.0	0.0	0.0	7.415000000000001	0.19	0.0	0.005	0.0275	0.0	0.0	0.0	0.0	1.2675	0.0	0.0	0.0	0.0	0.0	0.0	0.0125	0.0	0.0	0.0	0.0	0.26	0.0	0.0	0.0	0.0	0.0	0.1275	0.0	0.0	0.3725	0.0	0.4	0.0	0.0	0.0
1397	-0.1128986999999597	51.500380550000045	0.0	48.28	13.805	0.1675	0.0125	0.0	21.8225	0.0	0.0	0.0	0.5425	7.49	0.6925	0.0	0.01	0.0	0.0	0.2724999999999999	0.0	0.0025	4.36	0.0	0.0	0.0	0.0	0.0	0.0	0.0	0.0	0.0	0.0	0.0	1.29	0.0	0.03	0.0	0.0	0.0	0.0	0.0	0.0	0.13	0.0	0.0675	0.0	0.0	0.0
1398	-0.1126243999999587	51.500585200000046	0.0	36.9025	22.4075	0.8075	0.06	0.0	26.9525	0.0	0.0125	0.0	0.0	8.1775	0.81	0.0	0.3125	0.0	0.0	0.0	0.0	0.0025	1.0775	0.0	0.0	0.0	0.0	0.0	0.0	0.0	0.0	0.0	0.0	0.0	0.3125	0.0	0.0	0.0	0.0	0.0	0.015	0.0	0.0	0.3	0.0	0.9025	0.0	0.0	0.0
1399	-0.112507599999958	51.50058010000004	10.9825	24.675	25.8525	2.3125	6.3100000000000005	0.0	15.4975	0.0	0.0275	0.0925	0.0	9.7075	0.1375	0.0025	0.0	0.0	0.0	0.2825	0.0	0.0	0.19	0.0	0.0	0.0	0.0	0.0	0.0	0.0	0.0	0.0	0.0	0.0	2.375	0.0	0.0	0.0	0.0	0.0	0.5700000000000001	0.0	0.0	0.095	0.0	0.1775	0.0	0.02	0.0
139	-0.1164459999999394	51.49884380000003	1.6425	22.495	14.0825	0.0	16.23	0.0	27.9725	0.0825	0.0	1.765	0.0	9.3825	0.2724999999999999	0.0999999999999999	0.0	0.0	0.0625	0.1275	0.0	0.0	2.8525	0.0	0.0	0.0	0.0	0.0	0.0	0.0	0.0	0.0	0.0	0.0	2.085	0.0	0.0	0.0	0.0075	0.0	0.0	0.0	0.0	0.0	0.0	0.1975	0.0	0.0	0.0
13	-0.1143819999999777	51.50433420000007	2.64	19.512500000000003	11.08	3.52	1.1949999999999998	16.9075	30.285000000000004	0.0	0.0	0.0	0.0	5.0600000000000005	0.3525	0.0175	0.025	0.0	0.0	0.0	0.0	0.0	6.555	0.0	0.0	0.0	0.035	0.0	0.0	0.0	0.0	0.0	0.0	0.0	0.225	0.0	0.0	0.0	0.0	0.0	0.025	0.0	0.15	0.0075	0.0	1.4725	0.0	0.0	0.0
1400	-0.1122612999999432	51.50045840000007	6.79	19.98	28.3225	1.23	6.4375	0.0	19.785	0.0	0.0	0.0	0.0	5.6225	1.1949999999999998	0.39	0.01	0.0	0.0	1.4675	0.0	0.0	2.21	0.0	0.0	0.0	0.0	0.0	0.0	0.0	0.0	0.0	0.0	0.0	3.82	0.0	0.0	0.0	0.0	0.0	2.0375	0.0	0.0	0.0	0.0	0.515	0.0	0.0	0.0
1401	-0.112021699999957	51.50058800000005	6.79	19.98	28.3225	1.23	6.4375	0.0	19.785	0.0	0.0	0.0	0.0	5.6225	1.1949999999999998	0.39	0.01	0.0	0.0	1.4675	0.0	0.0	2.21	0.0	0.0	0.0	0.0	0.0	0.0	0.0	0.0	0.0	0.0	0.0	3.82	0.0	0.0	0.0	0.0	0.0	2.0375	0.0	0.0	0.0	0.0	0.515	0.0	0.0	0.0
1402	-0.1135520999999357	51.49708710000005	3.425	16.275	17.7125	0.3025	20.405	0.0	20.2025	0.0	0.0	0.0	0.0	4.18	0.0	0.0025	0.0225	0.0	0.0	0.405	0.0	0.0225	12.802499999999998	0.0	0.0	0.0	0.0	0.0	0.0	0.0	0.0	0.0	0.0	0.0	2.9475	0.0	0.0	0.0	0.0	0.0	0.6749999999999999	0.0	0.0	0.0	0.0425	0.105	0.0	0.0	0.0
1403	-0.1134272999999552	51.49737490000007	0.8849999999999999	14.3325	21.1425	0.0	19.6475	0.0	28.765	0.0	0.0	0.69	0.0	3.3225	0.0	0.0025	0.0	0.0	0.0	0.69	0.0	0.0	9.1125	0.0	0.0	0.0	0.0	0.0	0.0	0.0	0.0	0.0	0.0	0.0	0.2525	0.0	0.0	0.0	0.0	0.0	0.595	0.0	0.0	0.0	0.0	0.1625	0.0	0.0	0.0
1404	-0.1130216999999333	51.497339200000056	4.76	11.9375	8.285	0.1175	33.6825	0.0	17.4925	0.0	0.0	0.015	0.0	7.78	0.04	0.8075000000000001	0.0125	0.0	0.0	2.305	0.0	0.0	6.8875	1.14	0.0	0.0	0.0	0.0	0.0	0.0	0.0	0.0	0.0	0.0	3.9175	0.0	0.0	0.0	0.0075	0.0	0.1825	0.0	0.0	0.0	0.0	0.095	0.0	0.0	0.0
1406	-0.1128134999999588	51.498205100000064	3.4850000000000003	25.4125	22.0275	5.0600000000000005	5.79	0.0	28.6725	0.0	0.0	0.13	0.0	3.9025	1.1175	0.01	0.0	0.0	0.0	0.0	0.0	0.0	1.4375	0.0	0.0	0.0	0.0	0.0	0.0	0.0	0.0	0.0	0.0	0.0	1.075	0.0	0.0	0.0	0.0	0.0	0.12	0.0	0.0	0.0	0.0	0.2249999999999999	0.0	0.0	0.0
1407	-0.1125066999999262	51.49806760000007	0.365	29.450000000000003	11.11	0.0	14.3525	0.0	36.85	0.0	0.0	0.0	0.0	6.297499999999999	0.1674999999999999	0.0	0.0	0.0	0.0	0.015	0.0	0.0	0.4525	0.0	0.0	0.0	0.0	0.0	0.0	0.0	0.0	0.0	0.0	0.0	0.0225	0.0	0.0	0.0	0.0	0.0	0.085	0.0	0.0	0.0	0.0	0.2	0.0	0.0	0.0
1408	-0.1128304999999727	51.497822650000046	1.0075	27.28	16.177500000000002	0.495	15.3325	0.0	16.695	0.0	0.0	3.16	0.0	11.04	0.0025	0.4175	0.0	0.0	0.0	0.05	0.0	0.0	6.762499999999999	0.585	0.0	0.0	0.0	0.0	0.0	0.0	0.0	0.0	0.0	0.0	0.345	0.0	0.0	0.0	0.0	0.0	0.165	0.0	0.0075	0.01	0.0	0.0475	0.0	0.0	0.0
1409	-0.1131542999999624	51.49757770000008	0.605	26.69	25.6825	0.0	3.3375	0.0	23.495	0.0	0.0	1.7325000000000002	0.0	13.33	0.025	0.0	0.0	0.0	0.0	0.945	0.0	0.0	2.77	0.0	0.0	0.0	0.0	0.0	0.0	0.0	0.0	0.0	0.0	0.0	0.905	0.0	0.0	0.0	0.0	0.0	0.155	0.0	0.0	0.0	0.0	0.1149999999999999	0.0	0.0	0.0
140	-0.1163214999999695	51.499141500000064	3.2075	32.4625	13.2475	1.755	9.9225	0.0	20.6375	0.0	0.0	2.96	0.0	4.665	0.005	0.1075	0.0174999999999999	0.0025	0.0	1.1475	0.0	0.0	7.725	0.01	0.0	0.0	0.0	0.0	0.0	0.0	0.0	0.0	0.0	0.0	0.62	0.0	0.0	0.0	0.0	0.0	0.0125	0.0	0.0	0.0225	0.1525	0.925	0.0	0.0	0.0
1410	-0.1151345999999762	51.49801090000005	1.715	14.6875	17.0325	3.9375	16.335	1.5475	27.835	0.0	0.0	0.4225	0.0	6.0325	0.03	0.01	0.0	0.0	0.0	0.3375	0.0	0.0025	0.5375	0.0	0.0	0.0	0.0	0.0	0.0	0.0	0.0	0.0	0.0	0.0	7.4575	0.0	0.0	0.0	0.0	0.0	1.7175	0.0	0.0	0.0	0.0075	0.265	0.0	0.0	0.0
1411	-0.1154370999999514	51.49807820000007	1.6	15.47	12.985	0.6625	19.9275	0.1475	20.505	0.0	0.0	0.035	0.0	9.355	0.1025	1.2000000000000002	1.0925	0.0	0.0	1.78	0.0	0.0	3.5275	0.015	0.0	0.0	0.0025	0.0	0.0	0.0	0.0	0.0	0.0	0.0	9.0	0.0	0.0	0.0	0.0	0.0	2.3025	0.0	0.0	0.0	0.0	0.21	0.0	0.0	0.0
1412	-0.1150706999999329	51.49817610000008	7.967499999999999	15.265	12.4325	0.21	18.415	0.38	22.7575	0.0	0.0	0.4225	0.0	12.035	0.085	1.1425	0.1175	0.0	0.0	0.195	0.0	0.0	1.6849999999999998	0.0	0.0	0.0	0.0	0.0	0.0	0.0	0.0	0.0	0.0	0.0	3.92	0.0	0.0	0.0	0.0	0.0	2.5775	0.0	0.0	0.0	0.01	0.01	0.0	0.0	0.0
1413	-0.1154178999999544	51.49828360000004	1.9475	14.9525	26.09	0.4325	14.4075	0.02	15.5425	0.0	0.0	0.0925	0.0	9.255	0.0	2.6375	0.06	0.0	0.0	8.225	0.0	0.0	2.6025	0.005	0.0	0.0	0.0	0.0	0.0	0.0	0.0	0.0175	0.0	0.0	1.625	0.0025	0.0	0.0	0.0	0.0	1.49	0.0	0.0	0.0	0.0	0.255	0.0	0.0	0.0
1414	-0.1157650999999759	51.49839110000005	2.7275	11.3375	25.295	0.0	15.275	0.0	21.59	0.0	0.0	4.125	0.0	9.515	0.0025	0.0	0.0	0.0	0.0	4.2625	0.0	0.0	0.5425	0.0	0.0	0.0	0.0	0.0	0.0	0.0	0.0	0.0	0.0	0.0	3.9025	0.0	0.0	0.0	0.0	0.0	0.6775	0.0	0.0	0.0	0.0	0.0875	0.0	0.0	0.0
1415	-0.1161122999999406	51.49849860000006	0.4525	11.8175	13.52	0.125	27.5375	0.0	15.81	0.0	0.0	5.245	0.0	0.2675	0.175	0.1	0.0	0.0	0.0	2.8549999999999995	0.0	0.0	17.5475	0.0	0.0	0.0	0.0	0.0	0.0	0.0	0.0	0.0	0.0	0.0	1.2775	0.0	0.0025	0.0	0.0	0.0	3.065	0.0	0.0	0.0	0.0	0.0225	0.0	0.0	0.0
1416	-0.1162014999999314	51.49848610000004	0.4525	11.8175	13.52	0.125	27.5375	0.0	15.81	0.0	0.0	5.245	0.0	0.2675	0.175	0.1	0.0	0.0	0.0	2.855	0.0	0.0	17.5475	0.0	0.0	0.0	0.0	0.0	0.0	0.0	0.0	0.0	0.0	0.0	1.2775	0.0	0.0025	0.0	0.0	0.0	3.065	0.0	0.0	0.0	0.0	0.0225	0.0	0.0	0.0
1417	-0.1164335999999366	51.49855600000007	1.4325	9.5425	12.3625	0.035	31.63	0.0	20.8425	0.0	0.0	4.195	0.0	3.3325	0.02	0.005	0.0	0.0	0.0	0.0999999999999999	0.0	0.0	11.85	0.0	0.0	0.0	0.0	0.0	0.0	0.0	0.0	0.0	0.0	0.0	0.865	0.0	0.0	0.0	0.0	0.0	3.7025	0.0	0.0	0.0	0.0	0.0825	0.0	0.0	0.0
1418	-0.1166656999999418	51.49862590000004	0.3774999999999999	20.62	18.3025	0.2125	13.0475	0.0	21.6175	0.0	0.0	1.25	0.0	6.192500000000001	0.0125	0.0225	0.0	0.0	0.01	0.9425	0.0	0.0	10.875	0.0	0.0	0.0	0.0	0.0	0.0	0.0	0.0	0.0	0.0	0.0	4.5875	0.0	0.0	0.0	0.0	0.0	1.0875	0.0	0.0	0.0	0.0	0.24	0.0	0.0	0.0
1419	-0.1167571999999381	51.498595300000034	3.7	13.0325	27.585	0.75	9.105	0.0	23.525	0.0	0.0	0.0675	0.0	11.3825	0.0375	0.0025	0.0	0.0	0.0	0.0	0.0	0.0	5.3375	0.0	0.0	0.0	0.0	0.0	0.0	0.0	0.0	0.0	0.0	0.0	3.5775	0.0	0.0	0.0	0.0	0.0	0.015	0.0	0.0	0.0	0.0	0.7725	0.0	0.0	0.0
141	-0.1101230999999529	51.50366530000008	0.9325	38.1275	16.4175	0.025	0.2375	0.0	29.0875	0.0	0.0	0.07	0.0	7.795	0.6224999999999999	0.0275	0.0	0.0	0.0	0.0725	0.0	0.0325	3.5525	0.0	0.0	0.0	0.0	0.0	0.0	0.0	0.0	0.0	0.0	0.0	0.5499999999999999	0.0	0.0	0.0	0.0	0.0	0.0	0.0	0.0025	0.0775	0.0	1.165	0.0	0.0775	0.0
1420	-0.1139431999999374	51.49795520000004	20.4225	19.5975	11.475	10.0325	1.6325	14.3475	15.3825	0.0	0.035	0.0	0.0	4.2375	0.015	0.295	0.5075000000000001	0.0	0.015	0.9425	0.0	0.0	0.0225	0.0	0.0	0.0	0.0	0.0	0.0	0.0	0.0	0.0	0.0	0.0	0.9025	0.0	0.0	0.0	0.0	0.0	0.0	0.0	0.0	0.0	0.0	0.025	0.0	0.0	0.0
1421	-0.1137821999999459	51.49812540000005	20.4225	19.5975	11.475	10.0325	1.6325	14.3475	15.3825	0.0	0.035	0.0	0.0	4.2375	0.015	0.295	0.5075000000000001	0.0	0.015	0.9425	0.0	0.0	0.0225	0.0	0.0	0.0	0.0	0.0	0.0	0.0	0.0	0.0	0.0	0.0	0.9025	0.0	0.0	0.0	0.0	0.0	0.0	0.0	0.0	0.0	0.0	0.025	0.0	0.0	0.0
1422	-0.113853699999936	51.49817250000007	20.4225	19.5975	11.475	10.0325	1.6325	14.3475	15.3825	0.0	0.035	0.0	0.0	4.2375	0.015	0.295	0.5075000000000001	0.0	0.015	0.9425	0.0	0.0	0.0225	0.0	0.0	0.0	0.0	0.0	0.0	0.0	0.0	0.0	0.0	0.0	0.9025	0.0	0.0	0.0	0.0	0.0	0.0	0.0	0.0	0.0	0.0	0.025	0.0	0.0	0.0
1423	-0.1136120999999548	51.49838560000006	0.08	47.9875	16.715	1.86	1.52	0.0	21.31	0.0	0.0	0.0	0.0	7.967499999999999	0.01	0.0	0.0	0.0	0.0	0.0	0.0	0.0	1.015	0.0	0.0	0.0	0.0	0.0	0.0	0.0	0.0	0.0	0.0	0.0	0.6275	0.0	0.0	0.0	0.0	0.0	0.1674999999999999	0.0	0.0	0.0975	0.0	0.0125	0.0	0.0	0.0
1424	-0.1133704999999736	51.49859870000006	0.08	47.9875	16.715	1.86	1.52	0.0	21.31	0.0	0.0	0.0	0.0	7.967499999999999	0.01	0.0	0.0	0.0	0.0	0.0	0.0	0.0	1.015	0.0	0.0	0.0	0.0	0.0	0.0	0.0	0.0	0.0	0.0	0.0	0.6275	0.0	0.0	0.0	0.0	0.0	0.1674999999999999	0.0	0.0	0.0975	0.0	0.0125	0.0	0.0	0.0
1426	-0.1135967999999252	51.49708990000005	3.425	16.275	17.7125	0.3025	20.405	0.0	20.2025	0.0	0.0	0.0	0.0	4.18	0.0	0.0025	0.0225	0.0	0.0	0.4049999999999999	0.0	0.0225	12.802499999999998	0.0	0.0	0.0	0.0	0.0	0.0	0.0	0.0	0.0	0.0	0.0	2.9475	0.0	0.0	0.0	0.0	0.0	0.6749999999999999	0.0	0.0	0.0	0.0425	0.105	0.0	0.0	0.0
1427	-0.1129619999999249	51.49773330000005	0.9275	31.9525	17.9325	1.4049999999999998	11.2075	0.0	18.6475	0.0	0.0075	1.8325	0.0	7.58	0.15	0.0	0.0275	0.0	0.0	0.1375	0.0	0.0	7.442500000000001	0.0	0.0	0.0	0.0	0.0	0.0	0.0	0.045	0.0	0.0	0.0	0.265	0.0	0.0	0.0	0.0	0.0	0.0775	0.0	0.0	0.0	0.0	0.0875	0.0	0.0	0.0
1428	-0.1126239999999256	51.49776970000005	1.1575	19.0375	4.99	0.0	28.5725	0.0	38.0375	0.0	0.0	0.03	0.0	4.9725	0.325	0.0475	0.0	0.0	0.0	0.1275	0.0	0.0	0.3175	0.0	0.0	0.0	0.0	0.0	0.0	0.0	0.0	0.0	0.0	0.9125	0.3325	0.0	0.0	0.0	0.0	0.0	0.0	0.0	0.1325	0.05	0.0	0.4975	0.0	0.0	0.0
1429	-0.1125702999999589	51.49784820000008	1.1575	19.0375	4.99	0.0	28.5725	0.0	38.0375	0.0	0.0	0.03	0.0	4.9725	0.325	0.0475	0.0	0.0	0.0	0.1275	0.0	0.0	0.3175	0.0	0.0	0.0	0.0	0.0	0.0	0.0	0.0	0.0	0.0	0.9125	0.3325	0.0	0.0	0.0	0.0	0.0	0.0	0.0	0.1325	0.05	0.0	0.4975	0.0	0.0	0.0
142	-0.1097734749999403	51.50372202500006	0.4075	50.3875	8.0775	2.6925	0.245	2.3975	13.3475	0.0	0.0	0.15	0.0	2.4525	0.1175	0.0	0.1875	0.0	0.0	0.265	0.0	0.1575	16.7	0.0	0.0	0.0	0.0	0.0	0.0	0.0	0.0	0.0	0.0	0.0	0.2425	0.0	0.0	0.0	0.0	0.0	1.8125	0.0	0.145	0.0	0.0	0.055	0.0	0.0	0.0
1430	-0.1126196999999251	51.49798530000004	1.685	25.7675	19.2025	0.0175	10.625	0.0	21.2875	0.0	0.0	1.275	0.0	7.965	0.0625	0.005	0.0	0.0	0.0	0.085	0.0	0.0	8.2625	0.475	0.0	0.0	0.0	0.0	0.0	0.0	0.0	0.0	0.0	0.0	0.4675	0.0	0.0	0.0	0.0	0.0	0.4324999999999999	0.0	0.025	0.0	0.06	0.1775	0.0	0.0	0.0
1431	-0.1129134999999337	51.50442470000007	0.7625	17.927500000000002	27.395	0.02	10.5825	0.005	26.8675	0.0	0.6875	0.2575	0.0	4.1825	0.055	0.2	0.0	0.0	0.0	0.2699999999999999	0.0	0.0	3.465	0.0	0.0	0.0	0.0	0.0	0.1275	0.0	0.0	0.0	0.0	0.0	0.41	0.0	0.0	0.0	0.0	0.0	0.0574999999999999	0.0	0.0	0.035	0.0	0.15	0.0	0.0	0.0
1432	-0.1127949999999486	51.50438630000008	0.1649999999999999	12.84	23.7575	0.0	14.375	0.0	39.1825	0.0	0.0	0.04	0.0	3.4	0.1875	0.0	0.0	0.0	0.0	0.0075	0.0	0.0	1.9225	0.0475	0.0	0.0	0.0	0.0	0.0	0.0	0.0	0.0	0.0	0.0	0.725	0.0	0.0	0.0	0.0	0.0	0.0675	0.0	0.0125	0.0	0.0	0.0225	0.0	0.0	0.0
1433	-0.1085169999999493	51.50343570000007	1.2425	34.4825	21.7625	0.0	4.452500000000001	0.0	21.5225	0.0	0.0	0.7375	0.0	9.21	0.31	0.0	0.04	0.0	0.0	0.7975	0.0	0.0	2.2975	0.0	0.0	0.0	0.0	0.0	0.0	0.0	0.0	0.0	0.0	0.005	1.99	0.0	0.0	0.0	0.0	0.0	0.635	0.0	0.0	0.005	0.01	0.1	0.0	0.0	0.0
1434	-0.1080976529999588	51.503516183000045	12.420000000000002	45.185	9.345	3.905	0.545	0.0	16.025	0.0	0.0	0.0	0.0	2.905	0.005	0.0	1.15	0.0	0.0	3.0625	0.0	0.0	3.6625	0.685	0.1875	0.0	0.0	0.0	0.0	0.0	0.0	0.0	0.0	0.0	0.145	0.0	0.0	0.0	0.0	0.0175	0.05	0.0	0.0	0.0	0.0	0.0225	0.0	0.005	0.0
1435	-0.1076783069999578	51.50359666600008	18.03	39.445	8.6925	1.27	0.2975	0.0	15.96	0.0	0.2325	0.19	0.0	2.2525	0.0	0.0	0.89	0.0	0.0	4.345	0.0	0.0	7.617500000000001	0.0	0.28	0.0	0.0	0.0	0.0	0.0	0.0	0.0	0.0	0.0	0.01	0.0	0.0	0.0	0.0	0.0	0.06	0.0	0.0	0.0	0.0	0.0775	0.0	0.0	0.0
1436	-0.1094947999999362	51.50610070000005	3.3675	32.64	16.884999999999998	0.1325	10.85	0.0	16.215	0.0	0.0	0.1125	0.0	2.2675	0.0075	0.065	0.045	0.0	0.0	1.735	0.0	0.0	14.31	0.0	0.0	0.0	0.0	0.49	0.0	0.0	0.0	0.0	0.0	0.0	0.595	0.0	0.0	0.0	0.0	0.1025	0.0	0.0	0.0	0.0	0.02	0.08	0.0	0.0	0.0
1437	-0.1099000999999475	51.50594980000005	3.3675	32.64	16.884999999999998	0.1325	10.85	0.0	16.215	0.0	0.0	0.1125	0.0	2.2675	0.0075	0.065	0.045	0.0	0.0	1.735	0.0	0.0	14.31	0.0	0.0	0.0	0.0	0.49	0.0	0.0	0.0	0.0	0.0	0.0	0.595	0.0	0.0	0.0	0.0	0.1025	0.0	0.0	0.0	0.0	0.02	0.08	0.0	0.0	0.0
1438	-0.1096860999999762	51.50283220000006	0.655	30.265	22.58	0.0	3.14	0.0	28.07	0.0	0.095	0.0	0.0	7.827500000000001	0.38	0.0	0.095	0.0	0.0	0.02	0.0	0.0	0.09	0.0	0.0	0.0	0.0	0.0	0.0	0.0	0.0	0.0	0.0	0.0	5.9475	0.0	0.0	0.0	0.0	0.0	0.11	0.0	0.0325	0.0	0.0	0.16	0.0	0.0	0.0
1439	-0.1092799999999556	51.50292310000003	0.655	30.265	22.58	0.0	3.14	0.0	28.07	0.0	0.095	0.0	0.0	7.827500000000001	0.38	0.0	0.095	0.0	0.0	0.02	0.0	0.0	0.09	0.0	0.0	0.0	0.0	0.0	0.0	0.0	0.0	0.0	0.0	0.0	5.9475	0.0	0.0	0.0	0.0	0.0	0.11	0.0	0.0325	0.0	0.0	0.16	0.0	0.0	0.0
143	-0.1094238499999278	51.50377875000004	1.8225	49.4375	8.7775	0.7125	2.475	0.555	13.785	0.0	0.0	0.5925	0.0025	3.6575	0.0375	0.015	0.0	0.0	0.0	0.1075	0.0	0.0	16.64	0.0	0.0	0.0	0.0	0.0	0.0	0.0	0.0	0.0	0.0	0.0	0.0	0.0	0.0	0.0	0.0	0.0	1.205	0.0	0.0	0.0	0.0	0.03	0.0	0.0	0.0
1440	-0.1119561999999518	51.489056600000026	2.4425	23.965	28.78	0.0	4.385	0.0	22.88	0.0	0.0	0.355	0.0	5.8575	0.0	0.0	0.0	0.0	0.0	0.4825	0.0	0.0	9.4475	0.0	0.0	0.0	0.0	0.0	0.0	0.0	0.0	0.0	0.0	0.0	0.6	0.0	0.0	0.0	0.0	0.0	0.4875	0.0	0.0	0.0	0.0	0.1525	0.0	0.0	0.0
1441	-0.1119811999999456	51.48894750000005	2.4425	23.965	28.78	0.0	4.385	0.0	22.88	0.0	0.0	0.355	0.0	5.8575	0.0	0.0	0.0	0.0	0.0	0.4825	0.0	0.0	9.4475	0.0	0.0	0.0	0.0	0.0	0.0	0.0	0.0	0.0	0.0	0.0	0.6	0.0	0.0	0.0	0.0	0.0	0.4875	0.0	0.0	0.0	0.0	0.1525	0.0	0.0	0.0
1442	-0.1150504999999384	51.48928920000003	0.0175	24.9325	30.9325	0.0	1.5075	0.0	21.9675	0.0	0.0	2.1	0.0	7.115	0.0	0.0	0.085	0.0	0.0	0.63	0.0	0.0	9.41	0.0	0.0	0.0	0.0	0.0	0.0	0.0	0.0	0.0	0.0	0.0	0.295	0.0	0.0	0.0	0.0	0.0	0.7725000000000001	0.0	0.0	0.0	0.0	0.2274999999999999	0.0	0.0	0.0
1443	-0.1208617999999432	51.49495200000007	0.72	12.2525	30.6525	0.0	8.3025	0.0	29.7175	0.0	0.0	0.1775	0.0	11.9375	0.035	0.08	0.0	0.01	0.0	0.5025	0.0	0.0	1.4275	0.11	0.0	0.0	0.0	0.0	0.0	0.0	0.0125	0.0	0.0	0.0	0.3625	0.0	0.0	0.0	0.0	0.0	0.545	0.0	0.0875	0.1275	0.1275	0.08	0.0	0.0	0.0
1444	-0.1211241999999401	51.49497050000008	0.235	14.7	28.85	0.0	8.6425	0.0	37.08	0.0	0.0	0.2175	0.0	6.9575	0.03	0.025	0.0375	0.0	0.0025	0.9625	0.0	0.0	0.145	0.0	0.0	0.0	0.0	0.0	0.0	0.0	0.0	0.0	0.0	0.0	0.635	0.0	0.0	0.0	0.0	0.0	0.0875	0.0	0.0125	0.0	0.0075	0.165	0.0	0.0	0.0
1445	-0.1208513999999354	51.49607030000004	3.74	13.4725	15.125	0.0	25.82	0.0	25.605	0.0	0.0	1.755	0.0	10.85	0.0	0.0	0.0375	0.0	0.0	0.975	0.0	0.0	1.8125	0.2274999999999999	0.0	0.0	0.0	0.0	0.0	0.0	0.0	0.0	0.0	0.0	0.0775	0.0	0.0	0.0	0.0	0.0	0.0075	0.0	0.0	0.0	0.0	0.16	0.0	0.0	0.0
1446	-0.1103092999999262	51.49146470000005	1.1925	21.0	27.6225	0.5375	9.0675	0.0	25.4875	0.0	0.0	0.21	0.0	8.675	0.31	0.0	0.0	0.0	0.0	1.4325	0.0	0.0	2.5325	0.0	0.0	0.0	0.0	0.0	0.0	0.0	0.0	0.0	0.0	0.0	1.4625	0.0	0.0	0.0	0.0	0.0	0.3399999999999999	0.0	0.0	0.0	0.0	0.035	0.0	0.0	0.0
1447	-0.1103460999999583	51.49139710000003	1.1925	21.0	27.6225	0.5375	9.0675	0.0	25.4875	0.0	0.0	0.21	0.0	8.675	0.31	0.0	0.0	0.0	0.0	1.4325	0.0	0.0	2.5325	0.0	0.0	0.0	0.0	0.0	0.0	0.0	0.0	0.0	0.0	0.0	1.4625	0.0	0.0	0.0	0.0	0.0	0.3399999999999999	0.0	0.0	0.0	0.0	0.035	0.0	0.0	0.0
1448	-0.1104238999999438	51.49157460000004	2.1375	20.3625	24.9575	0.0275	11.0025	0.0	32.9775	0.0	0.0	0.0075	0.0	3.7425	0.0	0.005	0.0525	0.0	0.0	1.2725	0.0	0.0	1.845	0.0	0.0	0.0	0.0	0.31	0.0	0.0	0.0	0.0	0.0	0.0	0.955	0.0	0.0	0.0	0.0	0.0	0.1175	0.0	0.0	0.0	0.0	0.1175	0.0	0.0	0.0
1449	-0.110455199999933	51.49114210000005	4.3575	22.9975	24.2	0.0125	10.5675	0.0	18.8075	0.0	0.0	0.4475	0.0	12.8675	0.0	0.01	0.0675	0.0	0.0	1.685	0.0	0.0	3.4125	0.0	0.0	0.0	0.0	0.0	0.0	0.0	0.0	0.0	0.0	0.0	0.195	0.0	0.0	0.0	0.0	0.0	0.1775	0.0	0.0	0.0	0.0	0.045	0.0	0.0	0.0
144	-0.1090742249999721	51.50383547500007	1.57	46.0325	10.3075	1.61	2.045	3.4275	17.42	0.0	0.0	0.5900000000000001	0.0	6.3275	0.0	0.0	0.0	0.0	0.0	0.0875	0.0	0.0	8.2575	0.0025	0.0	0.0	0.0	0.0	0.0	0.0	0.0	0.0	0.0	0.0	0.7050000000000001	0.0	0.0	0.0	0.0	0.0	1.2125	0.0	0.0	0.0	0.0	0.0375	0.0	0.0	0.0
1451	-0.1098571999999649	51.49118880000003	2.1925000000000003	45.6875	15.4775	3.4	4.5575	0.0	21.6625	0.0	0.0125	0.0	0.0	1.1075	0.0075	3.535	0.0	0.0	0.0	1.9375	0.0	0.0	0.24	0.0	0.0	0.0	0.0	0.0	0.0	0.0	0.0	0.0	0.0	0.0	0.0	0.0	0.0225	0.0	0.0	0.0	0.02	0.0	0.0	0.0	0.0525	0.0	0.0	0.0	0.0
1452	-0.1095003999999448	51.49102440000007	0.8049999999999999	39.3	25.09	12.115	3.3175	0.0	12.0525	0.0	0.0	0.0	0.0	0.6075	0.0	4.742500000000001	0.015	0.0	0.0	0.1175	0.0	0.0	0.74	0.0	0.0	0.0	0.0	0.0	0.0	0.0	0.0	0.0	0.0	0.0	0.5025	0.0	0.045	0.0	0.0	0.0	0.0	0.0	0.0	0.0	0.0	0.05	0.0	0.0	0.0
1453	-0.1092520999999351	51.49120060000007	0.3075	28.29	28.495	0.0	3.6925	0.0	29.5275	0.0	0.015	0.005	0.0	6.475	0.0	0.01	0.075	0.0	0.0	0.3175	0.0	0.0	0.97	0.0	0.0	0.0	0.0	0.07	0.0	0.0	0.0	0.0	0.0	0.0	1.4775	0.0	0.0	0.0	0.0	0.0	0.045	0.0	0.0	0.0	0.0	0.0425	0.0	0.0	0.0
1454	-0.1091116999999712	51.49068660000006	0.5825	29.72	18.1575	0.7325	11.55	0.0	18.94	0.0	0.0	2.4125	0.0	2.1375	0.0125	0.195	0.0	0.0	0.0	0.0425	0.0	0.0	12.0925	0.0075	0.0	0.0	0.0	0.0	0.0	0.0	0.0	0.0	0.0	0.0	0.95	0.0	0.0	0.0	0.0	0.0	1.9075	0.0125	0.0	0.0	0.0	0.0	0.0	0.0	0.0
1455	-0.1089929999999412	51.49062880000008	0.385	28.68	15.3475	0.005	16.5625	0.0	21.5625	0.0	0.0	0.61	0.0	0.69	0.0125	0.0	0.0	0.0	0.0	0.0075	0.0	0.0	12.0525	0.0	0.0	0.02	0.0	0.0	0.0	0.0	0.0	0.0	0.0	0.0	2.24	0.0	0.0	0.0	0.0	0.0	1.3725	0.005	0.0	0.0	0.0	0.0	0.0	0.0	0.0
1456	-0.1093196999999577	51.49036380000007	0.385	28.68	15.3475	0.005	16.5625	0.0	21.5625	0.0	0.0	0.61	0.0	0.69	0.0125	0.0	0.0	0.0	0.0	0.0075	0.0	0.0	12.0525	0.0	0.0	0.02	0.0	0.0	0.0	0.0	0.0	0.0	0.0	0.0	2.24	0.0	0.0	0.0	0.0	0.0	1.3725	0.005	0.0	0.0	0.0	0.0	0.0	0.0	0.0
1458	-0.1191064999999298	51.49507700000004	17.9425	0.09	0.0425	27.7575	0.0175	29.585	0.0	0.0	1.125	0.0	0.01	0.0	0.0	0.12	12.1675	0.095	0.0	0.235	0.0	0.4875	0.0	0.0	0.0125	0.2525	0.0075	0.0	0.0	0.025	0.2699999999999999	0.0	0.14	0.045	0.0	0.0	0.0	0.0	0.0	0.0	0.2975	0.0	0.02	0.0075	5.79	0.28	0.0	0.5974999999999999	0.0
1459	-0.1190734999999563	51.49520230000008	17.9425	0.09	0.0425	27.7575	0.0175	29.585	0.0	0.0	1.125	0.0	0.01	0.0	0.0	0.12	12.1675	0.095	0.0	0.235	0.0	0.4875	0.0	0.0	0.0125	0.2525	0.0075	0.0	0.0	0.025	0.27	0.0	0.14	0.045	0.0	0.0	0.0	0.0	0.0	0.0	0.2975	0.0	0.02	0.0075	5.790000000000001	0.28	0.0	0.5974999999999999	0.0
145	-0.1087245999999595	51.50389220000005	0.5125	31.1	12.8425	7.515	9.2925	5.055	21.975	0.0	0.01	0.0775	0.0	7.925000000000001	0.0	0.0	0.005	0.0	0.0	2.31	0.0	0.0	0.4475	0.0	0.0	0.0	0.0	0.0	0.0	0.0	0.0	0.0	0.0	0.0	0.225	0.0	0.0	0.0	0.0	0.0	0.0475	0.0	0.0	0.0	0.0	0.17	0.0	0.0	0.0
1460	-0.1187864999999419	51.49517220000007	17.9425	0.09	0.0425	27.7575	0.0175	29.585	0.0	0.0	1.125	0.0	0.01	0.0	0.0	0.12	12.1675	0.095	0.0	0.235	0.0	0.4875	0.0	0.0	0.0125	0.2525	0.0075	0.0	0.0	0.025	0.27	0.0	0.14	0.045	0.0	0.0	0.0	0.0	0.0	0.0	0.2975	0.0	0.02	0.0075	5.79	0.28	0.0	0.5974999999999999	0.0
1461	-0.11886039999996	51.49492670000007	17.9425	0.09	0.0425	27.7575	0.0175	29.585	0.0	0.0	1.125	0.0	0.01	0.0	0.0	0.12	12.1675	0.095	0.0	0.235	0.0	0.4875	0.0	0.0	0.0125	0.2525	0.0075	0.0	0.0	0.025	0.2699999999999999	0.0	0.14	0.045	0.0	0.0	0.0	0.0	0.0	0.0	0.2975	0.0	0.02	0.0075	5.79	0.28	0.0	0.5974999999999999	0.0
1462	-0.1191619999999602	51.49488160000004	2.495	28.37	19.26	0.1275	9.4475	0.0	26.1	0.0	0.0	0.015	0.0	8.182500000000001	0.0225	0.0025	0.0	0.0	0.0	0.0575	0.0	0.0	3.85	0.0	0.0	0.0	0.0	0.0	0.0	0.0	0.0	0.0	0.0	0.0	0.035	0.0	0.0	0.0	0.0	0.0	0.3675	0.0	0.005	0.0	0.0	0.8025	0.0	0.0	0.0
1463	-0.1196951999999669	51.496609300000046	4.0925	18.93	20.2525	2.39	19.715	0.0	29.3525	0.0	0.0	0.03	0.0	4.3175	0.0	0.0	0.11	0.0	0.0	0.355	0.0	0.0	0.08	0.0	0.0	0.0	0.0	0.0	0.0	0.0	0.0	0.0	0.0	0.0	0.1675	0.0	0.0	0.0	0.0	0.0	0.0775	0.0	0.0	0.0	0.0	0.0325	0.0	0.0	0.0
1464	-0.1194078999999419	51.49677035000008	3.96	21.545	20.5175	0.1325	16.69	0.0	30.0175	0.0	0.0	0.03	0.0	4.875	0.0	0.0	0.03	0.0	0.0	0.0	0.0	0.0	1.65	0.0	0.0	0.0	0.0	0.0	0.0	0.0	0.0	0.0	0.0	0.0	0.3275	0.0	0.0	0.0	0.0	0.0	0.165	0.0	0.0	0.0	0.02	0.0	0.0	0.0	0.0
1465	-0.1191205999999738	51.49693140000005	4.86	11.3	14.1925	2.1100000000000003	26.2275	0.0	25.44	0.0	0.0	0.0	0.0	9.8675	0.0	0.0375	0.61	0.0	0.0	0.435	0.0	0.0	0.6475	0.0	0.0	0.0	0.0	0.0	0.0	0.0	0.0	0.0	0.0	0.0	3.205	0.0	0.0	0.0	0.0	0.0	0.9525	0.0	0.0	0.0	0.0075	0.0075	0.0	0.0	0.0
146	-0.1083694999999806	51.503174200000046	0.0675	40.5175	20.5475	0.0	0.17	0.0	23.05	0.0	0.0	0.0025	0.0	9.4925	0.015	0.0	0.0775	0.0	1.625	0.0	0.0	0.0	3.1025	0.0	0.0	0.0	0.0	0.0	0.0	0.0	0.0	0.0	0.0	0.0	0.74	0.0	0.0175	0.0	0.0	0.0	0.0675	0.0	0.0	0.0	0.0	0.2425	0.0	0.0	0.0
147	-0.1080260229999794	51.50325705900008	12.420000000000002	45.185	9.345	3.905	0.545	0.0	16.025	0.0	0.0	0.0	0.0	2.905	0.005	0.0	1.15	0.0	0.0	3.0625	0.0	0.0	3.6625	0.685	0.1875	0.0	0.0	0.0	0.0	0.0	0.0	0.0	0.0	0.0	0.145	0.0	0.0	0.0	0.0	0.0175	0.05	0.0	0.0	0.0	0.0	0.0225	0.0	0.005	0.0
1481	-0.11995909999996	51.49598540000005	2.4675	18.6175	14.9675	1.815	24.825	0.0	25.195	0.0	0.0	0.345	0.0	11.1175	0.0	0.0	0.0275	0.0	0.0	0.0125	0.0	0.0	0.1875	0.0	0.0	0.0	0.0	0.0	0.0	0.0	0.0	0.0	0.0	0.0	0.3874999999999999	0.0	0.0	0.0	0.0	0.0	0.03	0.0	0.0	0.0	0.0	0.0	0.0	0.0	0.0
1482	-0.1199257999999758	51.49622190000008	3.87	17.9825	19.23	0.5625	21.4025	0.0	29.37	0.0	0.0	0.0425	0.0	5.2875000000000005	0.0	0.07	0.4375	0.0	0.0	1.3075	0.0	0.0	0.0775	0.0	0.0	0.0	0.0	0.0	0.0	0.0	0.0	0.0	0.0	0.0	0.2725	0.0	0.0	0.0	0.0	0.0	0.025	0.0	0.0	0.0	0.0	0.0	0.0	0.0	0.0
1483	-0.1196951999999669	51.49639390000005	3.5725	16.310000000000002	15.7025	0.5825	26.9775	0.0	28.225	0.0	0.0	0.195	0.0	5.505	0.0	0.465	0.0	0.0	0.0	2.0725	0.0	0.0	0.0675	0.0	0.0	0.0	0.0	0.0	0.0	0.0	0.0	0.0	0.0	0.0	0.155	0.0	0.0	0.0	0.0	0.0	0.0025	0.0	0.0	0.0	0.0	0.0	0.0	0.0	0.0
1484	-0.1174822999999491	51.49788670000004	0.5750000000000001	13.6025	18.5575	0.3	22.0525	0.0	37.3575	0.0	0.0	0.13	0.0	5.477499999999999	0.325	0.0	0.0	0.0	0.0025	0.115	0.0	0.0	0.085	0.0	0.0	0.0	0.0	0.0	0.0	0.0	0.0	0.0	0.0	0.0	0.0725	0.0	0.0	0.0	0.0	0.0	1.2325	0.0	0.0	0.0	0.0075	0.0275	0.0	0.0	0.0
1487	-0.1175842669999269	51.49565023300005	3.035	13.9675	13.3725	1.75	27.8675	0.0	25.2275	0.0	0.0	0.0375	0.0	8.475	0.175	0.015	0.1775	0.0	0.0	0.0075	0.0	0.0	2.0375	0.01	0.0	0.0	0.0	0.0	0.0	0.0	0.0	0.0	0.0	0.0	0.7050000000000001	0.0	0.0	0.0	0.0	0.0	0.0	0.0	0.0	0.105	0.0025	0.0475	0.0	0.0	0.0
1488	-0.1178900329999805	51.495639667000034	3.1500000000000004	34.935	18.525	0.635	3.085	0.0	28.6825	0.0	0.0	0.0	0.0	4.7025	0.01	0.0	0.0	0.0	0.0	0.115	0.0	0.0	1.0075	0.0	0.0	0.0	0.0	0.0	0.0	0.0	0.0	0.0	0.0	0.0	0.1825	0.0	0.0	0.0	0.0	0.0	0.42	0.0	0.0	0.0975	0.0	0.0225	0.0	0.0	0.0
148	-0.1076825459999781	51.50333991900004	4.54	55.5625	9.425	2.5025	0.3025	0.1775	15.27	0.0	0.0	0.01	0.0	2.1525000000000003	0.0	0.0	0.01	0.0	0.015	2.6775	0.0	0.0	7.2925	0.0	0.0	0.0	0.0	0.0	0.0	0.0	0.0	0.0	0.0	0.0	0.0	0.0	0.0	0.0	0.0	0.0	0.0	0.0	0.0	0.0	0.0	0.0075	0.0	0.0	0.0
1490	-0.1182386999999494	51.49570780000005	3.15	34.935	18.525	0.635	3.085	0.0	28.6825	0.0	0.0	0.0	0.0	4.7025	0.01	0.0	0.0	0.0	0.0	0.115	0.0	0.0	1.0075	0.0	0.0	0.0	0.0	0.0	0.0	0.0	0.0	0.0	0.0	0.0	0.1825	0.0	0.0	0.0	0.0	0.0	0.42	0.0	0.0	0.0975	0.0	0.0225	0.0	0.0	0.0
1491	-0.1122321999999371	51.500027800000055	3.185	13.38	15.67	0.0075	23.85	0.0	15.0175	0.0	0.0	0.54	0.0	13.2625	0.0	0.6399999999999999	0.2425	0.0	0.0	7.65	0.0	0.0	0.03	0.0	0.0	0.0	0.0	0.0	0.0	0.0	0.0	0.0	0.0	0.0	3.36	0.0	0.0	0.0	0.0	0.0	1.6	0.0	0.0	0.0	0.0	0.3299999999999999	0.0	0.0	0.0
1492	-0.1123070999999527	51.50006880000007	3.185	13.38	15.67	0.0075	23.85	0.0	15.0175	0.0	0.0	0.54	0.0	13.2625	0.0	0.6399999999999999	0.2425	0.0	0.0	7.65	0.0	0.0	0.03	0.0	0.0	0.0	0.0	0.0	0.0	0.0	0.0	0.0	0.0	0.0	3.36	0.0	0.0	0.0	0.0	0.0	1.6	0.0	0.0	0.0	0.0	0.3299999999999999	0.0	0.0	0.0
1493	-0.1125376999999616	51.50025600000004	3.185	13.38	15.67	0.0075	23.85	0.0	15.0175	0.0	0.0	0.54	0.0	13.2625	0.0	0.64	0.2425	0.0	0.0	7.65	0.0	0.0	0.03	0.0	0.0	0.0	0.0	0.0	0.0	0.0	0.0	0.0	0.0	0.0	3.36	0.0	0.0	0.0	0.0	0.0	1.6	0.0	0.0	0.0	0.0	0.3299999999999999	0.0	0.0	0.0
1494	-0.1126591999999391	51.50015430000008	6.8425	16.447499999999998	21.935	0.0	14.9575	0.0	22.465	0.0	0.0	1.57	0.0	6.3875	0.0	0.0849999999999999	0.2024999999999999	0.0	0.0	6.6425	0.0	0.0	0.01	0.0	0.0	0.0	0.0	0.0	0.0	0.0	0.0	0.0	0.0	0.0	0.9575	0.0	0.0	0.0	0.0	0.0	0.1975	0.0	0.0925	0.0	0.0525	0.2625	0.0	0.0	0.0
1495	-0.1123666999999386	51.50001890000004	6.842499999999999	16.447499999999998	21.935	0.0	14.9575	0.0	22.465	0.0	0.0	1.57	0.0	6.3875	0.0	0.0849999999999999	0.2024999999999999	0.0	0.0	6.6425	0.0	0.0	0.01	0.0	0.0	0.0	0.0	0.0	0.0	0.0	0.0	0.0	0.0	0.0	0.9575	0.0	0.0	0.0	0.0	0.0	0.1975	0.0	0.0925	0.0	0.0525	0.2625	0.0	0.0	0.0
1496	-0.1122451999999611	51.50012060000006	3.185	13.38	15.67	0.0075	23.85	0.0	15.0175	0.0	0.0	0.54	0.0	13.2625	0.0	0.64	0.2425	0.0	0.0	7.65	0.0	0.0	0.03	0.0	0.0	0.0	0.0	0.0	0.0	0.0	0.0	0.0	0.0	0.0	3.36	0.0	0.0	0.0	0.0	0.0	1.6	0.0	0.0	0.0	0.0	0.3299999999999999	0.0	0.0	0.0
1497	-0.112147499999935	51.50137700000005	0.35	43.56	20.855	9.5725	0.16	0.0	7.38	0.0	0.0	0.0175	0.0	13.3125	0.6675	0.0	0.0	0.1975	0.0025	0.0025	0.0	0.145	1.625	0.0	0.0	0.0	0.0	0.0	0.0	0.0	0.0	0.0	0.0	0.0	0.05	0.0	0.0	0.0	0.0	0.0	0.0	0.0	0.3399999999999999	0.0	0.01	0.37	0.0	0.0	0.0
1498	-0.1124435499999663	51.50126585000004	1.94	58.0625	6.1	3.9375	1.165	0.7075	6.315	0.0	0.0	0.0	0.0	8.29	0.0	0.0	1.5575	0.0	0.0	0.0425	0.0	0.0	0.435	0.0	0.0	0.0	0.0	0.0	0.0	0.0	0.0	0.0	0.0	0.0	7.46	0.0	0.0	0.0	0.025	0.0	2.6125	0.0	0.0	0.0	0.1025	0.475	0.0	0.0	0.0
1499	-0.1127395999999407	51.50115470000003	0.0	57.5	11.3325	1.4525	0.0375	0.0	15.19	0.0	0.0	0.0	0.2325	12.385	0.1725	0.0	0.025	0.0	0.0	0.1725	0.0	0.0	0.18	0.0	0.0	0.0	0.0	0.0	0.0	0.0	0.0	0.0	0.0	0.0	0.6925	0.0	0.0	0.0	0.0	0.0	0.095	0.0	0.0	0.0	0.0	0.4	0.0	0.0	0.0
149	-0.1085470499999701	51.50353320000005	0.5675	20.3825	21.855	0.1625	13.56	0.0	13.7775	0.0	0.0	2.825	0.0	7.395	0.0425	0.3875	0.0	0.0	0.0	4.734999999999999	0.0	0.0	9.2	0.0075	0.0	0.0	0.0	0.0	0.0	0.0	0.0	0.0	0.0	0.0	2.6950000000000003	0.0	0.0	0.0	0.0	0.0	1.7425	0.0	0.0	0.0	0.0	0.02	0.0	0.0	0.0
14	-0.1143314999999347	51.50423020000005	3.215	24.4925	13.035	4.165	0.0325	7.504999999999999	31.2825	0.0	0.0	0.0	0.0	7.130000000000001	1.3625	0.0	0.0875	0.0	0.005	0.0	0.0	0.205	1.0	0.0	0.0	0.0	0.0	0.0	0.0	0.0	0.0	0.0	0.0	0.0	0.1075	0.0	0.0	0.0	0.0	0.0	0.02	0.0	0.0	0.0	0.0	1.3375	0.0	0.0	0.0
1500	-0.1077481999999463	51.50211750000005	0.135	25.7875	9.4125	0.0375	24.265	0.0	7.21	0.0	0.0	4.2425	0.0	0.47	0.215	1.1325	0.0	0.0	0.0	11.8475	0.0	0.0	0.49	0.425	0.0	0.0	0.0	0.0	0.0	0.0	0.0	0.0	0.0	0.0	2.4400000000000004	0.0	0.015	0.0	0.0	0.0	2.5825	0.0	0.0125	0.0225	0.0	1.4525	0.0	0.0	0.0
1501	-0.1078659999999445	51.50225260000008	0.01	37.53	13.9525	0.0	6.33	0.0	26.9975	0.0	0.0	0.0475	0.0	9.04	0.0	0.0275	0.1225	0.0	0.0	0.59	0.0	0.0	1.525	0.0	0.0	0.0	0.0	0.0	0.0	0.0	0.0	0.0	0.0	0.0	3.4925	0.0	0.0	0.0	0.0	0.0	0.0	0.0	0.0	0.0	0.0	0.0225	0.0	0.0	0.0
1502	-0.1210308329999634	51.495345633000056	4.915	13.475	20.7375	0.39	19.975	0.0	23.405	0.0	0.0	2.2775	0.0	10.86	0.0849999999999999	0.015	0.0	0.0	0.0	0.9625	0.0	0.0	1.515	0.0925	0.0	0.0	0.0	0.0	0.01	0.0	0.0	0.0	0.0	0.0	0.0275	0.0	0.0	0.0	0.0	0.0	0.0	0.0	0.0	0.0	0.0	0.0825	0.0	0.0	0.0
1503	-0.1209374669999761	51.49572076700008	4.907500000000001	11.1725	18.6625	0.0	23.82	0.0475	24.13	0.0	0.0	3.2025	0.0	9.9825	0.04	0.6875	0.0	0.0	0.0	0.5025	0.0	0.0	0.6725000000000001	0.125	0.0	0.0	0.0	0.0	0.0	0.0	0.0	0.0	0.0	0.2175	0.0	0.0	0.0	0.0	0.0	0.0	0.0	0.0	0.0	0.0	0.0	0.07	0.0	0.0	0.0
1504	-0.1208440999999425	51.49609590000006	2.2025	18.78	17.2625	1.3175	22.2925	0.0	24.41	0.0	0.0	0.9925	0.0	11.085	0.0025	0.0025	0.105	0.0	0.0	0.1025	0.0	0.0	1.0675	0.0	0.0	0.0	0.0	0.0	0.0	0.0	0.0	0.0	0.0	0.0	0.1	0.0	0.0	0.0	0.0	0.0	0.065	0.0	0.0	0.0	0.0	0.04	0.0	0.0	0.0
1505	-0.1207607199999643	51.49652378000008	3.595	17.515	17.35	0.4	24.43	0.0	29.205	0.0	0.0	0.0525	0.0	4.140000000000001	0.0	1.005	0.0	0.0	0.0	1.3875	0.0	0.0	0.07	0.72	0.0	0.0	0.0	0.0	0.0	0.0	0.0	0.0	0.0	0.0	0.095	0.0	0.0	0.0	0.0	0.0	0.0225	0.0	0.0	0.0	0.0	0.0	0.0	0.0	0.0
150	-0.108150099999932	51.50283370000005	0.405	25.39	21.2025	0.0	9.395	0.0	16.552500000000002	0.0	0.0	0.0	0.0	19.1275	0.345	0.0	0.0	0.0	0.0	0.3275	0.0	0.0	1.36	0.0	0.0	0.0	0.0	0.0	0.0	0.0	0.0	0.0	0.0	0.0	0.2875	0.0	0.0	0.0	0.0	0.0	0.0	0.0	0.0	0.2325	0.0825	0.265	0.0	0.0	0.0
1514	-0.1190304999999511	51.50139370000005	0.89	24.865	24.2675	0.0	4.35	0.0	34.765	0.0	0.0	0.0	0.0	4.5925	0.585	0.0	0.0	0.0	0.0	0.14	0.0	0.07	4.185	0.0	0.0	0.0	0.0	0.0	0.0	0.0	0.0	0.0	0.0	0.0	0.0725	0.0	0.0075	0.0	0.0	0.0	0.0	0.0	0.0	0.0	0.0	0.0325	0.0	0.0	0.0
1515	-0.1188854999999762	51.50143810000003	0.89	24.865	24.2675	0.0	4.35	0.0	34.765	0.0	0.0	0.0	0.0	4.5925	0.585	0.0	0.0	0.0	0.0	0.14	0.0	0.07	4.1850000000000005	0.0	0.0	0.0	0.0	0.0	0.0	0.0	0.0	0.0	0.0	0.0	0.0725	0.0	0.0075	0.0	0.0	0.0	0.0	0.0	0.0	0.0	0.0	0.0325	0.0	0.0	0.0
1518	-0.1191632999999683	51.50155940000008	5.025	30.0525	22.99	2.225	0.9225	0.0	0.1625	0.0	0.0	0.0	0.0	35.0775	0.515	0.01	0.0	0.0	0.0	0.02	0.0	0.0	0.0	0.71	0.0	0.0	0.0	0.0	0.0	0.0	0.0	0.0	0.0	0.0	0.3275	0.0	0.0	0.0	0.0	0.0	0.005	0.0	0.0	0.0	0.15	0.1675	0.0	0.0	0.0
1520	-0.1194566999999438	51.503016900000034	2.1675	26.885	21.9	9.1975	0.7424999999999999	1.755	0.255	0.0	0.0175	0.0	0.0	28.71	1.0925	0.0175	0.1225	0.0	0.0	0.0	0.0	0.0	0.0975	0.0225	0.0	0.0	0.0	0.0	0.0	0.0	0.0	0.0	0.0	0.0	1.1	0.0	0.0	0.0	0.065	0.0	0.6125	0.0	0.0	0.0	0.0275	0.47	0.0	0.0	0.0
1521	-0.119490515999928	51.50302005800006	4.04	28.72	21.04	1.2374999999999998	1.0625	1.4025	0.03	0.0	0.0	0.0	0.0025	38.4825	1.16	0.0075	0.0	0.0	0.0	0.0225	0.0	0.0	0.01	0.0975	0.0	0.0	0.0	0.0	0.0	0.0	0.0	0.0	0.0	0.0	0.0849999999999999	0.0	0.0	0.0	0.045	0.0	0.055	0.0	0.0425	0.0	0.01	0.465	0.0	0.0	0.0
1522	-0.1193278589999522	51.503620332000025	5.8225	5.7425	25.715	7.689999999999999	11.19	3.1725	25.6525	0.0	0.0125	0.5625	0.0	7.9825	0.1	0.4725	0.1425	0.0	0.0225	0.6575	0.0	0.0	0.0325	0.0	0.0	0.0	0.0	0.0	0.025	0.0	0.0	0.0	0.0	0.0	1.9075	0.0	0.0	0.0	0.0	0.0	0.5	0.0	0.0075	0.015	0.0	0.7175	0.0	0.0	0.0
1523	-0.1192911999999637	51.50361780000003	5.8225	5.7425	25.715	7.689999999999999	11.19	3.1725	25.6525	0.0	0.0125	0.5625	0.0	7.9825	0.1	0.4725	0.1425	0.0	0.0225	0.6575	0.0	0.0	0.0325	0.0	0.0	0.0	0.0	0.0	0.025	0.0	0.0	0.0	0.0	0.0	1.9075	0.0	0.0	0.0	0.0	0.0	0.5	0.0	0.0075	0.015	0.0	0.7175	0.0	0.0	0.0
1524	-0.1104187609999485	51.50665453200003	0.64	39.7625	12.515	0.225	6.3975	0.0	22.455	0.0	0.04	0.1825	0.0	8.1275	0.06	0.585	0.3325	0.08	0.0025	1.28	0.0	0.3875	0.0125	0.0	0.0	0.0	0.0	0.0	0.0	0.0	0.0	0.0	0.005	0.0	1.8075	0.0	0.1975	0.085	0.0	0.0	0.3875	0.0	0.0	0.035	0.0025	0.2875	0.0	0.0	0.0
1525	-0.1101615999999694	51.50631820000007	0.14	33.925	20.0175	0.0	2.95	0.0	26.0725	0.0	0.0	0.0225	0.0	14.52	0.0	0.0	0.0	0.0	0.0	0.305	0.0	0.0	0.9525	0.0	0.0	0.0	0.0	0.0	0.0	0.0	0.0	0.0	0.0	0.0	0.515	0.0	0.0	0.0	0.0	0.0	0.0	0.0	0.0	0.0	0.0	0.3325	0.0	0.0	0.0
1526	-0.109546699999953	51.50539470000007	3.1975	31.3375	18.6075	0.0	6.2325	0.0	20.78	0.0	0.0	0.0275	0.0	3.2425	0.0	0.73	0.0275	0.0	0.0	0.6174999999999999	0.0	0.0	12.3125	0.0	0.0	0.0	0.0	0.0	0.0	0.0	0.0	0.0	0.0	0.0	2.315	0.0	0.0	0.0	0.0	0.0	0.445	0.0	0.0	0.0	0.0	0.105	0.0	0.0	0.0
1527	-0.1097194669999339	51.50566283300003	0.125	39.54	11.33	0.0	7.487500000000001	0.0	28.4225	0.0	0.0	0.2375	0.0	6.9625	0.3475	0.0875	0.005	0.0	0.0	0.155	0.0	0.0	3.875	0.0	0.0	0.0	0.0	0.0	0.0	0.0	0.0	0.0	0.0	0.0	0.7575000000000001	0.0	0.0	0.0	0.0	0.0	0.0	0.0	0.0	0.0	0.0025	0.265	0.0	0.0	0.0
1528	-0.1098922329999254	51.50593096700004	3.3675	32.64	16.884999999999998	0.1325	10.85	0.0	16.215	0.0	0.0	0.1125	0.0	2.2675	0.0075	0.065	0.045	0.0	0.0	1.735	0.0	0.0	14.31	0.0	0.0	0.0	0.0	0.49	0.0	0.0	0.0	0.0	0.0	0.0	0.595	0.0	0.0	0.0	0.0	0.1025	0.0	0.0	0.0	0.0	0.02	0.08	0.0	0.0	0.0
1529	-0.1100649999999632	51.50619910000006	0.14	33.925	20.0175	0.0	2.95	0.0	26.0725	0.0	0.0	0.0225	0.0	14.52	0.0	0.0	0.0	0.0	0.0	0.305	0.0	0.0	0.9525	0.0	0.0	0.0	0.0	0.0	0.0	0.0	0.0	0.0	0.0	0.0	0.515	0.0	0.0	0.0	0.0	0.0	0.0	0.0	0.0	0.0	0.0	0.3325	0.0	0.0	0.0
1531	-0.1116592999999284	51.50192380000004	6.5175	19.26	29.33	0.265	1.1875	0.0	27.4825	0.0	0.0	0.0	0.0	0.63	1.1175000000000002	0.0275	0.0	0.0	0.0	0.0	0.0	0.0	10.725	0.105	0.0	0.0	0.0	0.0	0.0	0.0	0.0	0.0	0.0	0.0	1.1075	0.0	0.0025	0.0	0.0	0.0	0.2475	0.0	0.0	0.0	0.0	0.045	0.0	0.0	0.0
1532	-0.1112503999999603	51.50198810000006	16.825	12.1025	33.4675	2.215	0.725	0.0025	24.5	0.0	0.0	0.03	0.0	0.485	0.205	0.0	0.0	0.0	0.0425	0.0	0.0	0.0	0.22	0.0	0.0	0.0	0.0	0.0	0.0	0.0	0.0	0.0	0.0	0.0	5.19	0.0	0.0	0.0	0.0	0.0	1.2225	0.0	0.0175	0.0	0.0725	1.8675	0.0	0.0025	0.0
1533	-0.1108420999999566	51.50184330000008	4.407500000000001	20.6675	31.7525	0.005	2.7300000000000004	0.0	27.1725	0.0	0.0	0.055	0.0	8.397499999999999	0.215	0.0	0.0	0.0	0.025	0.0325	0.0	0.0	0.5675	0.0	0.0	0.0	0.0	0.0	0.0	0.0	0.0	0.0	0.0	0.0	1.5225	0.0	0.0	0.0	0.0	0.0	1.1275	0.0	0.0	0.0025	0.4025	0.55	0.0	0.0	0.0
1534	-0.1106594999999401	51.50086960000005	3.24	17.45	21.8525	0.0	13.755	0.0	35.345	0.0	0.0	0.1725	0.0	7.0875	0.13	0.005	0.0	0.0	0.0	0.015	0.0	0.0	0.0175	0.0	0.0	0.0	0.0	0.0	0.0	0.0	0.0	0.0	0.0	0.0	0.5225	0.0	0.0	0.0	0.0	0.0	0.0	0.0	0.02	0.0	0.0	0.1999999999999999	0.0	0.0	0.0
1535	-0.1110172999999576	51.50199010000006	11.3475	13.265	35.5225	1.215	1.22	0.0	19.8325	0.0	0.0	0.0375	0.0	8.217500000000001	0.095	0.0	0.0	0.0	0.0	0.0225	0.0	0.0	0.15	0.0	0.0	0.0	0.0	0.0	0.0	0.0	0.0	0.0	0.0	0.0	5.7	0.0	0.0	0.0	0.0	0.0	1.815	0.0	0.0	0.0	0.225	0.52	0.0	0.0	0.0
1536	-0.1106646999999725	51.50186190000005	0.3225	12.175	36.565	0.0	3.84	0.0	33.715	0.0	0.0	0.1925	0.0	9.41	0.2125	0.0	0.0	0.0	0.0	0.245	0.0	0.0	0.955	0.0	0.0	0.0	0.0	0.0	0.0	0.0	0.0	0.0	0.0	0.0	0.2875	0.0	0.0	0.0	0.0	0.0	0.0	0.0	0.0	0.02	0.0	0.27	0.0	0.0	0.0
1537	-0.1106957999999735	51.50168030000003	0.585	13.0825	33.895	3.525	5.015	0.0	19.73	0.0	0.0	0.0	0.005	15.245	1.645	0.0025	0.0499999999999999	0.0	0.0	0.125	0.0	0.005	0.9975	0.0	0.3575	0.0	0.0	0.0	0.0	0.0	0.0	0.0	0.0	0.0	0.725	0.0	0.0	0.0	0.0	0.0	0.0	0.0	0.6	0.805	0.0	0.65	0.0	0.0	0.0
1538	-0.1110651999999277	51.50189500000005	11.3475	13.265	35.5225	1.215	1.22	0.0	19.8325	0.0	0.0	0.0375	0.0	8.217500000000001	0.095	0.0	0.0	0.0	0.0	0.0225	0.0	0.0	0.15	0.0	0.0	0.0	0.0	0.0	0.0	0.0	0.0	0.0	0.0	0.0	5.7	0.0	0.0	0.0	0.0	0.0	1.815	0.0	0.0	0.0	0.225	0.52	0.0	0.0	0.0
1540	-0.1112843999999313	51.50203730000004	17.185000000000002	8.6275	33.1875	1.8175	0.3075	0.0375	22.8175	0.0	0.005	0.0349999999999999	0.0	0.855	0.5875	0.0	0.0	0.0	0.0	0.0025	0.0	0.0	2.8075	0.0125	0.0	0.0	0.0	0.0	0.0	0.0	0.0	0.0	0.0	0.0	10.395	0.0	0.0	0.0	0.0	0.0	0.8425	0.0	0.0	0.005	0.0	0.1325	0.0	0.0	0.0225
1541	-0.1116293999999697	51.50199120000008	6.5175	19.26	29.33	0.265	1.1875	0.0	27.4825	0.0	0.0	0.0	0.0	0.63	1.1175000000000002	0.0275	0.0	0.0	0.0	0.0	0.0	0.0	10.725	0.105	0.0	0.0	0.0	0.0	0.0	0.0	0.0	0.0	0.0	0.0	1.1075	0.0	0.0025	0.0	0.0	0.0	0.2475	0.0	0.0	0.0	0.0	0.045	0.0	0.0	0.0
1542	-0.111998749999941	51.50176760000005	0.0175	24.1075	29.1875	0.0	0.1375	0.0	33.2675	0.0	0.0	0.0	0.0	1.4275	0.0	0.0	0.0	0.0	0.0	0.0025	0.0	0.0	8.1725	0.2275	0.0	0.0	0.0	0.0	0.0	0.0	0.0	0.0	0.0	0.0	0.1325	0.0	0.0	0.0	0.0	0.0	0.9575	0.0	0.0	0.0	0.0	0.0	0.0	0.0	0.0
1543	-0.1123680999999692	51.50154400000008	1.15	24.2975	36.1775	1.45	0.0	0.0	31.0475	0.0	0.0	0.0	0.0625	2.1425	0.0	0.0	0.0	0.0	0.015	0.0	0.0	0.0	1.2425	0.0	0.0	0.0	0.0	0.0	0.0	0.0	0.0	0.0	0.0	0.0	0.89	0.0	0.0	0.0	0.0	0.0	0.3425	0.0	0.0	0.0	0.025	0.105	0.0	0.0	0.0
1544	-0.1104652999999302	51.50167240000008	1.9275	5.265000000000001	32.599999999999994	0.0	14.3575	0.0	34.4575	0.0	0.0	0.1025	0.0	7.6575	0.25	0.325	0.0	0.0	0.015	0.22	0.0	0.0	0.8099999999999999	0.0	0.0	0.0	0.0	0.0	0.0	0.0	0.0	0.0	0.0	0.0	0.035	0.0	0.0	0.0	0.0	0.0	1.285	0.0	0.0	0.0	0.0	0.2	0.0	0.0	0.0
1545	-0.1169253999999568	51.506284900000026	18.6675	21.015	24.7525	17.805	2.3325	0.235	2.4675	0.0	0.07	0.01	0.0	9.585	0.2925	0.285	0.54	0.0	0.0	0.01	0.0	0.0025	0.0625	0.0075	0.0	0.0	0.005	0.0	0.0	0.0	0.0	0.0	0.0	0.0	0.9125	0.0	0.0	0.0	0.0	0.0	0.0575	0.0	0.0325	0.0	0.0	0.075	0.0	0.0	0.0
1546	-0.1172330499999247	51.50598260000004	17.134999999999998	6.0225	19.87	29.1325	5.8	2.9925	0.175	0.0	0.7525	0.0025	0.0	13.4625	0.2875	0.0	1.315	0.0	0.0	0.015	0.0	0.1425	0.0125	0.0	0.0	0.0	0.0	0.0025	0.0	0.0125	0.0	0.0	0.0	0.0	1.1125	0.0	0.0	0.0	0.0	0.0	0.72	0.0	0.1325	0.0	0.1399999999999999	0.1825	0.0	0.0	0.0
1547	-0.1175406999999495	51.50568030000005	0.1124999999999999	28.64	18.285	3.9725	5.6625	0.0	2.2775	0.0	0.0	0.0	0.0	32.995	4.04	0.0	0.0	0.75	0.2175	0.07	0.0	0.0225	0.165	0.0	0.0	0.0	0.0	0.0	0.0	0.0	0.0	0.0	0.0	0.0	0.3425	0.0	0.025	0.0	0.0	0.0	0.2875	0.0	0.13	0.0175	0.005	0.045	0.0	0.0	0.0
1548	-0.1172239329999342	51.50556456700008	1.735	45.08	7.157500000000001	14.6025	1.2575	0.005	0.945	0.0	0.0075	0.0	0.0	15.2325	10.6775	0.0125	0.0	0.005	0.0	0.0525	0.0	0.1949999999999999	0.0975	0.0	0.0	0.0	0.0	0.0	0.0	0.0	0.0	0.0	0.005	0.1674999999999999	0.075	0.0025	0.0	0.0	0.0	0.0	1.185	0.0	0.0125	0.49	0.0075	0.1325	0.0	0.0	0.0
1549	-0.1169071669999652	51.50544883300006	4.3225	46.805	6.3675	12.7625	0.935	0.0225	0.29	0.0	0.0125	0.0	0.0	21.4325	3.54	0.0	0.1525	1.09	0.0	0.02	0.0	1.0575	0.0	0.0	0.0	0.0	0.0	0.0	0.0	0.1075	0.0	0.0	0.0	0.0	0.235	0.0	0.0	0.0	0.0	0.0	0.0675	0.0	0.0875	0.2225	0.0025	0.1725	0.0	0.0	0.02
1550	-0.11659039999995	51.50533310000003	11.54	42.48	11.86	4.9375	1.515	0.4974999999999999	4.5600000000000005	0.0075	0.77	0.045	0.0075	7.79	2.0475	0.045	0.0574999999999999	0.0375	0.0025	0.0425	0.0	0.0	0.29	0.145	0.0	0.0	0.0	0.0	0.0	0.0025	0.0	0.0	0.0	0.09	2.5825	0.0	0.0	0.005	0.045	0.0	0.4925	0.0	0.0	0.0325	0.185	0.1675	0.0	0.0	0.0
1551	-0.1166036999999278	51.50523180000005	0.48	40.1075	11.88	16.155	4.38	0.0	8.665000000000001	0.0	0.0	0.005	0.0	11.1225	2.1825	0.0	0.98	0.0	0.0	0.0775	0.0	0.0	0.1625	0.0	0.0	0.0	0.0	0.0	0.0	0.005	0.0	0.0	0.0	0.18	0.125	0.0	0.0	0.0	0.0	0.0	0.04	0.0	0.0825	0.1575	0.0025	0.6174999999999999	0.0	0.01	0.0
1552	-0.1169880669999656	51.50535040000005	2.21	46.71	6.7225	21.62	1.055	0.2775	2.5825000000000005	0.0	0.0025	0.0	0.025	6.7425	5.1	0.005	0.2325	1.77	0.0	0.0	0.0	2.3925	0.0675	0.0	0.005	0.0	0.0	0.0	0.0	0.0275	0.0	0.0	0.0	0.0	0.105	0.0	0.0	0.0	0.1625	0.0	0.8675	0.0	0.0	0.0	0.0	0.0625	0.0	0.035	0.0
1553	-0.1173724329999572	51.50546900000006	1.735	45.08	7.157500000000001	14.6025	1.2575	0.005	0.945	0.0	0.0075	0.0	0.0	15.2325	10.6775	0.0125	0.0	0.005	0.0	0.0525	0.0	0.1949999999999999	0.0975	0.0	0.0	0.0	0.0	0.0	0.0	0.0	0.0	0.0	0.005	0.1674999999999999	0.075	0.0025	0.0	0.0	0.0	0.0	1.185	0.0	0.0125	0.49	0.0075	0.1325	0.0	0.0	0.0
1554	-0.1177567999999382	51.50558760000007	2.645	37.705	11.4125	22.4875	3.4375	0.0	0.1025	0.0	0.045	0.0	0.0	11.805	2.335	1.835	0.615	0.8200000000000001	0.0	0.02	0.0	2.0775	0.0	0.4375	0.035	0.0	0.005	0.0	0.0	0.0	0.0	0.0	0.0	0.0	0.0699999999999999	0.0425	0.0	0.0	0.0	0.0	0.4	0.0	0.1075	0.0	0.545	0.11	0.0	0.0	0.0
1555	-0.1177929999999491	51.50553660000003	2.645	37.705	11.4125	22.4875	3.4375	0.0	0.1025	0.0	0.045	0.0	0.0	11.805	2.335	1.835	0.615	0.8200000000000001	0.0	0.02	0.0	2.0775	0.0	0.4375	0.035	0.0	0.005	0.0	0.0	0.0	0.0	0.0	0.0	0.0	0.07	0.0425	0.0	0.0	0.0	0.0	0.4	0.0	0.1075	0.0	0.545	0.11	0.0	0.0	0.0
1556	-0.1177405999999336	51.50552140000008	2.645	37.705	11.4125	22.4875	3.4375	0.0	0.1025	0.0	0.045	0.0	0.0	11.805	2.335	1.835	0.615	0.8200000000000001	0.0	0.02	0.0	2.0775	0.0	0.4375	0.035	0.0	0.005	0.0	0.0	0.0	0.0	0.0	0.0	0.0	0.07	0.0425	0.0	0.0	0.0	0.0	0.4	0.0	0.1075	0.0	0.545	0.11	0.0	0.0	0.0
1557	-0.1178372999999624	51.50547660000007	2.645	37.705	11.4125	22.4875	3.4375	0.0	0.1025	0.0	0.045	0.0	0.0	11.805	2.335	1.835	0.615	0.8200000000000001	0.0	0.02	0.0	2.0775	0.0	0.4375	0.035	0.0	0.005	0.0	0.0	0.0	0.0	0.0	0.0	0.0	0.0699999999999999	0.0425	0.0	0.0	0.0	0.0	0.4	0.0	0.1075	0.0	0.545	0.11	0.0	0.0	0.0
1559	-0.118245849999937	51.50536015000006	11.975	13.73	16.5325	7.82	9.9075	4.8225	19.245	0.0	0.0025	0.0	0.0	4.58	0.0	6.09	0.0325	0.2575	0.01	0.065	0.0	0.0125	0.055	0.0	0.0	0.0	0.0	0.0	0.08	0.0	0.0	0.0	0.0	0.0	3.3125	0.0	0.0	0.0	0.0	0.0	0.2724999999999999	0.0	0.0	0.045	0.0	0.225	0.0	0.0	0.0
1560	-0.1183930999999347	51.50516380000005	2.68	9.2	19.3675	7.3425	16.93	0.0775	0.07	0.0025	0.0	0.0025	0.0	27.34	6.2025	0.14	0.055	0.0	0.0	0.0	0.0	0.0	0.11	0.0375	0.5275	0.0	0.0	0.0	0.0	0.0	0.0	0.0	0.0	0.0	0.23	0.0	0.0	0.0	0.0	0.0	2.12	0.0	0.2625	0.0	0.0	0.3575	0.0	0.0	0.0
1562	-0.1182827999999744	51.50543045000006	2.72	17.45	13.6475	9.23	4.8475	16.04	6.7525	0.0	0.0	0.0	0.0075	14.7375	2.6825	2.8775	0.07	0.01	0.0	0.6125	0.0	0.0	0.13	0.0	0.0025	0.5625	0.0275	0.0	0.0	0.0	0.0	0.0	0.0	0.5025	3.12	0.0	0.0249999999999999	0.0	0.0	0.0	0.0875	0.0	0.1525	0.0175	0.0225	0.0175	0.0	0.8225	0.075
1566	-0.1173141669999608	51.50616410000004	0.3975	22.8075	25.0675	12.81	8.235	0.0075	8.295	0.0025	0.0	0.0	0.0	16.055	0.3025	0.035	0.0	0.4025	0.045	0.075	0.0	0.0	0.25	0.0025	0.0	0.0	0.0	0.0	0.0	0.0	0.0	0.0	0.0	0.0	2.5525	0.0	0.305	0.0	0.0	0.0	1.38	0.0	0.0425	0.0025	0.1675	0.015	0.0	0.0	0.255
1567	-0.1170545999999603	51.50639820000004	2.74	17.127499999999998	32.6225	21.7625	4.75	0.0	0.2575	0.0	0.0	0.02	0.0	12.8	1.0075	0.0849999999999999	0.0	0.0	0.0	0.1825	0.0	0.0	0.7849999999999999	0.2075	0.0	0.0	0.0	0.0	0.0	0.0	0.0	0.0	0.01	0.0	2.675	0.0	0.0975	0.0	0.0	0.0	2.3200000000000003	0.0	0.015	0.0	0.0275	0.185	0.0	0.0	0.075
1568	-0.1169846919999599	51.50662671000004	7.387499999999999	13.017500000000002	26.9175	24.2025	4.1475	1.645	0.9525	0.0	0.0	0.1225	0.585	7.025	0.0	0.1275	2.595	0.0075	0.0	0.4225	0.0	0.025	0.3625	0.8775	0.0	0.0	0.0	0.0	0.0	0.0	0.0	0.0	0.035	0.0	6.385	0.0	0.0	0.0	0.0	0.0	0.14	0.0	0.1025	0.0625	0.0	0.1875	0.0	0.0	0.1125
1569	-0.1168549779999352	51.50662726000007	7.387499999999999	13.0175	26.9175	24.2025	4.1475	1.645	0.9525	0.0	0.0	0.1225	0.585	7.025	0.0	0.1275	2.595	0.0075	0.0	0.4225	0.0	0.025	0.3625	0.8775	0.0	0.0	0.0	0.0	0.0	0.0	0.0	0.0	0.035	0.0	6.385	0.0	0.0	0.0	0.0	0.0	0.14	0.0	0.1025	0.0625	0.0	0.1875	0.0	0.0	0.1125
156	-0.1183913999999504	51.50535350000007	3.4025	12.3	35.8675	6.357500000000001	10.9725	0.01	1.9525	0.0	0.0	0.0	0.0	3.185	8.86	1.3275	0.6475	0.0	0.0	0.0	0.0	0.0	0.05	1.6575	0.0	0.0	0.0	0.0	0.045	0.0	0.0	0.0	0.0	0.0	0.2575	0.0	0.0	0.0	0.0	0.0	5.57	0.0	0.06	0.0725	0.0525	0.0125	0.0	0.0	0.0
1570	-0.116839099999936	51.50649000000004	3.9925	20.1725	29.965	22.1525	2.6975	0.0	2.075	0.0	0.0	0.145	0.0975	14.36	0.75	0.015	0.6575	0.01	0.0	0.065	0.0	0.0	0.0675	0.2575	0.0	0.0	0.015	0.0	0.0	0.0	0.0	0.0	0.0	0.0	1.7025	0.0	0.03	0.0	0.015	0.0	0.035	0.0	0.0525	0.0	0.0375	0.005	0.0	0.0	0.0
1571	-0.1166241999999329	51.50642920000007	7.2925	32.28	23.73	23.2425	1.8725	0.0	0.62	0.0	0.0	0.0	0.01	4.795	1.1175000000000002	0.005	0.8675	0.0	0.1125	0.0	0.0	0.0	0.02	0.0	0.0	0.3325	0.0	0.0	0.0	0.0	0.0	0.0	0.0	0.0375	0.4275	0.0	0.03	0.0	0.0	0.0	0.2475	0.0	0.0125	0.0	0.34	2.3625	0.0	0.0	0.0
1572	-0.116366199999959	51.50627480000003	6.95	28.085	26.2275	11.16	3.6925	0.0	9.0675	0.0	0.0	0.0	0.0	5.795	0.0225	0.4574999999999999	0.0	0.0	0.225	0.0875	0.0	0.0025	0.405	0.8600000000000001	0.0	0.0	0.005	0.0	0.0	0.0	0.0	0.0	0.0	0.0	2.8725	0.0	0.0824999999999999	0.0	0.0	0.0125	0.6325	0.0	0.0	0.0075	0.0025	0.035	0.0	0.0	0.0
1573	-0.1163903999999433	51.50624490000007	1.7375	43.0475	17.4275	3.1175	0.44	0.14	2.495	0.0	0.0	0.0	0.0	20.3525	0.4325	0.0	0.54	0.485	0.0	0.0275	0.0	0.0075	0.095	0.0	0.0	0.0	0.0	0.0	0.0	0.0	0.0	0.0	0.24	0.0	0.0875	0.0	0.0925	0.0	0.0	0.0025	0.0225	0.0	0.0	0.015	0.0075	0.0725	0.0	0.0	0.1275
1574	-0.116738699999928	51.50637410000007	18.6675	21.015	24.7525	17.805	2.3325	0.235	2.4675	0.0	0.07	0.01	0.0	9.585	0.2925	0.285	0.54	0.0	0.0	0.01	0.0	0.0025	0.0625	0.0075	0.0	0.0	0.005	0.0	0.0	0.0	0.0	0.0	0.0	0.0	0.9125	0.0	0.0	0.0	0.0	0.0	0.0575	0.0	0.0325	0.0	0.0	0.075	0.0	0.0	0.0
1575	-0.1168548999999643	51.50633810000005	18.6675	21.015	24.7525	17.805	2.3325	0.235	2.4675	0.0	0.07	0.01	0.0	9.585	0.2925	0.285	0.54	0.0	0.0	0.01	0.0	0.0025	0.0625	0.0075	0.0	0.0	0.005	0.0	0.0	0.0	0.0	0.0	0.0	0.0	0.9125	0.0	0.0	0.0	0.0	0.0	0.0575	0.0	0.0325	0.0	0.0	0.075	0.0	0.0	0.0
1576	-0.1167417999999429	51.50629310000005	15.735	37.8375	19.6825	3.7925	1.1625	0.0	1.7925	2.35	0.0	0.0	0.0	4.1225000000000005	0.06	0.0	0.03	0.2275	0.0	0.0	0.0	0.0	0.055	0.6174999999999999	0.0	0.0	0.0	0.0	0.0	0.0	0.0	0.0	0.0	0.0175	0.05	0.0	0.0	0.0	0.0	0.0	0.07	0.0	0.0	0.0	0.0325	0.015	0.0	0.0	0.0025
1577	-0.1168190999999296	51.50623520000005	18.6675	21.015	24.7525	17.805	2.3325	0.235	2.4675	0.0	0.07	0.01	0.0	9.585	0.2925	0.285	0.54	0.0	0.0	0.01	0.0	0.0025	0.0625	0.0075	0.0	0.0	0.005	0.0	0.0	0.0	0.0	0.0	0.0	0.0	0.9125	0.0	0.0	0.0	0.0	0.0	0.0575	0.0	0.0325	0.0	0.0	0.075	0.0	0.0	0.0
1578	-0.1176103999999327	51.50589690000004	1.1125	19.7975	22.815	19.24	9.525	0.01	1.685	0.0	0.0	0.0	0.485	11.6025	1.4925	0.0675	0.64	0.055	0.0425	0.0125	0.325	0.0	0.1525	0.1825	0.0	0.0	0.0	0.0	0.0225	0.0	0.0	0.0	0.0	0.075	6.875	0.0	0.035	0.0	0.0625	0.0	0.5275000000000001	0.0125	0.0175	0.045	0.195	0.055	0.0	0.0	0.2375
1579	-0.117488299999934	51.50584400000008	1.1125	19.7975	22.815	19.24	9.525	0.01	1.685	0.0	0.0	0.0	0.485	11.6025	1.4925	0.0675	0.64	0.055	0.0425	0.0125	0.325	0.0	0.1525	0.1825	0.0	0.0	0.0	0.0	0.0225	0.0	0.0	0.0	0.0	0.075	6.875	0.0	0.0349999999999999	0.0	0.0625	0.0	0.5275	0.0125	0.0175	0.045	0.195	0.055	0.0	0.0	0.2375
157	-0.1077417999999283	51.50451130000005	4.25	37.120000000000005	21.5175	4.2925	1.095	0.175	18.455	0.0	0.0	0.0	0.0	3.165	0.005	0.3875	0.0675	0.0	0.0	0.1625	0.0	0.0	0.865	1.57	0.0	0.0	0.0	0.0	0.0	0.0	0.0	0.0	0.0	0.0	6.0775	0.0	0.1475	0.0	0.0	0.0	0.1175	0.0	0.0	0.0	0.135	0.0175	0.0	0.0	0.0
1580	-0.1163713999999345	51.50626570000003	6.95	28.085	26.2275	11.16	3.6925	0.0	9.0675	0.0	0.0	0.0	0.0	5.795	0.0225	0.4574999999999999	0.0	0.0	0.225	0.0875	0.0	0.0025	0.405	0.8600000000000001	0.0	0.0	0.005	0.0	0.0	0.0	0.0	0.0	0.0	0.0	2.8725	0.0	0.0824999999999999	0.0	0.0	0.0125	0.6325	0.0	0.0	0.0075	0.0025	0.035	0.0	0.0	0.0
1581	-0.116413199999954	51.506280100000026	4.795	40.4025	22.35	10.9475	3.14	0.0	4.7225	0.0	0.0	0.0	0.0025	2.7525	1.7125	0.095	0.06	0.0625	0.2225	0.0	0.0	0.0	0.1375	2.64	0.0	1.4225	0.1425	0.0	0.0	0.0	0.0	0.0	0.0	0.0425	1.425	0.1375	0.0	0.0	0.0	0.125	0.36	0.0	0.12	0.0	0.0	0.0025	0.0	0.0	0.0
1583	-0.1165114999999445	51.506143500000064	1.7375	43.0475	17.4275	3.1175	0.4399999999999999	0.14	2.495	0.0	0.0	0.0	0.0	20.3525	0.4325	0.0	0.54	0.485	0.0	0.0275	0.0	0.0075	0.095	0.0	0.0	0.0	0.0	0.0	0.0	0.0	0.0	0.0	0.24	0.0	0.0875	0.0	0.0925	0.0	0.0	0.0025	0.0225	0.0	0.0	0.015	0.0075	0.0725	0.0	0.0	0.1275
1584	-0.1172796999999263	51.50619520000004	0.3975	22.8075	25.0675	12.81	8.235	0.0075	8.295	0.0025	0.0	0.0	0.0	16.055	0.3025	0.035	0.0	0.4025	0.045	0.075	0.0	0.0	0.25	0.0025	0.0	0.0	0.0	0.0	0.0	0.0	0.0	0.0	0.0	0.0	2.5525	0.0	0.305	0.0	0.0	0.0	1.38	0.0	0.0425	0.0025	0.1675	0.015	0.0	0.0	0.255
1585	-0.117145599999958	51.50613770000007	0.3975	22.8075	25.0675	12.81	8.235	0.0075	8.295	0.0025	0.0	0.0	0.0	16.055	0.3025	0.035	0.0	0.4025	0.045	0.075	0.0	0.0	0.25	0.0025	0.0	0.0	0.0	0.0	0.0	0.0	0.0	0.0	0.0	0.0	2.5525	0.0	0.305	0.0	0.0	0.0	1.38	0.0	0.0425	0.0025	0.1675	0.015	0.0	0.0	0.255
1586	-0.1183121999999343	51.50534260000006	11.357500000000002	10.14	15.665	4.725	5.705	13.2625	4.95	0.0	0.01	0.005	0.0	20.0475	7.1275	0.905	0.0	0.005	0.13	0.63	0.0	0.0	0.3475	0.0	0.0	0.07	0.0	0.0	0.0	0.0	0.0	0.0	0.0	0.1375	1.1475	0.0	0.0	0.0	0.0	0.0	0.0175	0.0	0.01	0.1075	0.0225	0.4775	0.0	0.0	0.0
1587	-0.1159291999999254	51.50562760000008	3.105	20.07	14.8275	4.19	14.75	0.9275	9.3025	0.2675	0.0	0.0	0.0	6.6425	0.27	0.0175	0.0	0.0	0.42	0.045	0.0	0.04	0.15	0.095	0.0	0.0	0.0025	0.0	0.0	0.0	0.0	0.0	0.01	0.0025	0.285	0.0	0.0025	0.0	0.0	0.0	9.675	0.0	0.0	0.195	0.0	0.165	0.0	0.0	0.0
1588	-0.1157538999999587	51.50577750000008	2.2625	29.09	26.935	13.7275	12.73	0.0	1.0375	0.0	0.0	0.0025	0.0	1.4025	0.3325	0.4475	0.0	0.0175	0.2525	0.0025	0.0	0.0025	0.0424999999999999	0.0025	0.0	0.0	0.0	0.0	0.0	0.0	0.0	0.0	0.0	0.0	2.065	0.0	0.0525	0.0	0.0	0.015	8.7475	0.0	0.0	0.0	0.0	0.03	0.0	0.0	0.0
158	-0.1077275999999756	51.50448130000007	14.12	19.875	12.495	0.0	0.44	13.7575	20.7725	0.0	0.0075	0.0	0.0	13.61	0.0	0.0	1.0375	0.0	0.0	0.0	0.0	0.0	0.145	0.0	0.0	0.0	0.05	0.0	0.0	0.0	0.0	0.0	0.0	0.06	2.845	0.0	0.0	0.0	0.01	0.0	0.4325	0.0	0.0	0.0	0.0	0.0425	0.0	0.0	0.0
1590	-0.1167003999999565	51.50623980000006	15.735	37.8375	19.6825	3.7925	1.1625	0.0	1.7925	2.35	0.0	0.0	0.0	4.1225000000000005	0.06	0.0	0.03	0.2275	0.0	0.0	0.0	0.0	0.055	0.6175	0.0	0.0	0.0	0.0	0.0	0.0	0.0	0.0	0.0	0.0175	0.05	0.0	0.0	0.0	0.0	0.0	0.07	0.0	0.0	0.0	0.0325	0.015	0.0	0.0	0.0025
1591	-0.115578710999955	51.50663266800007	4.3725000000000005	32.44	26.067500000000003	20.2675	0.3125	0.0	2.595	0.995	0.0	0.0	0.0425	7.215	0.1699999999999999	0.475	0.0025	0.0	0.0	0.06	0.0	0.0	0.1624999999999999	0.0	0.0	1.1575	0.0	0.0	0.0	0.0	0.0	0.0	0.0	0.2525	2.3675	0.0	0.0	0.0	0.0	0.2425	0.0	0.0	0.0425	0.015	0.0025	0.4525	0.0	0.0	0.0
1592	-0.1156024999999658	51.50660470000008	2.165	33.667500000000004	27.380000000000003	16.025	0.3225	0.0	0.59	0.0375	0.0	0.0	0.0	11.63	0.515	0.3175	0.0	0.0	0.0125	0.035	0.0	0.0	0.085	0.005	0.0	0.21	0.0	0.0	0.0	0.0325	0.0	0.0	0.0	0.0175	6.1475	0.0	0.0	0.0	0.0	0.0	0.03	0.0	0.0	0.0	0.0125	0.175	0.0	0.0375	0.19
1593	-0.1155461999999261	51.50662360000007	4.3725000000000005	32.44	26.067500000000003	20.2675	0.3125	0.0	2.595	0.995	0.0	0.0	0.0425	7.215	0.1699999999999999	0.475	0.0025	0.0	0.0	0.06	0.0	0.0	0.1625	0.0	0.0	1.1575	0.0	0.0	0.0	0.0	0.0	0.0	0.0	0.2525	2.3675	0.0	0.0	0.0	0.0	0.2425	0.0	0.0	0.0425	0.015	0.0025	0.4525	0.0	0.0	0.0
1594	-0.1160263999999529	51.50619350000005	2.825	31.205	23.5425	26.06	2.035	0.0	2.145	0.0	0.08	0.0	0.0	6.065	0.0249999999999999	0.2575	0.01	0.0	0.015	0.0675	0.0	0.0	0.7175	0.025	0.0	0.8125	0.0	0.0	0.0	0.0	0.0	0.0	0.0	0.0575	2.5125	0.0	0.0	0.0	0.0	0.0275	0.0075	0.0	0.03	0.0075	0.1124999999999999	0.41	0.0	0.1675	0.0
1595	-0.1159739999999374	51.50620210000005	2.825	31.205	23.5425	26.06	2.035	0.0	2.145	0.0	0.08	0.0	0.0	6.065	0.0249999999999999	0.2575	0.01	0.0	0.015	0.0675	0.0	0.0	0.7175	0.025	0.0	0.8125	0.0	0.0	0.0	0.0	0.0	0.0	0.0	0.0575	2.5125	0.0	0.0	0.0	0.0	0.0275	0.0075	0.0	0.03	0.0075	0.1125	0.41	0.0	0.1675	0.0
1596	-0.1160108999999351	51.50618020000008	2.825	31.205	23.5425	26.06	2.035	0.0	2.145	0.0	0.08	0.0	0.0	6.065	0.0249999999999999	0.2575	0.01	0.0	0.015	0.0675	0.0	0.0	0.7175	0.025	0.0	0.8125	0.0	0.0	0.0	0.0	0.0	0.0	0.0	0.0575	2.5125	0.0	0.0	0.0	0.0	0.0275	0.0075	0.0	0.03	0.0075	0.1125	0.41	0.0	0.1675	0.0
1597	-0.1156814999999369	51.506404900000064	9.17	29.6275	15.195	28.2825	0.5025	0.075	6.865	0.0	0.0875	0.0025	0.1225	0.3325	1.3675	0.015	0.6125	0.05	2.5975	0.065	0.0	0.0	0.3675	0.0	2.0475000000000003	0.0025	0.0	0.0	0.0	0.0075	0.0	0.0	0.0	0.07	0.715	0.0	0.0	0.015	0.0	0.0	0.0025	0.0	0.3025	0.03	0.0125	0.0375	0.0	0.0025	0.0
1598	-0.1157215999999721	51.50638090000007	9.17	29.6275	15.195	28.2825	0.5025	0.075	6.865	0.0	0.0875	0.0025	0.1225	0.3325	1.3675	0.015	0.6125	0.05	2.5975	0.065	0.0	0.0	0.3675	0.0	2.0475000000000003	0.0025	0.0	0.0	0.0	0.0075	0.0	0.0	0.0	0.07	0.715	0.0	0.0	0.015	0.0	0.0	0.0025	0.0	0.3025	0.03	0.0125	0.0375	0.0	0.0025	0.0
1599	-0.1156691999999566	51.50638710000004	9.17	29.6275	15.195	28.2825	0.5025	0.075	6.865	0.0	0.0875	0.0025	0.1225	0.3325	1.3675	0.015	0.6125	0.05	2.5975	0.065	0.0	0.0	0.3675	0.0	2.0475000000000003	0.0025	0.0	0.0	0.0	0.0075	0.0	0.0	0.0	0.07	0.715	0.0	0.0	0.015	0.0	0.0	0.0025	0.0	0.3025	0.03	0.0125	0.0375	0.0	0.0025	0.0
159	-0.1076986019999708	51.50236754900004	0.315	43.885000000000005	15.02	0.0	3.9375	0.0	20.8125	0.0	0.0	0.02	0.0	0.9	0.0	0.0125	0.0	0.0	0.0	0.945	0.0	0.0	11.5075	0.0	0.0	0.0	0.0	0.0	0.0	0.0	0.0	0.0	0.0	0.0	2.0875	0.0	0.0	0.0	0.0	0.0	0.035	0.0	0.0	0.0	0.0	0.0	0.0	0.0	0.0
1600	-0.1168656999999484	51.50656660000004	7.3875	13.0175	26.9175	24.2025	4.1475	1.645	0.9525	0.0	0.0	0.1225	0.585	7.025	0.0	0.1275	2.595	0.0075	0.0	0.4225	0.0	0.025	0.3625	0.8775	0.0	0.0	0.0	0.0	0.0	0.0	0.0	0.0	0.035	0.0	6.385	0.0	0.0	0.0	0.0	0.0	0.14	0.0	0.1025	0.0625	0.0	0.1875	0.0	0.0	0.1125
1601	-0.1168903999999315	51.50651840000006	2.895	13.7675	32.605000000000004	21.6725	4.1275	0.155	1.4025	0.0	0.0	0.03	0.0325	15.06	1.625	0.065	0.2075	0.0125	0.0175	0.0	0.0	0.0175	0.4375	0.745	0.0	0.0	0.0	0.0	0.0025	0.0075	0.0	0.0	0.0	0.0	3.28	0.0	0.005	0.0	0.0	0.0	0.4175	0.0	0.0	0.0	0.0	0.1075	0.0	0.0	0.0
1602	-0.1168912999999634	51.50655000000006	7.387499999999999	13.0175	26.9175	24.2025	4.147499999999999	1.645	0.9525	0.0	0.0	0.1225	0.585	7.025	0.0	0.1275	2.595	0.0075	0.0	0.4225	0.0	0.025	0.3625	0.8775	0.0	0.0	0.0	0.0	0.0	0.0	0.0	0.0	0.035	0.0	6.385	0.0	0.0	0.0	0.0	0.0	0.14	0.0	0.1025	0.0625	0.0	0.1875	0.0	0.0	0.1125
1603	-0.1154369839999276	51.50663326900008	4.3725000000000005	32.44	26.067500000000003	20.2675	0.3125	0.0	2.595	0.995	0.0	0.0	0.0425	7.215	0.1699999999999999	0.475	0.0025	0.0	0.0	0.06	0.0	0.0	0.1624999999999999	0.0	0.0	1.1575	0.0	0.0	0.0	0.0	0.0	0.0	0.0	0.2525	2.3675	0.0	0.0	0.0	0.0	0.2425	0.0	0.0	0.0425	0.015	0.0025	0.4525	0.0	0.0	0.0
1604	-0.1155084999999758	51.50638160000005	12.8575	19.245	27.485	29.005	0.3575	0.0	1.685	0.0	0.0	0.02	0.0	4.609999999999999	0.0	0.015	0.0	0.0	0.0025	0.0975	0.0	0.0	0.0	0.0775	0.0	0.005	0.0	0.0	0.0	0.0	0.0	0.0	0.0	0.225	3.7375	0.0	0.0	0.0	0.0	0.0	0.0	0.0	0.0	0.0075	0.0	0.055	0.0	0.0	0.0
1605	-0.1158648999999627	51.50629920000006	20.775	17.735	11.3125	33.292500000000004	1.72	3.2	1.1124999999999998	0.0	0.54	0.0075	0.0	2.3775	0.045	0.0	0.4325	0.0	0.02	0.645	0.15	0.0	0.0025	0.0	0.9725	0.0	0.0	0.0	0.0	0.0725	0.0	0.0	0.0025	0.0	1.21	0.0	0.0	0.0	0.0	0.0	0.0	0.0	0.0	0.025	0.0	0.15	0.0	0.0325	0.0
1606	-0.1158375999999634	51.50626680000005	20.775	17.735	11.3125	33.292500000000004	1.72	3.2	1.1125	0.0	0.54	0.0075	0.0	2.3775	0.045	0.0	0.4325	0.0	0.02	0.645	0.15	0.0	0.0025	0.0	0.9725	0.0	0.0	0.0	0.0	0.0725	0.0	0.0	0.0025	0.0	1.21	0.0	0.0	0.0	0.0	0.0	0.0	0.0	0.0	0.025	0.0	0.15	0.0	0.0325	0.0
1607	-0.1159144999999739	51.506236700000045	20.775	17.735	11.3125	33.292500000000004	1.72	3.2	1.1125	0.0	0.54	0.0075	0.0	2.3775	0.045	0.0	0.4325	0.0	0.02	0.645	0.15	0.0	0.0025	0.0	0.9725	0.0	0.0	0.0	0.0	0.0725	0.0	0.0	0.0025	0.0	1.21	0.0	0.0	0.0	0.0	0.0	0.0	0.0	0.0	0.025	0.0	0.15	0.0	0.0325	0.0
1608	-0.1158199999999283	51.506041700000026	14.475	23.4625	18.2275	26.65	1.8575	1.485	1.435	0.0	0.0	0.0075	0.0025	6.625	0.1025	0.2675	0.0125	0.0125	1.6449999999999998	0.16	0.0	0.0075	0.0525	0.0	0.0	0.0525	0.0	0.0	0.0	0.0	0.0	0.0	0.0	0.22	0.95	0.0	0.1125	0.0	0.0	0.0	0.0025	0.0	0.3849999999999999	0.0375	0.0	0.02	0.0	0.0	0.0
1609	-0.1155551999999602	51.50589700000006	7.065000000000001	20.1575	23.0525	21.975	3.485	0.7875	6.3075	0.0	0.0025	0.0125	0.0	1.43	1.0025	0.0	0.0	0.0	0.0025	2.6075	0.03	0.0	0.0025	0.0	0.1075	0.0	0.0	0.0	0.0	0.0	0.0	0.0	0.0	0.0849999999999999	1.09	0.0	0.0	0.0	0.0	0.0	0.26	0.0	0.0	0.0	0.0	0.145	0.0	0.0	0.0
160	-0.1080806349999647	51.50223726600007	0.585	44.1075	14.4625	0.0475	4.275	0.0	20.17	0.0	0.0	0.0	0.0	1.6525	0.005	0.0	0.0	0.0	0.0	0.605	0.0	0.0	10.865	0.0	0.0	0.0	0.0	0.0	0.0	0.0	0.0	0.0	0.0	0.0	1.4874999999999998	0.0	0.0	0.0	0.0	0.135	0.5375	0.0	0.0	0.0	0.0	0.0475	0.0	0.0	0.0
1610	-0.1153105499999469	51.50598540000004	28.775	21.7325	13.9	14.76	1.7225	1.01	2.2825	0.01	0.0	0.0	0.0	9.0575	1.9975	0.525	0.0275	0.0	1.495	0.0375	0.0	0.0	0.03	0.0275	0.0	0.6425000000000001	0.0	0.0	0.0	0.0	0.0	0.0	0.0	0.0025	1.27	0.0	0.0	0.0	0.0	0.0075	0.37	0.0	0.11	0.0	0.0	0.01	0.0	0.0	0.0
1611	-0.1150658999999336	51.50607380000008	12.595	19.89	23.0625	16.119999999999997	1.5725	2.705	11.15	0.0	0.0	0.0	0.035	4.012499999999999	0.205	0.0675	0.0	0.04	1.13	0.165	0.0	0.0	0.6925	0.0125	0.0	0.3225	0.0	0.0475	0.04	0.0	0.0	0.0	0.0	0.0025	1.04	0.0075	0.57	0.0	0.13	0.0175	0.2925	0.0	0.08	0.0625	0.0575	0.295	0.0	0.0	0.0
1612	-0.1151664999999297	51.50625080000003	10.89	16.977500000000003	23.49	18.94	1.8575	3.895	7.9925	0.0	0.005	0.02	0.205	3.3425	0.7125	0.145	0.0875	0.0325	1.95	0.0925	0.0525	0.0	0.355	0.035	0.0	1.33	0.0	0.0	0.005	0.0	0.0	0.0	0.0	0.0	1.6375	0.0	0.755	0.0	0.195	0.0	0.0349999999999999	0.0	0.0	0.0575	0.08	0.5575	0.0	0.0	0.0
1613	-0.1150198999999361	51.50613000000004	10.89	16.977500000000003	23.49	18.94	1.8575	3.895	7.9925	0.0	0.005	0.02	0.205	3.3425	0.7125	0.145	0.0875	0.0325	1.95	0.0925	0.0525	0.0	0.355	0.035	0.0	1.33	0.0	0.0	0.005	0.0	0.0	0.0	0.0	0.0	1.6375000000000002	0.0	0.755	0.0	0.195	0.0	0.0349999999999999	0.0	0.0	0.0575	0.08	0.5575	0.0	0.0	0.0
1616	-0.1149918999999499	51.50604410000005	12.595	19.89	23.0625	16.12	1.5725	2.705	11.15	0.0	0.0	0.0	0.035	4.012499999999999	0.205	0.0675	0.0	0.04	1.13	0.165	0.0	0.0	0.6925	0.0125	0.0	0.3225	0.0	0.0475	0.04	0.0	0.0	0.0	0.0	0.0025	1.04	0.0075	0.57	0.0	0.13	0.0175	0.2925	0.0	0.08	0.0625	0.0575	0.295	0.0	0.0	0.0
1617	-0.1153364499999725	51.50589415000008	28.775	21.7325	13.9	14.76	1.7225	1.01	2.2825	0.01	0.0	0.0	0.0	9.0575	1.9975	0.5249999999999999	0.0275	0.0	1.495	0.0375	0.0	0.0	0.03	0.0275	0.0	0.6425000000000001	0.0	0.0	0.0	0.0	0.0	0.0	0.0	0.0025	1.27	0.0	0.0	0.0	0.0	0.0075	0.37	0.0	0.11	0.0	0.0	0.01	0.0	0.0	0.0
1618	-0.1156809999999382	51.50574420000004	2.2625	29.09	26.935	13.7275	12.73	0.0	1.0375	0.0	0.0	0.0025	0.0	1.4025	0.3325	0.4475	0.0	0.0175	0.2525	0.0025	0.0	0.0025	0.0424999999999999	0.0025	0.0	0.0	0.0	0.0	0.0	0.0	0.0	0.0	0.0	0.0	2.065	0.0	0.0525	0.0	0.0	0.015	8.7475	0.0	0.0	0.0	0.0	0.03	0.0	0.0	0.0
1619	-0.1158264999999687	51.50580510000003	2.2625	29.09	26.935	13.7275	12.73	0.0	1.0375	0.0	0.0	0.0025	0.0	1.4025	0.3324999999999999	0.4475	0.0	0.0175	0.2525	0.0025	0.0	0.0025	0.0424999999999999	0.0025	0.0	0.0	0.0	0.0	0.0	0.0	0.0	0.0	0.0	0.0	2.065	0.0	0.0525	0.0	0.0	0.015	8.7475	0.0	0.0	0.0	0.0	0.03	0.0	0.0	0.0
161	-0.1084626669999693	51.50210698300003	0.02	44.2275	11.4325	0.0375	7.31	0.0	17.3975	0.0	0.0	0.0	0.0	5.91	0.01	0.0	0.0	0.0	0.0	0.41	0.0	0.0	8.8825	0.0	0.0	0.0	0.0	0.0	0.0	0.0	0.0	0.0	0.0	0.0	2.71	0.0	0.0	0.0	0.0	0.0	0.0175	0.0	0.0	0.0	0.0	0.0775	0.0	0.0	0.0
1620	-0.1158287999999743	51.50599630000005	14.475	23.4625	18.2275	26.65	1.8575	1.485	1.435	0.0	0.0	0.0075	0.0025	6.625	0.1025	0.2675	0.0125	0.0125	1.6449999999999998	0.16	0.0	0.0075	0.0525	0.0	0.0	0.0525	0.0	0.0	0.0	0.0	0.0	0.0	0.0	0.22	0.95	0.0	0.1125	0.0	0.0	0.0	0.0025	0.0	0.3849999999999999	0.0375	0.0	0.02	0.0	0.0	0.0
1621	-0.116198249999968	51.50618185000008	3.6975	22.42	26.725	5.745	6.785	0.0	8.385	0.0	0.0	0.065	0.0	20.0875	0.0675	0.01	0.015	0.0	0.0	0.5775	0.0	0.0	0.0175	0.0	0.0	2.875	0.0	0.0	0.0	0.0	0.0	0.0	0.0	0.0	1.12	0.0	0.0125	0.0	0.0	0.0	0.0275	0.0125	0.0	0.1925	0.1325	0.2475	0.0	0.0	0.0
1622	-0.1165676999999618	51.506367400000045	9.59	30.8475	21.915	14.14	3.2875	0.005	7.367500000000001	0.0	0.0	0.0	0.045	5.737500000000001	0.02	0.48	0.0175	0.0025	0.455	0.0	0.0	0.0	0.11	0.26	0.0	2.6375	0.0675	0.0	0.0	0.0	0.0	0.0	0.13	0.005	0.8875000000000001	0.0	0.0125	0.0	0.0	0.035	0.29	0.0	0.0	0.0	0.0	0.0	0.0	0.0	0.0
1623	-0.1163446999999564	51.50629200000003	6.95	28.085	26.2275	11.16	3.6925	0.0	9.0675	0.0	0.0	0.0	0.0	5.795	0.0225	0.4574999999999999	0.0	0.0	0.225	0.0875	0.0	0.0025	0.405	0.86	0.0	0.0	0.005	0.0	0.0	0.0	0.0	0.0	0.0	0.0	2.8725	0.0	0.0824999999999999	0.0	0.0	0.0125	0.6325	0.0	0.0	0.0075	0.0025	0.035	0.0	0.0	0.0
1625	-0.1158494499999278	51.50638475000005	14.525	20.425	13.625	30.32	1.1675	3.7225	2.71	0.0	0.1075	0.0	0.035	1.955	0.875	0.0025	1.255	0.0	0.0275	0.0375	0.035	0.0	0.0	0.0	0.3675	0.9	0.1	0.0	0.0	0.175	0.0	0.0	0.0025	0.0	2.7125	0.0325	0.0	0.0	0.0	0.0325	0.2625	0.0	0.0175	0.0625	0.2875	0.4425	0.0	0.78	0.0
1626	-0.1156089999999494	51.506497600000046	12.8575	19.245	27.485	29.005	0.3575	0.0	1.685	0.0	0.0	0.02	0.0	4.609999999999999	0.0	0.015	0.0	0.0	0.0025	0.0975	0.0	0.0	0.0	0.0775	0.0	0.005	0.0	0.0	0.0	0.0	0.0	0.0	0.0	0.225	3.7375	0.0	0.0	0.0	0.0	0.0	0.0	0.0	0.0	0.0075	0.0	0.055	0.0	0.0	0.0
1627	-0.115529869999932	51.50663287500004	4.3725000000000005	32.44	26.067500000000003	20.2675	0.3125	0.0	2.595	0.995	0.0	0.0	0.0425	7.215	0.1699999999999999	0.475	0.0025	0.0	0.0	0.06	0.0	0.0	0.1624999999999999	0.0	0.0	1.1575	0.0	0.0	0.0	0.0	0.0	0.0	0.0	0.2525	2.3675	0.0	0.0	0.0	0.0	0.2425	0.0	0.0	0.0425	0.015	0.0025	0.4525	0.0	0.0	0.0
1628	-0.1164882999999576	51.50616690000004	1.7375	43.0475	17.4275	3.1175	0.4399999999999999	0.14	2.495	0.0	0.0	0.0	0.0	20.3525	0.4325	0.0	0.54	0.485	0.0	0.0275	0.0	0.0075	0.095	0.0	0.0	0.0	0.0	0.0	0.0	0.0	0.0	0.0	0.24	0.0	0.0875	0.0	0.0925	0.0	0.0	0.0025	0.0225	0.0	0.0	0.015	0.0075	0.0725	0.0	0.0	0.1275
1629	-0.1165338999999789	51.50612320000005	1.7375	43.0475	17.4275	3.1175	0.4399999999999999	0.14	2.495	0.0	0.0	0.0	0.0	20.3525	0.4325	0.0	0.54	0.485	0.0	0.0275	0.0	0.0075	0.095	0.0	0.0	0.0	0.0	0.0	0.0	0.0	0.0	0.0	0.24	0.0	0.0875	0.0	0.0925	0.0	0.0	0.0025	0.0225	0.0	0.0	0.015	0.0075	0.0725	0.0	0.0	0.1275
162	-0.1088446999999632	51.50197670000006	0.08	41.48	15.82	0.04	1.3125	0.0	29.18	0.0	0.0	0.02	0.0	2.665	0.1975	0.0	0.0	0.0	0.0	0.0875	0.0	0.0	7.5075	0.0	0.0	0.0	0.0	0.0	0.0	0.0	0.0	0.0	0.0	0.0	0.615	0.0	0.0	0.0	0.0	0.0	0.0	0.0	0.0	0.0	0.0	0.125	0.0	0.0	0.0
1630	-0.1166243999999778	51.50613590000006	4.9	28.9775	10.8075	8.08	0.135	11.59	24.1475	0.0	0.5549999999999999	0.0	0.0	7.742500000000001	0.2975	0.0	0.0025	0.0	1.1124999999999998	0.0	0.0	0.0	0.395	0.0	0.0	0.0	0.0	0.0	0.0	0.0	0.0	0.0	0.0	0.0	0.0375	0.0	0.0	0.0	0.0	0.0	0.005	0.0	0.0	0.0125	0.4925	0.0625	0.0	0.0	0.005
1631	-0.1151410999999598	51.50533850000005	0.5425	21.75	19.49	0.0	14.16	0.035	27.2525	0.0	0.0	0.0	0.0	15.615	0.15	0.0275	0.0	0.0	0.0	0.1725	0.0	0.0325	0.135	0.0	0.0	0.0	0.0	0.0	0.0	0.0	0.0	0.0	0.0	0.0	0.0875	0.0	0.0	0.0	0.0	0.0	0.0675	0.0	0.0	0.0	0.0	0.1475	0.0	0.0	0.0
1632	-0.1149335999999721	51.50533180000008	17.4225	34.4425	19.1925	0.1	0.195	0.0	16.197499999999998	0.0	0.0	0.02	0.0225	1.695	0.015	0.0	0.0	0.0	0.0	0.025	0.0	0.0	8.8525	0.505	0.0	0.0	0.0	0.0	0.0	0.0	0.0	0.0	0.0	0.0	0.2225	0.0	0.0	0.0	0.0	0.0	0.0	0.0	0.0	0.0	0.0	0.08	0.0	0.0	0.0
1633	-0.1149085999999783	51.50525200000004	16.6925	34.365	21.27	2.1950000000000003	0.015	0.0	15.665	0.0	0.0	0.2375	0.0	1.115	0.085	0.2	0.0	0.0	0.0	0.065	0.0	0.0	4.6025	2.2225	0.0	0.0	0.0	0.0	0.0	0.0	0.0	0.0	0.0	0.0	0.0	0.0	0.0	0.0	0.0	0.0	0.0	0.0	0.0	0.0	0.0	0.095	0.0	0.0	0.0
1634	-0.1150019999999472	51.50523030000005	6.1675	26.4125	9.715	10.615	9.2725	4.9175	19.81	0.0	0.1825	0.3275	0.1025	7.095	1.0375	0.4425	0.095	0.0	0.0	0.0	0.0	0.0	0.1124999999999999	0.0	0.0	0.0	0.0	0.0	0.0	0.0	0.0	0.0	0.0	0.0	0.5425	0.0	0.0	0.0	0.0	0.0	0.25	0.0	0.0	0.13	0.155	0.6575	0.0	0.0	0.0
1635	-0.1152213999999389	51.50531080000008	0.8075	25.0575	22.575	0.0	5.585	0.0	29.1275	0.0	0.0	0.01	0.0	12.11	0.615	0.0	0.0	0.0	0.0	0.7775	0.0	0.0	0.8374999999999999	0.0	0.0	0.0	0.0	0.0	0.0	0.0	0.0	0.0	0.0	0.0	0.965	0.0	0.0	0.0	0.0	0.0	0.06	0.0	0.0	0.0	0.0	0.0825	0.0	0.0	0.0
1637	-0.1181995999999685	51.50530020000008	10.5025	9.9075	14.19	15.07	8.657499999999999	10.2725	13.2325	0.0	0.0	0.0	0.0	9.285	0.0075	1.04	0.0025	0.0025	0.01	0.0025	0.0	0.0	0.1175	0.0	0.0	0.0	0.0	0.0	0.0	0.0	0.0	0.0	0.0	0.0	2.9875	0.0	0.0	0.0	0.0	0.0	0.0025	0.0	0.0425	0.0	0.0	0.2725	0.0	0.0	0.0575
1638	-0.1180073999999535	51.50504300000006	11.357500000000002	10.14	15.665	4.725	5.705	13.2625	4.95	0.0	0.01	0.005	0.0	20.0475	7.1275	0.905	0.0	0.005	0.13	0.63	0.0	0.0	0.3475	0.0	0.0	0.07	0.0	0.0	0.0	0.0	0.0	0.0	0.0	0.1375	1.1475	0.0	0.0	0.0	0.0	0.0	0.0175	0.0	0.01	0.1075	0.0225	0.4775	0.0	0.0	0.0
1639	-0.1179387499999506	51.50480050000005	11.3575	10.14	15.665	4.725	5.705	13.2625	4.95	0.0	0.01	0.005	0.0	20.0475	7.1275	0.905	0.0	0.005	0.13	0.63	0.0	0.0	0.3475	0.0	0.0	0.07	0.0	0.0	0.0	0.0	0.0	0.0	0.0	0.1375	1.1475	0.0	0.0	0.0	0.0	0.0	0.0175	0.0	0.01	0.1075	0.0225	0.4775	0.0	0.0	0.0
163	-0.1117311999999515	51.49704530000008	0.075	19.1125	23.165	0.0	12.0775	0.0	37.215	0.0	0.0	0.0	0.0	4.665	0.1425	0.0	0.0	0.0	0.015	0.07	0.0	0.0	2.7075	0.0	0.0	0.0	0.0	0.0	0.0	0.0	0.0	0.0	0.0	0.0	0.265	0.0	0.0	0.0	0.0	0.0	0.0	0.0	0.0	0.0	0.0	0.065	0.0	0.0	0.0
1640	-0.1178700999999478	51.50455800000003	0.6375	2.215	20.765	2.72	27.25	0.0	0.9425	0.0	0.0	1.0699999999999998	0.0	26.7125	0.16	0.0125	0.0	0.0	0.0	0.225	0.0	0.0	0.025	1.5525	0.0	0.0	0.0	0.0	3.12	0.0	0.0	0.0	0.0	0.0	0.1075	0.0	0.0	0.0	0.0	0.0	10.375	0.0	0.0375	0.01	0.0025	0.03	0.0	0.0	0.0
1641	-0.1175511329999494	51.50446456700007	1.59	9.76	23.5375	0.985	17.3175	0.0	28.9325	0.0	0.0	0.905	0.0	12.55	0.155	0.015	0.0	0.0	0.01	0.1775	0.0	0.0	0.645	0.0	0.0	0.0	0.0	0.0	0.0	0.0	0.0	0.0	0.0	0.0	0.455	0.0	0.0	0.0	0.0	0.0	0.0125	0.0	0.0	0.0	0.1875	0.0475	0.0	0.0	0.0
1642	-0.1172321669999405	51.50437113300006	1.59	9.76	23.5375	0.985	17.3175	0.0	28.9325	0.0	0.0	0.905	0.0	12.55	0.155	0.015	0.0	0.0	0.01	0.1775	0.0	0.0	0.645	0.0	0.0	0.0	0.0	0.0	0.0	0.0	0.0	0.0	0.0	0.0	0.455	0.0	0.0	0.0	0.0	0.0	0.0125	0.0	0.0	0.0	0.1875	0.0475	0.0	0.0	0.0
1643	-0.1169131999999422	51.504277700000046	1.59	9.76	23.5375	0.985	17.3175	0.0	28.9325	0.0	0.0	0.905	0.0	12.55	0.155	0.015	0.0	0.0	0.01	0.1775	0.0	0.0	0.645	0.0	0.0	0.0	0.0	0.0	0.0	0.0	0.0	0.0	0.0	0.0	0.4549999999999999	0.0	0.0	0.0	0.0	0.0	0.0125	0.0	0.0	0.0	0.1875	0.0475	0.0	0.0	0.0
1644	-0.116735799999958	51.50531030000008	9.1425	42.7325	8.125	5.0625	2.1775	0.0	6.5875	0.0	0.245	0.0	0.0	0.1875	10.6525	0.26	0.0	0.025	0.0	0.0	0.0	0.0	0.0025	0.005	0.0	0.0	0.0	0.0	0.0	0.0	0.0	0.0	0.0	0.0	2.985	0.0	0.0	0.0	0.0	0.0	0.83	0.0	0.015	0.0	0.3075	0.02	0.0	0.0	0.0
1646	-0.1168248999999264	51.50452890000008	5.922499999999999	11.4875	19.817500000000003	0.06	17.802500000000002	0.025	27.5575	0.0	0.0	0.185	0.0	4.7525	0.345	0.0	0.015	0.0	0.005	0.0	0.0	0.0	1.595	0.0	0.0	0.0	0.0	0.0	0.0	0.0	0.0	0.0	0.0	0.0	1.2825	0.0	0.0	0.0	0.0	0.0	0.0025	0.0	0.0	0.0	0.0	1.7399999999999998	0.0	0.0	0.0
1647	-0.1164449999999419	51.50487370000008	2.0425	20.115	22.5	0.985	11.23	0.5425	32.59	0.0	0.0	0.0	0.0	6.3225	0.1575	0.0075	0.0	0.0	0.0	0.0025	0.0	0.0	0.0275	0.0	0.0	0.0	0.0	0.0	0.0	0.0	0.0	0.0	0.0	0.0	2.2225	0.0	0.0	0.0	0.0	0.0	0.0125	0.0	0.0375	0.2375	0.0	0.3775	0.0	0.0	0.0
1648	-0.1167873749999444	51.504949200000055	2.0425	20.115	22.5	0.985	11.23	0.5425	32.59	0.0	0.0	0.0	0.0	6.3225	0.1575	0.0075	0.0	0.0	0.0	0.0025	0.0	0.0	0.0275	0.0	0.0	0.0	0.0	0.0	0.0	0.0	0.0	0.0	0.0	0.0	2.2225	0.0	0.0	0.0	0.0	0.0	0.0125	0.0	0.0375	0.2375	0.0	0.3775	0.0	0.0	0.0
1649	-0.1171297499999468	51.50502470000004	2.21	46.71	6.7225	21.62	1.055	0.2775	2.5825000000000005	0.0	0.0025	0.0	0.025	6.7425	5.1	0.005	0.2325	1.77	0.0	0.0	0.0	2.3925	0.0675	0.0	0.005	0.0	0.0	0.0	0.0	0.0275	0.0	0.0	0.0	0.0	0.105	0.0	0.0	0.0	0.1625	0.0	0.8675	0.0	0.0	0.0	0.0	0.0625	0.0	0.035	0.0
1650	-0.1174721249999493	51.50510020000007	11.357500000000002	10.14	15.665	4.725	5.705	13.2625	4.95	0.0	0.01	0.005	0.0	20.0475	7.1275	0.905	0.0	0.005	0.13	0.63	0.0	0.0	0.3475	0.0	0.0	0.07	0.0	0.0	0.0	0.0	0.0	0.0	0.0	0.1375	1.1475	0.0	0.0	0.0	0.0	0.0	0.0175	0.0	0.01	0.1075	0.0225	0.4775	0.0	0.0	0.0
1651	-0.1178144999999517	51.50517570000005	11.3575	10.14	15.665	4.725	5.705	13.2625	4.95	0.0	0.01	0.005	0.0	20.0475	7.1275	0.905	0.0	0.005	0.13	0.63	0.0	0.0	0.3475	0.0	0.0	0.07	0.0	0.0	0.0	0.0	0.0	0.0	0.0	0.1375	1.1475	0.0	0.0	0.0	0.0	0.0	0.0175	0.0	0.01	0.1075	0.0225	0.4775	0.0	0.0	0.0
1652	-0.1158008999999538	51.50548810000004	1.9375	14.53	22.6625	0.0	16.395	0.0	22.8975	0.0	0.0	0.0	0.0	19.9075	0.22	0.1	0.0	0.0	0.0	0.0375	0.0	0.0	0.41	0.0	0.0	0.0	0.0	0.0	0.0	0.0	0.0	0.0	0.0	0.0	0.015	0.0	0.0	0.0	0.0	0.0	0.415	0.0	0.0	0.0	0.0	0.055	0.0	0.0	0.0
1653	-0.1155111499999748	51.50539945000003	1.095	19.3725	10.1275	8.665	20.6725	0.0	17.495	0.0	0.0	0.075	0.0	12.725	0.035	0.2325	0.0	0.0	0.0	4.6275	0.0	0.005	1.79	0.3975	0.0	0.0	0.0	0.0	0.0	0.0	0.0	0.0	0.0	0.0075	0.375	0.0	0.76	0.0	0.0	0.0	0.03	0.0	0.0	0.005	0.055	0.0625	0.0	0.045	0.51
1654	-0.1155359999999632	51.50224560000004	22.42	0.0225	0.6649999999999999	28.005	0.0	34.845	0.69	0.0	5.297499999999999	0.0	0.25	0.0	0.055	0.0	5.5525	0.0	0.0	0.0	0.0	0.0	0.0775	0.0	0.0	0.0	0.0	0.0	0.0	0.015	0.0	0.0	0.0	0.005	0.5375	0.0	0.0	0.0	0.0	0.0	0.0825	0.0	0.0	0.015	0.18	0.555	0.0	0.0	0.0
1655	-0.115639099999953	51.50194990000006	18.7175	19.8975	4.07	17.29	0.0125	22.8075	10.4775	0.0	0.0	0.0	0.0	1.88	0.005	0.0	0.0	0.0	0.025	0.0375	0.0	0.225	0.025	0.6375	0.25	0.0	0.0	0.0	0.0	0.0	0.0	0.0	0.0	0.0	0.43	0.0	0.0125	0.0	0.0025	0.0	0.2275	0.0025	0.1775	0.0	0.02	2.2025	0.0	0.0	0.0
1656	-0.1145788999999695	51.503506300000026	31.145	0.0	0.0	24.78	0.0	36.760000000000005	0.0	0.0	0.0275	0.0	0.0	0.0	1.0225	0.0	0.1225	0.0	0.0	0.0	0.0	0.0	0.01	0.0	0.07	0.0	0.0	0.0	0.0	0.0	0.0	0.0	0.0	0.0025	0.0	0.0	0.0	0.0	0.0	0.0	0.0025	0.0	0.04	0.0	0.27	1.95	0.0	0.0	0.0
1657	-0.1145111999999244	51.503752700000064	20.675	13.86	2.305	18.7025	0.1375	22.1175	5.7775	0.0	0.0	0.0	0.0525	6.505	6.5725	0.0	0.4	0.195	0.06	0.0575	0.0	0.0	0.1625	0.0	0.0675	0.0	0.0	0.0	0.0	0.0	0.0725	0.0	0.0	0.0	0.0	0.0	0.0	0.005	0.0	0.0	0.015	0.0	0.0	0.06	0.0	0.3025	0.0	0.0	0.0
1658	-0.1144049999999765	51.50387640000008	28.925	0.0025	0.0	25.445	0.0	38.6475	0.0	0.0	0.0	0.0	0.0	0.025	0.5	0.0	0.1725	0.045	0.0	0.6975	0.0	0.0	0.285	0.0	1.3175	0.0	0.0	0.0	0.0	0.0	0.0	0.0	0.0	0.1625	0.0	0.0	0.0	0.0	0.0	0.0	0.0075	0.0	0.0	0.0	0.0275	0.265	0.0	0.0	0.0
1659	-0.1156190999999466	51.50228590000006	22.42	0.0225	0.6649999999999999	28.005	0.0	34.845	0.69	0.0	5.297499999999999	0.0	0.25	0.0	0.055	0.0	5.5525	0.0	0.0	0.0	0.0	0.0	0.0775	0.0	0.0	0.0	0.0	0.0	0.0	0.015	0.0	0.0	0.0	0.005	0.5375	0.0	0.0	0.0	0.0	0.0	0.0825	0.0	0.0	0.015	0.18	0.555	0.0	0.0	0.0
165	-0.1114376999999535	51.49714850000004	1.885	30.155	22.6075	1.26	4.67	0.0	24.7125	0.0	0.0	0.0	0.0	3.045	0.0275	0.3925	0.0	0.0	0.0	2.0225	0.0	0.1175	7.0375000000000005	0.0	0.0	0.0	0.0	0.0125	0.0	0.0	0.0	0.0	0.0	0.0	0.53	0.0	0.0	0.0	0.0	0.0	0.26	0.0	0.0	0.0	0.0	0.05	0.0	0.0	0.0
1660	-0.1154099999999402	51.50259970000008	2.1300000000000003	32.0325	12.265	0.815	0.0	0.0	22.16	0.0	0.06	0.0425	0.1	0.0	0.085	0.865	0.66	0.0	0.0	0.0	0.0	0.0	11.625	0.0	0.0025	0.0	0.0	0.1775	0.0	0.0	0.0	0.0	0.0	0.0	0.885	0.0	0.015	0.02	0.0	0.0	2.39	0.0	0.0	0.0	0.0	0.035	0.0	0.0	0.0
1662	-0.1148898999999801	51.50320990000006	39.1	0.0	0.0	23.08	0.0	31.9825	0.0	0.0675	0.0	0.0	0.0	0.0	0.1175	0.0	0.8275	0.0075	0.0	0.065	0.0	0.0	0.13	0.0	0.285	0.0	0.005	0.0	0.0	0.0	0.0	0.0	0.01	0.02	0.01	0.0	0.0	0.0	0.005	0.0	0.0225	0.0025	0.0625	0.3375	0.1925	0.96	0.0	0.065	0.0
1663	-0.1144530999999347	51.503702100000055	28.925	0.0025	0.0	25.445	0.0	38.6475	0.0	0.0	0.0	0.0	0.0	0.025	0.5	0.0	0.1725	0.045	0.0	0.6975	0.0	0.0	0.285	0.0	1.3175	0.0	0.0	0.0	0.0	0.0	0.0	0.0	0.0	0.1625	0.0	0.0	0.0	0.0	0.0	0.0	0.0075	0.0	0.0	0.0	0.0275	0.265	0.0	0.0	0.0
1665	-0.1143201999999519	51.50357420000006	40.615	1.4225	0.0425	22.97	0.0025	21.865	0.0	0.0	0.5725	0.0	3.4225000000000003	0.0	0.0525	0.0	1.4775	0.025	0.0	0.07	0.0	0.02	0.0	0.0	0.0025	0.0	0.425	0.0	0.0	0.0	0.0	0.0	0.0	0.1525	2.43	0.0	0.0	0.0	0.0	0.0	0.2475	0.0	0.1	1.1475	0.0525	1.8325	0.0	0.02	0.0
1666	-0.1145431999999573	51.50340990000007	31.145	0.0	0.0	24.78	0.0	36.760000000000005	0.0	0.0	0.0275	0.0	0.0	0.0	1.0225	0.0	0.1225	0.0	0.0	0.0	0.0	0.0	0.01	0.0	0.07	0.0	0.0	0.0	0.0	0.0	0.0	0.0	0.0	0.0025	0.0	0.0	0.0	0.0	0.0	0.0	0.0025	0.0	0.04	0.0	0.27	1.95	0.0	0.0	0.0
1667	-0.1143410999999332	51.50385660000006	28.925	0.0025	0.0	25.445	0.0	38.6475	0.0	0.0	0.0	0.0	0.0	0.025	0.5	0.0	0.1725	0.045	0.0	0.6975	0.0	0.0	0.285	0.0	1.3175	0.0	0.0	0.0	0.0	0.0	0.0	0.0	0.0	0.1625	0.0	0.0	0.0	0.0	0.0	0.0	0.0075	0.0	0.0	0.0	0.0275	0.265	0.0	0.0	0.0
1668	-0.1144493999999554	51.50373570000005	28.925	0.0025	0.0	25.445	0.0	38.6475	0.0	0.0	0.0	0.0	0.0	0.025	0.5	0.0	0.1725	0.045	0.0	0.6975	0.0	0.0	0.285	0.0	1.3175	0.0	0.0	0.0	0.0	0.0	0.0	0.0	0.0	0.1625	0.0	0.0	0.0	0.0	0.0	0.0	0.0075	0.0	0.0	0.0	0.0275	0.265	0.0	0.0	0.0
1669	-0.1147899329999404	51.50317673300003	39.1	0.0	0.0	23.08	0.0	31.9825	0.0	0.0675	0.0	0.0	0.0	0.0	0.1175	0.0	0.8275	0.0075	0.0	0.065	0.0	0.0	0.13	0.0	0.285	0.0	0.005	0.0	0.0	0.0	0.0	0.0	0.01	0.02	0.01	0.0	0.0	0.0	0.005	0.0	0.0225	0.0025	0.0625	0.3375	0.1925	0.96	0.0	0.065	0.0
1670	-0.1150366669999698	51.502943567000045	25.445	0.0	0.0	21.6725	0.0	43.1275	0.0	0.0	0.0	0.0	0.0775	0.0	0.0025	0.0	0.065	0.0	0.0	0.0	0.0	0.0	0.0	0.0	0.0775	0.0	0.0225	0.0	0.0	0.0275	0.0	0.0	0.0	0.125	0.005	0.0	0.0	0.0	0.0	0.0	0.0075	0.0	0.1075	0.0725	0.08	1.0025	0.0	0.0	0.0
1672	-0.1154366999999751	51.50244230000004	26.71	4.857500000000001	0.485	25.8025	0.0	28.3125	0.2175	0.0	3.1625	0.0	0.225	0.0	0.0825	0.0425	5.645	0.0	0.0	0.0	0.0	0.0	0.0	0.0	0.0025	0.0	0.0	0.0	0.0	0.0025	0.0	0.0	0.0	0.0025	0.18	0.0	0.0	2.125	0.0	0.0	0.0	0.0	0.0	0.0	0.1775	0.55	0.0	0.0	0.0
1673	-0.1155899999999405	51.50217420000007	22.42	0.0225	0.6649999999999999	28.005	0.0	34.845	0.69	0.0	5.297499999999999	0.0	0.25	0.0	0.055	0.0	5.5525	0.0	0.0	0.0	0.0	0.0	0.0775	0.0	0.0	0.0	0.0	0.0	0.0	0.015	0.0	0.0	0.0	0.005	0.5375	0.0	0.0	0.0	0.0	0.0	0.0825	0.0	0.0	0.015	0.18	0.555	0.0	0.0	0.0
1674	-0.1143077999999491	51.50406720000007	46.5975	1.765	0.0075	14.6675	0.0	18.555	1.0525	0.0	0.515	0.0	0.0	0.1149999999999999	6.8975	0.0	1.365	0.0	0.0	0.0	0.0	0.075	0.995	0.0	0.0	0.005	0.0	0.0	0.0	0.0025	0.0	0.0	0.005	0.0	0.0	0.0	0.0	0.0	0.0	0.0	0.025	0.0	0.02	0.045	1.1125	3.125	0.0	0.0	0.0
1675	-0.1140781999999376	51.50399320000008	1.16	33.06	21.205	0.3075	0.125	0.0	28.6025	0.0	0.0	0.0525	0.0	9.895	0.36	0.0	0.02	0.0	0.0	0.215	0.0	0.0	0.2225	0.0	0.0	0.0	0.0	0.0	0.0	0.0	0.0	0.0	0.0	0.0	0.1725	0.0	0.0	0.0	0.0	0.0	0.095	0.0	0.0	0.0	0.0	0.4575	0.0	0.0	0.0
1676	-0.1143670499999416	51.50406695000004	0.0325	33.447500000000005	21.4575	0.0925	0.2075	0.0	29.41	0.0	0.0	0.045	0.0	9.7925	0.3475	0.6925	0.0	0.0	0.0	0.0	0.0	0.0	0.27	0.0	0.0	0.0	0.0	0.0	0.0	0.0	0.0	0.0	0.0	0.0	1.2675	0.0	0.0	0.0	0.0	0.0	0.04	0.0	0.0	0.0	0.0	0.5575	0.0	0.0	0.0
1677	-0.1146558999999456	51.50414070000005	0.0775	27.1	23.48	0.0525	1.0625	0.0	26.655	0.0	0.0	0.145	0.0	7.692500000000001	0.3275	0.0	0.0025	0.0	0.025	0.0	0.0	0.0	7.0825	0.0	0.0	0.0	0.0	0.0	0.0	0.0	0.0	0.0	0.0	0.0075	0.1	0.0	0.0	0.0	0.0	0.0	0.0	0.0	0.0	0.0	0.0	0.995	0.0	0.0	0.0
1678	-0.1076587149999568	51.50478321700007	1.835	43.34	16.63	2.5425	6.545	0.0	15.9575	0.0	0.71	0.0	0.0	4.132499999999999	0.44	0.6725	0.045	0.0	0.0	0.0625	0.0	0.0	5.58	0.0	0.0	0.0	0.0	0.0	0.0	0.0	0.0	0.0	0.0	0.0	0.3225	0.0	0.0	0.0	0.0	0.0	0.255	0.0	0.0	0.0	0.0	0.365	0.0	0.0	0.0
1679	-0.1098041499999453	51.50398435000005	1.83	34.8025	21.0275	0.0475	1.715	2.5325	10.22	0.0	0.0	0.9625	0.0	6.79	0.51	0.0	0.0	0.0	0.0	16.71	0.0	0.0	1.725	0.0	0.0	0.0	0.0	0.0	0.0	0.0	0.0	0.0	0.0	0.0	0.6525	0.0	0.0	0.0	0.0	0.0	0.07	0.0	0.0	0.0	0.0	0.0325	0.0	0.0	0.0
167	-0.1110899999999333	51.497631600000034	2.99	35.675	20.065	0.95	1.015	0.0	27.7675	0.0025	0.0	0.03	0.01	0.685	0.0025	0.015	0.0	0.0	0.0	3.14	0.0	0.0	4.3975	0.0	0.0	0.0	0.0	0.0	0.0	0.0	0.0	0.0	0.0	0.0	0.4875	0.0	0.0	0.0	0.0	0.0	0.0	0.0	0.0	0.0	0.0	0.2575	0.0	0.0	0.0
1680	-0.1095306999999365	51.50401950000003	7.775	38.5975	18.7725	5.0625	6.03	5.112500000000001	11.7975	0.0	0.0025	0.0	0.0	4.5075	0.1275	0.0	0.185	0.0	0.0	1.3975	0.0	0.0	0.01	0.0	0.0	0.0	0.0	0.0	0.0	0.0	0.0	0.0	0.0	0.0	0.4925	0.0	0.0	0.0	0.0	0.0	0.01	0.0	0.0	0.0	0.0	0.0725	0.0	0.0	0.0
1681	-0.1189769499999329	51.48806045000004	8.36	29.3575	27.225	0.13	3.7325	0.0	24.6725	0.0	0.0	0.0875	0.0	0.965	0.0	0.08	0.12	0.0	0.0	0.4	0.0	0.0	3.1625	0.0	0.135	0.0	0.0	0.0475	0.0	0.0	0.0	0.0	0.0	0.0	1.2425000000000002	0.0	0.0	0.0	0.0	0.0	0.0	0.0	0.0	0.0	0.0	0.1425	0.0	0.0	0.0
1682	-0.1190867999999341	51.48829610000007	4.765000000000001	49.5075	17.0275	0.3975	1.0275	0.0	17.1575	0.0	0.0	0.0675	0.015	0.6699999999999999	0.0325	1.01	0.0	0.0	0.0	0.25	0.0	0.0	2.285	0.0	0.0	0.0	0.0	0.0	0.0	0.0	0.0	0.0	0.0	0.025	4.1075	0.0	0.0375	0.0	0.0	0.0	0.015	0.0	0.0	0.0775	0.005	0.3575	0.0	0.0	0.0
1683	-0.1192355999999676	51.48834070000004	0.365	18.825	31.7975	0.0175	6.665	0.0	29.6825	0.0	0.0	0.4225	0.0	3.945	0.0	0.095	0.0	0.0	0.01	2.575	0.0	0.01	0.45	0.0	0.0	0.0	0.0	0.0	0.0	0.0	0.0	0.0	0.0	0.0	5.055	0.0	0.0	0.0	0.0	0.0	0.0	0.0	0.0	0.0	0.0	0.0725	0.0	0.0	0.0
1684	-0.1187798369999768	51.48764915200008	0.3575	18.4475	30.335	2.825	7.6975	0.0	20.935	0.0	0.0	3.675	0.0	6.2275	0.0	1.16	0.2725	0.0	0.0	2.72	0.0	0.0	0.3325	0.0	0.0	0.0	0.0	0.0	0.0	0.0	0.0	0.0	0.0	0.0	4.194999999999999	0.0	0.0	0.0	0.0	0.0	0.0025	0.0	0.0	0.0	0.0	0.1925	0.0	0.0	0.0
1685	-0.1173841999999467	51.48909610000004	0.6325	28.1575	15.4775	0.0425	12.2025	0.0	28.415	0.0	0.0	0.0025	0.0	3.1025	0.4275	0.0	0.005	0.0	0.0	0.125	0.0	0.0	8.6325	0.0	0.0	0.0	0.0	0.0	0.0	0.0	0.0	0.0	0.0	0.0	1.9975	0.0	0.0	0.0	0.0	0.0	0.0	0.0	0.0425	0.0	0.035	0.11	0.0	0.0	0.0
1689	-0.1129042999999683	51.50511290000003	0.1725	40.905	14.2825	0.085	1.01	0.0	24.5925	0.0	0.0125	0.0	0.0	13.7925	1.7025	0.0	0.0	0.0	0.0	0.11	0.0	0.0	0.52	0.0	0.0	0.0	0.0	0.0	0.0	0.0	0.0	0.0	0.0	0.0	0.075	0.0	0.0	0.0	0.0	0.0	0.0	0.0	0.06	0.0	0.0	0.11	0.0	0.0	0.0
168	-0.1115307999999686	51.49659640000005	0.02	9.165	31.26	0.13	11.8625	0.0	33.48	0.0	0.0	0.3925	0.0	5.775	0.18	0.3775	0.0	0.0	0.0	0.43	0.0	0.0	1.9175	0.0	0.0	0.0	0.0	0.0	0.0	0.0	0.0	0.0	0.0	0.0	0.0175	0.0	0.0	0.0	0.0	0.0	0.0175	0.0	0.0	0.0125	0.0	0.2375	0.0	0.0	0.0
1690	-0.1131506999999487	51.50495490000003	3.63	23.675	25.2075	0.1675	1.895	0.0	30.5125	0.2925	0.235	0.195	0.0	1.9575	0.11	0.065	0.0	0.075	0.0175	4.41	0.0	0.0	0.4625	3.2625	0.0	0.0	0.0	0.0	0.0475	0.0	0.0	1.325	0.0	0.565	0.3775	0.0	0.0	0.0	0.0	0.0	0.0	0.0	0.035	0.0	0.0	0.1125	0.0	0.0	0.0
1691	-0.1109370479999256	51.50587715700004	0.46	36.265	21.0525	0.0	0.175	0.0	23.8675	0.0	0.0	0.0	0.0	11.15	0.075	0.0	0.0	0.0	0.0	0.0	0.0	0.0	0.76	0.0	0.0	0.0	0.0	0.0	0.0	0.0	0.0	0.0	0.0	0.0	4.41	0.0	0.0	0.0	0.0	0.0	0.0349999999999999	0.0	0.0	0.0	0.0	1.34	0.0	0.0	0.0
1692	-0.1105307969999671	51.50603391400006	0.04	42.86	15.665	0.045	0.4525	0.0	23.8975	0.0	0.0	0.0	0.0	9.8525	0.2875	0.0	0.0	0.0	0.0	0.0	0.0	0.0	1.26	0.0	0.0	0.0	0.0	0.0	0.0	0.0	0.0	0.0	0.0	0.0	2.945	0.0	0.0	0.0	0.0	0.0	0.005	0.0	0.0	0.0	0.0	0.42	0.0	0.0	0.0
1693	-0.1101245449999623	51.50619067100007	0.14	33.925	20.0175	0.0	2.95	0.0	26.0725	0.0	0.0	0.0225	0.0	14.52	0.0	0.0	0.0	0.0	0.0	0.305	0.0	0.0	0.9525	0.0	0.0	0.0	0.0	0.0	0.0	0.0	0.0	0.0	0.0	0.0	0.515	0.0	0.0	0.0	0.0	0.0	0.0	0.0	0.0	0.0	0.0	0.3325	0.0	0.0	0.0
1694	-0.109718293999947	51.50634742900007	0.3675	34.16	18.1925	0.0	8.915	0.0	23.7725	0.0	0.0	0.0475	0.0	8.815	0.1625	0.0	0.0	0.0	0.0	0.375	0.0	0.0	0.185	0.0	0.0	0.0	0.0	0.0	0.0	0.0	0.0	0.0	0.0	0.0	3.9175	0.0	0.0	0.0	0.0	0.0	0.0975	0.0	0.0	0.0	0.0	0.26	0.0	0.0	0.0
1695	-0.1093120419999422	51.50650418600003	0.7474999999999999	26.6925	16.655	0.09	16.737499999999997	0.0	21.925	0.0	0.0	0.03	0.0	9.1625	0.145	0.0	0.065	0.0	0.0	0.4825	0.0	0.0	1.8325	0.0175	0.0	0.0	0.0	0.0	0.0	0.0	0.0	0.0	0.0	0.0	1.885	0.0	0.0	0.0	0.0	0.0	1.055	0.0	0.0	0.0	0.0	0.3875	0.0	0.0	0.0
1696	-0.1089057909999269	51.50666094300004	6.1450000000000005	28.645	21.45	0.0	6.0425	0.0	23.7575	0.0	0.0	0.0075	0.0	6.12	0.1975	0.0225	0.0	0.0	0.0	0.7875	0.0	0.0	1.43	1.395	0.0	0.0	0.0	0.0	0.0	0.0	0.0	0.0	0.0	0.0	1.055	0.0	0.0	0.0	0.0	0.0	0.2575	0.0	0.0	0.0	0.0	0.97	0.0	0.0	0.0
1697	-0.1088062149999586	51.50666136500007	0.7024999999999999	25.4125	25.025	0.0	2.54	0.0	35.057500000000005	0.0	0.0	0.0	0.0	7.15	0.0475	0.0	0.0	0.0	0.0	0.7675000000000001	0.0	0.0	0.2125	0.0	0.0	0.0	0.0	0.0	0.0	0.0	0.0	0.0	0.0	0.0	1.0925	0.0	0.0	0.0	0.0	0.0	0.0	0.0	0.0	0.0	0.0	0.305	0.0	0.0	0.0
1698	-0.1085927769999557	51.506440843000064	3.27	42.5975	18.41	0.0825	3.655	0.0	13.025	0.0	0.0	0.0075	0.0	0.48	0.0	0.0	0.0	0.0	0.0	0.01	0.0	0.0	17.9925	0.03	0.0	0.0	0.0	0.0	0.0	0.0	0.0	0.0	0.0	0.0	0.07	0.0	0.0	0.0	0.0	0.0	0.0	0.0	0.0	0.0	0.0	0.0525	0.0	0.0	0.0
1699	-0.1083793379999633	51.50622032200005	0.02	46.4975	16.36	0.015	1.4975	0.0	16.1875	0.0	0.0	0.0	0.0	4.359999999999999	0.0	0.005	0.1775	0.0	0.0	0.3225	0.0	0.0	12.4175	0.0	0.0	0.0	0.0	0.0	0.0	0.0	0.0	0.0	0.0	0.0	1.4175	0.0	0.0	0.0	0.0	0.0	0.0075	0.0	0.0	0.0	0.0	0.09	0.0	0.0	0.0
169	-0.111682099999939	51.49691960000007	0.12	17.3925	22.5075	0.0	14.1575	0.0	32.28	0.0	0.0	0.185	0.0	4.7725	0.1425	0.0	0.0	0.0	0.0	0.085	0.0	0.0	7.2975	0.0	0.0	0.0	0.0	0.0	0.0	0.0	0.0	0.0	0.0	0.0	0.1275	0.0	0.0	0.0	0.0	0.0	0.0125	0.0	0.0	0.0	0.0	0.115	0.0	0.0	0.0
16	-0.1130882999999585	51.50460170000008	1.8425	19.6425	22.6075	0.25	7.760000000000001	0.0	21.1625	0.0	0.0	0.05	0.0	11.5375	0.92	0.5475	0.0	0.0	0.0	0.2125	0.0	0.0	1.04	0.005	0.0	0.0	0.0	0.0	0.0	0.0	0.0	0.0	0.0	0.0	1.69	0.0	0.0	0.0	0.0	0.0	1.265	0.0	0.0	0.0	0.0575	1.295	0.0	0.0	0.0
1700	-0.1113529999999514	51.48889560000004	0.275	14.4525	24.6625	0.0	12.885	0.0	34.025	0.0	0.0	0.0175	0.0	8.7925	0.075	0.23	0.0	0.0	0.0	0.51	0.0	0.0	1.9975	0.0	0.0	0.0	0.0	0.0	0.0	0.0	0.0	0.0	0.0	0.0	0.105	0.0	0.0	0.0	0.0	0.0	0.0	0.0	0.0	0.0	0.0	0.495	0.0	0.0	0.0
1701	-0.1190745999999762	51.50134590000005	0.89	24.865	24.2675	0.0	4.35	0.0	34.765	0.0	0.0	0.0	0.0	4.5925	0.585	0.0	0.0	0.0	0.0	0.14	0.0	0.07	4.1850000000000005	0.0	0.0	0.0	0.0	0.0	0.0	0.0	0.0	0.0	0.0	0.0	0.0725	0.0	0.0075	0.0	0.0	0.0	0.0	0.0	0.0	0.0	0.0	0.0325	0.0	0.0	0.0
1702	-0.1190620999999509	51.50139800000005	0.89	24.865	24.2675	0.0	4.35	0.0	34.765	0.0	0.0	0.0	0.0	4.592499999999999	0.585	0.0	0.0	0.0	0.0	0.14	0.0	0.07	4.1850000000000005	0.0	0.0	0.0	0.0	0.0	0.0	0.0	0.0	0.0	0.0	0.0	0.0725	0.0	0.0075	0.0	0.0	0.0	0.0	0.0	0.0	0.0	0.0	0.0325	0.0	0.0	0.0
1704	-0.1172275999999783	51.49986130000008	11.055	10.735	3.2	6.2975	34.7575	0.0	13.945	0.0	0.0	11.73	0.0	3.3425	0.0425	0.0	0.0	0.0	0.0	0.0175	0.0	0.0	1.14	0.0	0.0	0.0	0.0	0.0	0.0	0.0	0.0	0.0	0.0	0.0	0.9475	0.0	0.0	0.0	0.0	0.0	0.0	0.0	0.005	0.0	0.0	0.0525	0.0	0.0	0.0
1706	-0.1188488999999322	51.49984340000003	7.9925	29.0575	10.1875	10.6425	7.0	2.075	19.23	0.0	0.0	0.0275	0.0	4.8575	0.055	0.0	0.0825	0.0	0.0	0.0575	0.0	0.0	4.6875	0.0	0.0125	0.0	0.0	0.0	0.0	0.0	0.0	0.0	0.0225	0.0	0.0475	0.0	0.0	0.0	0.0	0.0	0.0525	0.0	0.005	0.0	0.1025	0.0725	0.0	0.0	0.0
1707	-0.1184400329999562	51.49981823300004	8.71	24.3925	3.8975	6.73	11.68	3.7325	19.2925	0.0	0.0425	0.0	0.0424999999999999	0.01	1.45	0.0	0.0	0.0	0.0	0.0	0.0	0.0849999999999999	6.3675	0.0	0.0	0.0	0.0	0.0	0.0	0.0	0.0	0.0	0.0	0.235	0.085	0.0	0.0	0.0175	0.0	0.0	0.0	0.0	0.19	0.2575	0.6975	0.27	0.0	0.0	0.0
1708	-0.1180311669999696	51.49979306700004	7.752499999999999	34.58	4.1	2.0475	17.35	0.0	16.075	0.0	0.0	0.1	0.7749999999999999	2.42	0.1725	0.0	0.0	0.0	0.0	0.925	0.0	0.0	7.015000000000001	0.1175	0.065	0.0	0.0	0.0	0.0	0.0	0.0	0.0	0.0	0.0	1.7475	0.0	0.0	0.0	0.0	0.0575	0.0025	0.0	0.0075	0.4875	0.1175	0.7324999999999999	0.0325	0.385	0.0
170	-0.1163161999999715	51.49935680000005	0.55	21.2125	16.55	0.0	13.565	0.0	29.555	0.0	0.0	0.045	0.0	13.2375	0.2525	0.0	0.0	0.0	0.0	0.32	0.0	0.0	1.4675	0.0	0.0	0.0	0.0	0.0	0.0	0.0	0.0	0.0	0.0	0.0	2.625	0.0	0.0025	0.0	0.0	0.0	0.0025	0.0	0.0	0.0	0.0	0.45	0.0	0.0	0.0
1710	-0.1155195999999705	51.50081410000007	11.5125	28.6325	6.3	8.55	0.255	10.0825	13.17	0.0	0.0	0.0	0.0	14.4775	0.125	0.0	0.6425	0.0	0.0025	0.0	0.0	0.0	0.1175	0.0	0.0	0.0	0.0	0.0	0.0	0.0	0.0	0.0	0.0	0.0	0.6925	0.0	0.0	0.0	0.0	0.0	0.0	0.0	0.005	0.0	0.0325	2.765	0.0	0.0	0.0
1711	-0.1152505999999675	51.50072330000006	64.375	0.0	12.285	3.5	0.0	11.04	5.0775	0.0	0.035	0.0	0.0	0.0275	0.0	3.3825	0.0	0.0	0.0	0.09	0.0	0.0	0.01	0.0475	0.0	0.0	0.0	0.0	0.0	0.0	0.0	0.0	0.0	0.0	0.0025	0.0	0.0	0.0	0.0	0.0	0.0	0.0	0.0	0.0	0.0	0.0675	0.0	0.0	0.0
1713	-0.1145782499999654	51.50058160000003	59.885	0.1275	4.8175	11.2125	0.1525	13.26	7.9025	0.0	0.0325	0.005	0.0	0.0	0.0175	0.0025	0.0	0.0	0.0125	0.0	0.0	0.0	0.0025	1.5599999999999998	0.0	0.0	0.0	0.0	0.0	0.0	0.0	0.0	0.0	0.0	0.005	0.0	0.0	0.0	0.0	0.0	0.0	0.0	0.0	0.0	0.94	0.0	0.0	0.0	0.065
1714	-0.1146730999999476	51.50463460000003	4.2425	16.947499999999998	6.275	0.7949999999999999	29.335	1.0725	21.1275	0.0	0.0	0.03	0.0275	8.855	0.1275	0.7050000000000001	1.04	0.0125	0.0	0.26	0.0	0.0	5.405	0.0	0.0	0.0	0.0	0.0425	0.0	0.0	0.0	0.0	0.0	0.0	1.8925000000000003	0.0	0.0	0.0	0.0	0.0	0.06	0.0	0.0475	0.005	0.0	0.45	0.0	0.01	0.0
1715	-0.1144007999999416	51.50459050000006	1.6475	19.885	16.3225	0.0	13.107499999999998	0.0	27.555	0.0	0.0	0.0	0.0	16.955	0.7075	0.025	0.0	0.0	0.0	0.855	0.0	0.0	0.42	0.0	0.0	0.0	0.0	0.0	0.0	0.0	0.0	0.0	0.0	0.0	0.215	0.0	0.0	0.0	0.0	0.0	0.0	0.0	0.0	0.0	0.0	0.9325	0.0	0.0	0.0
1718	-0.1178674999999316	51.50344510000008	3.4125	23.76	5.5275	0.3575	22.2475	0.0725	21.9925	0.0	1.735	0.005	0.0	1.73	0.125	0.035	0.0	0.0	0.0	0.075	0.0	0.0825	5.115	0.0	0.0	0.0	0.0025	0.0275	0.0	0.0	0.0	0.0	0.0	0.0	2.2675	0.0	0.0025	0.0	0.0	0.0	0.11	0.0	0.01	0.03	0.0	0.195	0.0	0.0025	0.0
1719	-0.1176412999999456	51.50341700000007	3.4125	23.76	5.5275	0.3575	22.2475	0.0725	21.9925	0.0	1.735	0.005	0.0	1.73	0.125	0.035	0.0	0.0	0.0	0.075	0.0	0.0825	5.115	0.0	0.0	0.0	0.0025	0.0275	0.0	0.0	0.0	0.0	0.0	0.0	2.2675	0.0	0.0025	0.0	0.0	0.0	0.11	0.0	0.01	0.03	0.0	0.195	0.0	0.0025	0.0
171	-0.1162528999999494	51.49931400000003	0.55	21.2125	16.55	0.0	13.565	0.0	29.555	0.0	0.0	0.045	0.0	13.2375	0.2525	0.0	0.0	0.0	0.0	0.32	0.0	0.0	1.4674999999999998	0.0	0.0	0.0	0.0	0.0	0.0	0.0	0.0	0.0	0.0	0.0	2.625	0.0	0.0025	0.0	0.0	0.0	0.0025	0.0	0.0	0.0	0.0	0.45	0.0	0.0	0.0
1720	-0.1174150999999597	51.50338890000006	0.665	18.5025	12.775	0.0025	21.87	0.0	20.0625	0.0	0.0	2.115	0.0	22.47	0.0424999999999999	0.0	0.0125	0.0	0.0	0.4649999999999999	0.0	0.0	0.085	0.0175	0.0	0.0	0.0	0.0	0.0	0.0	0.0	0.0	0.0	0.0	0.07	0.0	0.0	0.0	0.0	0.0	0.0	0.0	0.09	0.0525	0.0	0.62	0.0	0.0	0.0
1721	-0.1175359999999727	51.50399720000007	1.6325	22.97	19.5125	0.0925	11.14	0.0	20.630000000000003	0.59	0.0	1.3624999999999998	0.0	19.695	0.095	0.0	0.0	0.0	0.0025	0.25	0.0	0.0	0.935	0.5	0.0	0.0	0.0	0.0	0.0	0.0	0.0	0.0	0.0	0.0	0.0275	0.0	0.0	0.0	0.0	0.0	0.0	0.0	0.0	0.0	0.0	0.0975	0.0	0.0	0.0
1722	-0.1174363999999741	51.504211000000055	2.4325	18.82	26.9425	0.0	7.4725	0.0	33.725	0.0	0.0	2.3025	0.0	6.237500000000001	0.7125	0.0	0.0	0.0	0.0	0.06	0.0	0.0	0.0975	0.0	0.0	0.0	0.0	0.0	0.0	0.0	0.0	0.0	0.0	0.0	0.69	0.0	0.0	0.0	0.0	0.0	0.04	0.0	0.0	0.0	0.0	0.0225	0.0	0.0	0.0
1723	-0.1175772999999367	51.50428690000007	1.1425	15.64	26.4725	0.0125	10.5325	0.0	33.5325	0.0	0.0	1.665	0.0	8.6875	0.1875	0.0	0.0	0.0	0.0025	0.105	0.0	0.0	0.17	0.0	0.0	0.0	0.0	0.0	0.0	0.0	0.0	0.0025	0.0	0.0	0.4225	0.0	0.0	0.0	0.0	0.0	0.0525	0.0	0.0	0.005	0.0475	0.07	0.0	0.0	0.0
1726	-0.1183720999999309	51.50424490000006	3.6575	5.5875	17.945	3.665	29.595	0.0	0.0125	0.0	0.0	0.725	0.3575	25.6875	0.2275	0.175	0.0	0.0	0.0	0.01	0.0	0.0	0.0075	3.1225	0.0	0.0	0.0	0.0	0.355	0.0	0.0	0.0	0.0	0.0	0.52	0.0	0.0	0.0	0.0	0.0	5.7575	0.0	0.1775	0.0	0.0	0.0	0.0	0.0	0.0
1727	-0.1186179999999694	51.504317900000046	0.7649999999999999	2.5475000000000003	19.5025	3.9425	29.65	0.0	0.005	0.0	0.0	0.7849999999999999	0.0	24.965	0.025	2.6525	0.0	0.0	0.0225	0.0225	0.0	0.0	0.025	3.32	0.0	0.0	0.0	0.0	0.57	0.0	0.0	0.0	0.0	0.0	0.7075	0.0	0.0	0.0	0.0	0.0	8.66	0.0	0.0175	0.0525	0.0	0.0	0.0	0.0	0.0125
1728	-0.1186939999999481	51.50429230000003	3.6575	5.5875	17.945	3.665	29.595	0.0	0.0125	0.0	0.0	0.725	0.3575	25.6875	0.2275	0.175	0.0	0.0	0.0	0.01	0.0	0.0	0.0075	3.1225	0.0	0.0	0.0	0.0	0.355	0.0	0.0	0.0	0.0	0.0	0.52	0.0	0.0	0.0	0.0	0.0	5.7575	0.0	0.1775	0.0	0.0	0.0	0.0	0.0	0.0
1729	-0.1187763999999447	51.50413850000007	0.54	4.84	19.7475	6.02	27.7675	0.0	0.0275	0.0	0.0	0.56	0.0	23.7575	0.0125	2.06	0.0	0.0	0.0	0.12	0.0	0.0	0.005	3.5	0.0	0.0	0.0	0.0	0.12	0.0	0.0	0.0	0.0	0.0	0.585	0.0	0.0	0.0	0.0	0.0	7.5325	0.0	0.155	0.095	0.0	0.075	0.0	0.0	0.02
172	-0.1168710999999689	51.49967280000004	1.225	13.927499999999998	13.305	0.0	23.825	0.0	34.11	0.0	0.0	0.4825	0.0	4.945	0.0475	0.0	0.0	0.0	0.0025	0.31	0.0	0.0	1.99	0.1125	0.0	0.0	0.0	0.0	0.0	0.0	0.0	0.0	0.0	0.0	3.0275	0.0	0.0	0.0	0.0	0.0	0.4525	0.0	0.0425	0.065	0.0	0.585	0.0	0.0	0.0
1730	-0.1187763999999447	51.50386935000006	4.5675	5.9	26.9175	2.8975	9.7875	2.4725	31.192500000000003	0.0	0.03	0.4375	0.0	7.3925	0.1149999999999999	0.1225	0.145	0.0	0.0025	0.54	0.0	0.0	0.0975	0.0	0.0	0.0	0.0	0.0	0.0	0.005	0.0	0.0	0.0	0.0	1.725	0.0	0.0	0.0	0.2325	0.0	1.775	0.0	0.0	0.205	0.0475	0.4725	0.0	0.0	0.0
1731	-0.1187763999999447	51.50360020000005	3.3025	12.49	25.942500000000003	13.9125	4.1025	5.565	0.0175	0.0	0.0	0.18	0.0	29.2	0.205	0.3425	0.66	0.0	0.0	0.155	0.0	0.0	0.0	0.0	0.0	0.0	0.0	0.0	0.0	0.0	0.0	0.0	0.0	0.0	1.1675	0.0	0.0	0.0	0.0	0.0	0.5874999999999999	0.0	0.0	0.0	0.0	0.99	0.0	0.0	0.0
1732	-0.1185514999999668	51.503570600000046	5.45	6.0625	24.15	9.53	12.475	3.7875	21.5825	0.0	0.1725	0.6074999999999999	0.0	10.490000000000002	0.1375	0.0425	0.2625	0.0	0.0	0.7175	0.0	0.0	0.0499999999999999	0.0	0.0	0.0	0.0	0.0	0.0	0.0	0.0	0.0075	0.0	0.0	0.8875	0.0	0.0	0.0	0.0	0.0	0.6475000000000001	0.0	0.05	0.005	0.035	0.8925000000000001	0.0	0.0	0.0
1734	-0.1178893499999276	51.50387605000003	1.905	19.195	19.0375	0.0175	14.1875	0.0	24.1975	0.0	0.0	1.4475	0.0	16.88	0.075	0.0125	0.01	0.0	0.065	0.0949999999999999	0.0	0.0	0.005	0.0	0.0	0.0	0.0	0.0	0.0	0.0	0.0	0.01	0.0	0.0	1.03	0.0	0.0	0.0	0.0	0.0	0.2475	0.0	0.055	0.0075	0.0	0.0225	0.0	0.0	0.0
1738	-0.1079471999999555	51.49697720000006	0.52	7.435	25.5625	0.18	23.845	0.0	23.2025	0.0	0.0	0.0275	0.0	13.5775	0.02	0.35	0.0	0.0	0.0225	0.06	0.0	0.0	0.6375	0.0	0.0	0.0	0.0	0.0	0.0	0.0	0.0	0.0	0.0	0.0	2.075	0.0	0.0	0.0	0.0	0.0	0.4425	0.0	0.0	0.0	0.0175	0.5675	0.0	0.0	0.0
1739	-0.107985499999927	51.49690160000006	0.52	7.435	25.5625	0.18	23.845	0.0	23.2025	0.0	0.0	0.0275	0.0	13.5775	0.02	0.35	0.0	0.0	0.0225	0.06	0.0	0.0	0.6375	0.0	0.0	0.0	0.0	0.0	0.0	0.0	0.0	0.0	0.0	0.0	2.075	0.0	0.0	0.0	0.0	0.0	0.4425	0.0	0.0	0.0	0.0175	0.5675	0.0	0.0	0.0
173	-0.1172481499999662	51.49970060000004	0.905	18.0075	12.04	0.0	23.045	0.0	28.3925	0.0	0.0	7.7775	0.0	4.2375	0.29	0.0	0.0	0.0	0.0	0.0125	0.0	0.0	1.055	0.0575	0.0	0.0	0.0	0.0	0.0	0.0	0.0	0.0	0.0	0.0	2.055	0.0075	0.0	0.0	0.0	0.0	0.5375	0.0	0.02	0.0875	0.0	0.5225	0.0	0.0	0.0
1740	-0.1079965999999785	51.49686850000006	0.52	7.435	25.5625	0.18	23.845	0.0	23.2025	0.0	0.0	0.0275	0.0	13.5775	0.02	0.35	0.0	0.0	0.0225	0.06	0.0	0.0	0.6375	0.0	0.0	0.0	0.0	0.0	0.0	0.0	0.0	0.0	0.0	0.0	2.075	0.0	0.0	0.0	0.0	0.0	0.4425	0.0	0.0	0.0	0.0175	0.5675	0.0	0.0	0.0
1741	-0.1079707999999755	51.49689980000005	0.52	7.435	25.5625	0.18	23.845	0.0	23.2025	0.0	0.0	0.0275	0.0	13.5775	0.02	0.35	0.0	0.0	0.0225	0.06	0.0	0.0	0.6375	0.0	0.0	0.0	0.0	0.0	0.0	0.0	0.0	0.0	0.0	0.0	2.075	0.0	0.0	0.0	0.0	0.0	0.4425	0.0	0.0	0.0	0.0175	0.5675	0.0	0.0	0.0
1742	-0.1079583999999727	51.496875800000055	0.52	7.435	25.5625	0.18	23.845	0.0	23.2025	0.0	0.0	0.0275	0.0	13.5775	0.02	0.35	0.0	0.0	0.0225	0.06	0.0	0.0	0.6375	0.0	0.0	0.0	0.0	0.0	0.0	0.0	0.0	0.0	0.0	0.0	2.075	0.0	0.0	0.0	0.0	0.0	0.4425	0.0	0.0	0.0	0.0175	0.5675	0.0	0.0	0.0
1743	-0.1221823999999287	51.48875850000008	27.56	4.9875	3.5675	23.315	2.725	28.3625	5.465	0.0	0.4499999999999999	0.1775	0.0	1.9575	0.0075	0.125	0.24	0.0	0.0175	0.0325	0.0	0.0	0.345	0.375	0.0	0.0	0.0	0.0	0.0	0.0	0.0	0.0275	0.0	0.0	0.015	0.0	0.0	0.0	0.0	0.0	0.0125	0.0	0.0	0.0	0.0475	0.01	0.0	0.0	0.0
1744	-0.1224081499999556	51.48877845000004	36.8675	1.7100000000000002	12.395	18.4675	1.0	19.79	6.7325	0.1925	0.8225	0.0375	0.0	0.8425	0.0925	0.0225	0.06	0.0	0.0	0.48	0.0	0.0025	0.0824999999999999	0.085	0.0	0.0	0.0	0.0	0.0	0.0	0.0	0.0	0.0	0.0	0.225	0.0	0.0	0.0	0.0	0.0	0.0075	0.0	0.0	0.0	0.0625	0.0	0.0	0.0	0.0
1746	-0.1163420999999402	51.49514020000004	22.495	10.75	6.015000000000001	7.2775	3.34	27.5925	12.2075	0.0	0.0	0.0	0.6425	7.42	0.0	0.0	0.0425	0.0	0.195	0.105	0.0	0.0	0.5875	0.0	0.0	0.0	0.0	0.0	0.0	0.0	0.0875	0.0	0.0	0.0	0.145	0.0	0.0	0.0	0.0	0.0	0.295	0.0	0.0	0.1	0.0625	0.23	0.0	0.0	0.0
1747	-0.1147823999999673	51.49826420000005	22.5075	6.7975	1.02	13.3525	1.835	35.57	11.205	0.0025	0.0475	0.035	0.0	0.5175	0.015	0.0	0.005	0.0	0.0	0.0	0.0	0.0	5.335	0.1124999999999999	0.0	0.0	0.0	0.005	0.0	0.0	0.0	0.0	0.0	0.0	0.1775	0.0	0.0	0.0	0.0275	0.0975	0.09	0.0	0.0	0.0	0.2	0.0475	0.0	0.0	0.0
1748	-0.1143786999999747	51.49811460000007	38.805	0.24	0.005	13.1675	0.17	31.025	15.1225	0.0	0.0	0.0	0.0	0.1625	0.1	0.0	0.2375	0.0	0.0	0.055	0.0	0.0	0.2375	0.04	0.145	0.0	0.0	0.0	0.0	0.0	0.0	0.0	0.0	0.0	0.0	0.0	0.0	0.0	0.0424999999999999	0.1175	0.0	0.0	0.0	0.0	0.0	0.005	0.0	0.0	0.0
1749	-0.1164662999999563	51.49526750000007	1.345	19.7	25.585	0.0	7.45	0.0	31.6475	0.0	0.0025	0.0	0.0	4.154999999999999	0.1975	0.0	0.02	0.0	0.0075	2.275	0.0	0.0	5.8175	0.0	0.0	0.0	0.0	0.0	0.0	0.0	0.0	0.0	0.0	0.0	0.2375	0.0	0.0	0.0	0.0	0.0	0.0475	0.0	0.0	0.0	0.07	0.2675	0.0	0.0	0.0
174	-0.1176251999999635	51.49972840000004	8.06	19.1375	9.39	2.4875	16.58	1.1775	30.455	0.0	0.585	3.2525	0.0	3.075	0.3925	0.0225	0.0925	0.0	0.0	0.05	0.0	0.0	2.7225	0.055	0.0175	0.0	0.0	0.0	0.0	0.0	0.0225	0.0	0.0	0.0	0.2	0.0	0.0	0.0	0.0	0.0	0.0	0.0	0.0925	0.2525	0.0	0.8175	0.0	0.0	0.0
1750	-0.1172428499999682	51.49367640000003	44.0275	0.385	0.3974999999999999	6.44	0.3175	25.44	9.475	2.21	0.0	0.055	0.0	0.4475	0.0075	0.0	0.09	0.0	0.0	0.015	0.0	0.0	0.0125	5.5825	0.0	0.0	0.035	0.0	1.2	0.0	0.0	0.0	0.0	2.2325	0.1575	0.0	0.0	0.0	0.0	0.0	0.0	0.0	0.0	0.0	0.0	0.1825	0.0	0.0	0.0
1751	-0.1174831999999241	51.49372410000007	34.89	5.2425	2.4850000000000003	6.914999999999999	1.5625	24.9475	8.2925	3.5175	0.1225	0.0125	0.0	6.012499999999999	0.265	0.9925	0.0425	0.0	0.0	0.16	0.405	0.0	0.01	1.0025	0.0	0.0	0.0	0.0	0.0925	0.0	0.0	0.0	0.0	1.0925	0.415	0.0	0.0525	0.0	0.0	0.025	0.0425	0.0	0.0075	0.005	0.02	0.1725	0.0	0.045	0.0
1752	-0.1161700999999766	51.49538360000008	33.3875	9.2325	2.4425	17.6625	0.1425	26.7425	1.5950000000000002	0.5075	0.2525	0.0	0.0	0.62	0.0	2.52	0.285	0.4175	1.7575	0.095	0.0	0.0	0.1275	0.1675	0.0	0.0	0.0	0.0	0.0075	0.0	0.0025	0.0	0.0	0.0	0.0475	0.0	0.0	0.0	0.0	0.0	0.0725	0.0	0.0	0.0075	0.0	0.0475	0.0	0.0	0.0
1753	-0.115883599999961	51.49545120000005	33.3875	9.2325	2.4425	17.6625	0.1425	26.7425	1.5950000000000002	0.5075	0.2525	0.0	0.0	0.62	0.0	2.52	0.285	0.4175	1.7575	0.095	0.0	0.0	0.1275	0.1675	0.0	0.0	0.0	0.0	0.0075	0.0	0.0025	0.0	0.0	0.0	0.0475	0.0	0.0	0.0	0.0	0.0	0.0725	0.0	0.0	0.0075	0.0	0.0475	0.0	0.0	0.0
1754	-0.1155970999999453	51.49551880000007	0.4225	15.22	29.035	0.0	8.3875	0.0	32.167500000000004	0.0	0.0	0.2525	0.0	7.7475	0.0075	0.015	0.0	0.0	0.0025	2.3575	0.0	0.0	2.6975	0.0	0.0	0.0	0.0	0.0	0.0	0.0	0.0	0.0	0.0	0.0	0.06	0.0	0.0	0.0	0.0	0.0	0.0025	0.0	0.0	0.0425	0.0	0.0775	0.0	0.0	0.0
1755	-0.1230541999999559	51.48883240000004	6.0875	19.88	7.4875	13.305	1.535	18.6925	13.96	0.0	0.0	0.3675	0.35	6.5925	0.2675	0.58	0.0	0.01	0.0	2.3225	0.0	0.0425	1.9625	0.0	0.025	0.0	0.0325	0.0	0.0	0.0	0.0	0.0	0.0	0.0	0.0075	0.0	0.0	0.0	0.0	0.0	0.01	0.0	2.3975	0.255	0.8024999999999999	2.4025	0.0	0.0	0.0
1756	-0.1144132999999669	51.49936840000004	32.095	21.58	2.7550000000000003	14.0075	0.195	19.8525	4.815	0.0	0.0	0.0125	0.03	0.15	0.0025	0.0	0.4525	0.0	0.0	0.0075	0.0	0.0	0.04	2.94	0.0	0.0	0.0	0.0	0.0	0.0	0.0	0.0	0.0	0.0	0.01	0.0	0.0	0.0025	0.0	0.0	0.005	0.0	0.0	0.0	0.2025	0.07	0.0	0.0	0.0
1757	-0.1145978499999387	51.49904620000007	48.97	0.0725	25.7775	2.9975	0.025	4.7775	1.63	1.0375	0.1375	0.0075	0.0	0.0	2.465	0.05	0.0	0.0	0.0	0.0	0.0	0.0	0.0	9.9075	0.0	0.0	0.0	0.0	2.1575	0.0	0.0	0.0	0.0	0.0	0.0	0.0	0.0	0.0	0.0	0.0	0.0	0.0	0.0	0.0	0.0	0.0	0.0	0.0	0.0
1758	-0.1147823999999673	51.49872400000004	43.400000000000006	0.5975	3.6225	10.0175	0.39	21.6875	11.2325	5.1025	0.015	0.0	0.0	0.82	0.0375	0.0175	0.0	0.0	0.0	0.025	0.0025	0.0	0.0175	0.0875	0.0	0.0	0.0	0.0	0.0	0.0	0.0	0.0	0.0	0.0	0.0075	0.0	0.0	0.0	0.0	0.0	0.0	0.0	0.0	0.0	1.2075	0.0025	0.0	0.0	0.0
1759	-0.1178917999999384	51.49381410000007	1.265	29.4475	19.945	0.0	7.3275	0.0	23.195	0.0	0.0	0.02	0.0	13.2425	0.3425	0.005	0.0	0.0	0.0	4.585	0.0	0.0	0.0875	0.0	0.0	0.0	0.0	0.0	0.0	0.0	0.0	0.0	0.0	0.0	0.1575	0.0	0.0	0.0	0.0	0.0	0.0375	0.0	0.025	0.0	0.0	0.24	0.0	0.0	0.0
1760	-0.1187301329999286	51.49393393300005	1.8675	42.925	10.0075	1.3824999999999998	6.115	2.31	21.2675	0.0	0.1425	0.405	0.0	9.505	0.015	0.0	0.105	0.0	0.0	2.0575	0.0	0.045	0.6275	0.0	0.0	0.0	0.025	0.0	0.0	0.0	0.0	0.0	0.0	0.0	0.5825	0.0	0.0	0.0	0.0	0.0	0.0725	0.0	0.0	0.0	0.0	0.2225	0.0	0.0	0.0
1761	-0.1191598669999507	51.49396376700008	3.03	32.802499999999995	10.9775	0.0	14.4725	0.0	12.39	0.0	0.0	5.9975000000000005	0.0	10.69	0.0975	0.0675	0.0	0.0	0.0	2.445	0.0	0.0	0.3425	0.0	0.0	0.0	0.0	0.0	0.0	0.0	0.0	0.0	0.0	0.0	3.535	0.0	0.0	0.0	0.0	0.0	2.525	0.0	0.0	0.0	0.0	0.5025	0.0	0.0	0.0
1762	-0.1105296499999326	51.48904500000003	0.0	28.5225	26.055	0.0025	3.0725	0.0	33.7475	0.0	0.0	0.0	0.0	7.0600000000000005	0.1175	0.0	0.0	0.0	0.0	0.0	0.0	0.0	0.75	0.0	0.0	0.0	0.0	0.0	0.0	0.0	0.0	0.0	0.0	0.0	0.03	0.0	0.0	0.0	0.0	0.0	0.0	0.0	0.0	0.0	0.0	0.0125	0.0	0.0	0.0
1763	-0.1103017999999451	51.48916020000007	0.0125	29.6875	23.12	0.0	5.015000000000001	0.0	28.2175	0.0	0.0	0.0	0.0	10.1	0.26	0.0	0.0	0.0	0.0	0.0425	0.0	0.0	0.935	0.0	0.0	0.0	0.0	0.0	0.0	0.0	0.0	0.0	0.0	0.0	1.1525	0.0	0.0	0.0	0.0	0.0	0.015	0.0	0.0	0.16	0.0	0.2075	0.0	0.0	0.0
1764	-0.1099023219999253	51.489278428000034	0.0875	16.355	24.66	0.0	13.2525	0.0	33.682500000000005	0.0	0.0	0.0	0.0	8.52	0.08	0.0025	0.0	0.0	0.0	1.62	0.0	0.0	0.8099999999999999	0.0	0.0	0.0	0.0	0.0	0.0	0.0	0.0	0.0	0.0	0.0	0.3325	0.0	0.0	0.0	0.0	0.0	0.235	0.0	0.0	0.0	0.0	0.12	0.0	0.0	0.0
1765	-0.1095028439999623	51.48939665600005	0.3824999999999999	21.4425	28.2425	1.2725	4.3975	0.0	25.9175	0.0	0.0	0.0075	0.0	13.7175	0.01	0.035	0.0	0.0	0.1625	0.4599999999999999	0.0	0.0	0.8025	0.0	0.0	0.0	0.0	0.0	0.0	0.0	0.0	0.0	0.0	0.0	1.6025	0.0	0.0	0.0	0.0	0.0	0.8300000000000001	0.0	0.0225	0.0	0.0	0.195	0.0	0.005	0.0
1766	-0.1091033659999425	51.48951488400007	0.585	14.510000000000002	27.567500000000003	3.8125	12.2875	0.0	23.09	0.0	0.0	0.3325	0.0	12.06	0.1	0.0925	0.0025	0.0	0.0	0.2475	0.0	0.0	0.665	0.0	0.0	0.0	0.0	0.0	0.0	0.0	0.0	0.0	0.0	0.0	1.7825	0.0	0.01	0.0	0.0	0.0	1.82	0.0	0.0	0.2225	0.0275	0.525	0.0	0.0	0.0
1768	-0.1083044109999491	51.489751340000055	0.7475	12.7175	24.655	0.0	17.345	0.0	30.5375	0.0	0.0	0.0	0.0	10.055	0.12	0.0	0.0	0.0	0.0	1.965	0.0	0.0	1.3	0.0	0.0	0.0	0.0	0.0	0.0	0.0	0.0	0.0	0.0	0.0	0.285	0.0	0.0	0.0	0.0	0.0	0.0	0.0	0.0	0.0	0.0	0.0275	0.0	0.0	0.0
1769	-0.1079049329999293	51.48986956800008	0.1475	24.73	26.12	1.18	8.0275	0.0	24.865	0.0	0.0	0.0	0.0	12.2575	0.7675000000000001	0.2	0.1075	0.0	0.0	0.765	0.0	0.0325	0.1525	0.0	0.0	0.0	0.0	0.0	0.0	0.0	0.0	0.0	0.0	0.0	0.16	0.0	0.0	0.0	0.0	0.0	0.0125	0.0	0.0	0.0	0.0	0.005	0.0	0.0	0.0
176	-0.1129009499999256	51.49848805000005	0.215	46.135	12.91	0.6224999999999999	3.595	0.0125	26.9	0.0	0.0	0.0	0.0	5.57	0.015	0.0525	0.045	0.0	0.0	0.0	0.0	0.0	0.6074999999999999	0.0	0.0	0.0	0.0	0.0	0.0	0.0	0.0	0.0	0.0	0.0	1.05	0.0	0.0	0.0	0.0	0.0	0.345	0.0	0.0	0.205	0.015	0.0775	0.0	0.0	0.0
1770	-0.1184104999999249	51.50101870000003	0.295	26.24	23.985	0.0	3.485	0.0	32.255	0.0	0.0	0.0625	0.0	6.0825	0.2925	0.0025	0.0	0.0	0.0	0.0	0.0	0.0	3.4325	0.0	0.0	0.0	0.0	0.0	0.0	0.0	0.0	0.0	0.0	0.0	0.2175	0.0	0.0	0.0	0.0	0.0	0.0025	0.0	0.0	0.0	0.0	0.6875	0.0	0.0	0.0
1774	-0.1125635999999303	51.50151220000004	0.04	23.5275	33.125	0.0075	0.0225	0.0	37.7	0.0	0.0	0.0	0.0	1.1725	0.03	0.0	0.0025	0.0	0.0	0.0	0.0	0.0	0.8099999999999999	0.945	0.0	0.0	0.0	0.0	0.0	0.0	0.0	0.0	0.0	0.0	2.285	0.0	0.0	0.0	0.0	0.0	0.1875	0.0	0.0	0.0	0.0	0.1375	0.0	0.0	0.0
1775	-0.1125742999999488	51.50145470000007	0.28	24.130000000000003	32.805	0.0	0.03	0.0	36.4925	0.0	0.0	0.0	0.0	0.3525	0.0425	0.0	0.055	0.0	0.0	0.0	0.0	0.0	0.6599999999999999	0.0	0.0	0.0	0.0	0.0	0.0	0.0	0.0	0.0	0.0	0.0	2.115	0.0	0.0	0.0	0.0	0.0	1.665	0.0	0.0175	0.0	0.0	0.2225	0.0	0.01	0.0
1776	-0.1126736999999593	51.50143790000004	0.3999999999999999	27.4175	28.105	0.0	0.03	0.0	37.94	0.0	0.0	0.0	0.0	0.525	0.125	0.0025	0.015	0.0	0.0174999999999999	0.0	0.0	0.0	2.685	0.0	0.0	0.0	0.0	0.0	0.0	0.0	0.0	0.0	0.0	0.0	2.305	0.0	0.0	0.0	0.0	0.0	0.305	0.0	0.0	0.0	0.01	0.0175	0.0	0.0	0.0
1777	-0.1116941999999312	51.50338860000005	14.3725	4.1275	0.9	4.12	0.1175	37.4	29.7225	0.0	0.44	0.0	0.0	1.72	0.1775	0.0	0.075	0.0	0.0075	0.0075	0.0	0.0	6.32	0.0	0.0	0.0	0.0	0.0	0.0	0.005	0.0	0.0	0.0	0.0	0.005	0.0	0.0	0.0	0.0	0.0	0.0025	0.0	0.0	0.0	0.0	0.22	0.0	0.0	0.0
1778	-0.1186965999999642	51.50302000000005	2.1675	26.885	21.9	9.1975	0.7424999999999999	1.755	0.255	0.0	0.0174999999999999	0.0	0.0	28.71	1.0925	0.0175	0.1225	0.0	0.0	0.0	0.0	0.0	0.0975	0.0225	0.0	0.0	0.0	0.0	0.0	0.0	0.0	0.0	0.0	0.0	1.1	0.0	0.0	0.0	0.065	0.0	0.6125	0.0	0.0	0.0	0.0275	0.47	0.0	0.0	0.0
1779	-0.1182602999999744	51.50296535000007	29.3	0.0	0.0	25.8675	0.0	28.7375	0.0	0.0025	0.6749999999999999	0.0	0.6925	0.0	0.0	0.0	2.005	0.1275	0.0	0.7699999999999999	0.1175	0.3475	0.0	0.0	1.17	0.26	0.545	0.0	0.0	0.04	1.2925	0.0	0.55	0.1375	0.0	0.0175	0.0	0.0	0.0	0.0	0.0	0.0025	0.535	0.0025	1.1675	1.2025	0.0	1.19	0.0
177	-0.1131906999999614	51.49860730000006	0.08	47.9875	16.715	1.86	1.52	0.0	21.31	0.0	0.0	0.0	0.0	7.967499999999999	0.01	0.0	0.0	0.0	0.0	0.0	0.0	0.0	1.015	0.0	0.0	0.0	0.0	0.0	0.0	0.0	0.0	0.0	0.0	0.0	0.6275	0.0	0.0	0.0	0.0	0.0	0.1674999999999999	0.0	0.0	0.0975	0.0	0.0125	0.0	0.0	0.0
1780	-0.1178239999999277	51.50291070000003	0.6875	24.0925	22.915	0.0	5.9975	0.0	30.785	0.0	0.0	0.095	0.0	10.72	0.425	0.0	0.0	0.0	0.0	0.4325	0.0	0.0	2.585	0.0	0.0	0.0	0.0	0.0	0.0	0.0	0.0	0.0	0.0	0.0	0.065	0.0	0.0	0.0	0.0	0.0	0.01	0.0	0.0225	0.0	0.0	0.1225	0.0	0.0	0.0
1781	-0.1184185999999272	51.50532560000005	9.51	7.135	16.39	10.135	6.755	12.87	0.05	0.0	0.1175	0.0025	0.0	26.1275	4.1525	0.03	0.0	0.0	0.0075	0.2	0.0	0.1225	0.3324999999999999	0.0	0.02	0.0	0.0	0.0	0.0	0.0	0.0	0.0	0.0	0.0275	0.5375	0.0	0.0	0.0	0.0	0.0	0.5475	0.0	0.0	0.065	0.33	0.135	0.0	0.0	0.0
1782	-0.1183789999999476	51.50533530000007	5.8625	7.8325	16.7375	8.7875	6.19	14.05	1.135	0.0	0.1125	0.0	0.0	24.775	4.1325	0.1525	0.115	0.0	0.0	0.615	0.0	0.0025	0.3075	0.0025	0.0	0.19	0.0	0.0	0.0	0.0	0.0	0.0	0.0	0.0	1.345	0.0	0.0025	0.0	0.0	0.0025	0.055	0.0	0.01	0.2875	1.5025	0.27	0.0	1.3875	0.0
1784	-0.1179857999999285	51.50584690000005	2.715	8.2075	31.52	4.225	7.9	0.0	1.95	0.0	0.0	0.14	0.0	25.0175	0.4825	1.615	0.0	0.0	0.4499999999999999	0.0475	0.0	0.0	0.42	1.3025	0.0	0.0	0.0	0.0	0.36	0.0	0.0	0.0	0.0	0.0	0.465	0.0	0.0125	0.0	0.0	0.0	5.095	0.0	0.03	0.0	0.3625	0.7575000000000001	0.0	0.0	0.0
1787	-0.1143312999999466	51.50473790000007	19.225	3.4075	1.645	9.9575	1.5675	30.6275	24.31	0.0	0.015	0.0275	0.0	1.43	0.0525	0.0	0.0775	0.0	0.0	0.0225	0.0175	0.0	1.3350000000000002	0.0	0.0075	0.0	0.0025	0.0	0.0	0.0	0.0	0.0	0.0	0.0575	0.6874999999999999	0.0	0.0	0.0	0.0	0.0	0.055	0.0	0.0425	0.0725	0.005	0.8325	0.0	0.0	0.0
1788	-0.1143667999999706	51.50472570000005	4.47	15.7375	18.215	0.0	15.1725	0.0	10.1425	0.0	0.0	0.0275	0.0	25.895	4.14	0.545	0.0	0.0	0.0375	0.7375	0.0	0.0	0.265	0.235	0.0	0.0	0.0	0.0	0.0	0.0	0.0	0.0	0.0	0.0	0.2525	0.0	0.855	0.0	0.0	0.0	0.2225	0.0	0.0	0.0	0.6475	0.8525	0.0	0.0	0.0
1789	-0.1139853999999331	51.50472990000003	19.225	3.4075	1.645	9.9575	1.5675	30.6275	24.31	0.0	0.015	0.0275	0.0	1.43	0.0525	0.0	0.0775	0.0	0.0	0.0225	0.0175	0.0	1.3350000000000002	0.0	0.0075	0.0	0.0025	0.0	0.0	0.0	0.0	0.0	0.0	0.0575	0.6875	0.0	0.0	0.0	0.0	0.0	0.055	0.0	0.0425	0.0725	0.005	0.8325	0.0	0.0	0.0
178	-0.1150130999999419	51.49617520000004	0.4825	21.265	26.2625	0.0125	8.4975	0.0	22.3925	0.0	0.0	0.0375	0.0	8.8975	0.1075	0.2625	0.0	0.0	0.085	0.2175	0.0	0.0	8.89	0.0025	0.0	0.0	0.0	0.0	0.0	0.0	0.0	0.0	0.0	0.0	0.1975	0.0	0.0	0.0	0.0	0.0	0.0249999999999999	0.0	0.2075	0.06	0.0	1.3275	0.0	0.0	0.0
1790	-0.1141480999999657	51.50442770000007	0.625	26.085	17.88	0.0	7.005	0.7150000000000001	27.165	0.0	0.0	0.0	0.0	15.88	0.535	0.0	0.0	0.0	0.0	0.2249999999999999	0.0	0.0025	0.3675	0.0	0.03	0.0	0.0	0.0	0.0	0.0	0.0	0.0	0.0	0.0	0.115	0.0	0.0	0.0	0.0	0.0	0.06	0.0	0.025	0.0	0.0	0.875	0.0	0.0	0.0
1791	-0.113936199999955	51.504467000000034	2.2175	27.475	17.7775	0.465	3.76	0.0	18.225	0.0	0.085	0.0	0.0	18.785	0.93	0.0	0.3925	0.0	0.0	0.0175	0.0	0.0	0.8125	0.0	0.035	0.0	0.0	0.0	0.0	0.0025	0.0	0.0	0.0	0.0	1.0375	0.0	0.0	0.0	0.0	0.0	0.4125	0.0	0.0125	0.0	0.0	2.4675	0.0	0.0	0.0
1793	-0.1133204999999293	51.50430335000004	0.2	19.87	23.4725	3.2975	8.4225	0.0	28.405	0.0	0.0	0.015	0.0	10.5025	3.135	0.01	0.0	0.055	0.0	0.0075	0.0	0.0	0.525	0.0	0.035	0.0	0.0	0.0	0.0	0.0	0.0	0.0	0.0025	0.0	0.005	0.0	0.0	0.0	0.0	0.0	0.145	0.0	0.0175	0.0	0.0	0.2425	0.0	0.0	0.0
1794	-0.1129131999999799	51.50423810000007	2.0825	25.1125	22.9475	4.9425	5.9125	0.0	19.1775	0.0	0.0	0.0	0.0	11.1575	0.8425	0.075	2.45	0.0	0.0	0.0025	0.0	0.0	0.7575000000000001	0.0	0.0	0.0	0.0	0.0975	0.0	0.0	0.0	0.0	0.0	0.0	0.17	0.0	0.0	0.0	0.0	0.0	0.0775	0.0	0.0	0.0	0.0075	0.6275	0.0	0.0	0.0
1795	-0.1125756999999794	51.50411700000007	0.89	19.0375	18.9	5.26	13.5275	0.0	15.42	0.0	0.07	0.0	0.0	20.675	0.6074999999999999	0.0	0.245	0.0	0.0	0.07	0.0	0.0	0.52	0.0	0.0	0.0	0.0	0.0	0.0	0.0	0.0	0.0	0.0	0.0	0.39	0.0	0.0	0.0	0.0	0.0	0.255	0.0	0.07	0.0	0.355	0.9925	0.0	0.0	0.0
1796	-0.1124404999999342	51.50401300000004	18.365	37.345	4.2825	3.83	2.105	8.3175	18.115	0.0	0.0	0.0	0.0	5.2675	0.1325	0.0	0.0	0.0	0.0	0.0	0.0	0.0	0.015	0.1625	0.0	0.0	0.0	0.0	0.0	0.0	0.0	0.0	0.0	0.0	0.0	0.0	0.0	0.0	0.0	0.0	0.0	0.0	0.0	0.0	0.0375	0.7025	0.0	0.0	0.0
1797	-0.112805499999979	51.504079700000034	0.25	24.2675	21.6375	6.605	6.1775	1.65	16.0875	0.0	0.0	0.02	0.0	15.3775	2.885	0.0	0.0275	0.0	0.0	0.045	0.0	0.0	0.4474999999999999	0.0	0.0	0.0	0.0	0.0	0.0	0.0	0.0	0.0	0.0	0.0125	0.3349999999999999	0.0	0.0	0.0	0.0	0.0	0.0125	0.0	0.0025	0.015	0.0	1.7075	0.0	0.0	0.0
1799	-0.1134963669999251	51.504240167000034	0.505	29.1275	13.1275	0.3975	15.865	0.0	1.6925	0.0	0.0	0.03	0.0	31.7675	2.625	0.0	0.0425	0.0	0.0	0.0	0.0	0.0	0.0125	0.0	0.0	0.0	0.0	0.0	0.0	0.0	0.0	0.0	0.0	0.0	1.33	0.0	0.0	0.0	0.0	0.0	0.04	0.0	0.5775	0.0	0.0	0.575	0.0	0.0	0.0
179	-0.1148668999999245	51.49615070000005	2.5725	15.965	17.575	0.0	19.7725	0.0	33.075	0.0	0.0	0.335	0.0	4.4025	0.0025	0.08	0.0	0.0	0.0	0.5	0.0	0.0	0.295	0.0	0.0	0.0	0.0	0.0	0.0	0.0	0.0	0.0	0.0	0.0	4.7325	0.0	0.0	0.0	0.0	0.0	0.0375	0.0	0.0	0.0	0.1425	0.2275	0.0	0.0	0.0
17	-0.1130315999999425	51.50451440000006	0.845	14.15	20.62	0.54	14.4875	0.0	26.25	0.0	0.0	0.0	0.0	14.8275	0.1625	0.045	0.045	0.0	0.0	0.725	0.0	0.0	1.6325	0.0	0.0	0.0	0.0	0.0	0.0	0.0	0.0	0.0	0.0	0.0	2.5975	0.0	0.0	0.0	0.0	0.0	0.0275	0.0	0.0	0.0	0.0	0.965	0.0	0.0	0.0
1800	-0.1138222329999507	51.504333933000055	0.1674999999999999	34.36	18.067500000000003	2.585	3.3	0.05	14.7975	0.0	0.12	0.0075	0.0	13.3575	1.4675	0.95	0.1525	0.0	0.055	0.0025	0.0	0.0	0.685	0.0	0.0	0.0475	0.0	0.0	0.0	0.0	0.0	0.0	0.0	0.15	1.4575	0.0	0.0	0.0	0.0	0.4525	0.3975	0.0	0.025	0.0	0.0	0.265	0.0	0.0	0.0
1802	-0.1146191999999359	51.50424410000005	0.0325	31.442500000000003	17.1525	0.0	1.3675000000000002	0.2675	27.9375	0.0	0.0	0.0	0.0	10.0175	6.465	0.0	0.0	0.0	0.0125	0.0	0.0	0.0	2.715	0.0	0.0	0.0	0.0	0.0	0.0	0.0	0.0	0.0	0.0	0.0	0.08	0.0	0.0	0.0	0.0	0.0	0.0	0.0	0.0025	0.0	0.0	0.8425	0.0	0.0	0.0
1803	-0.1135006999999745	51.50358110000008	27.535	0.295	0.0	32.19	0.0	30.567500000000003	0.0	0.0	0.44	0.04	0.4775	0.0	0.225	0.0	1.1825	0.0	0.0	0.0	0.0	0.0	0.0	0.0	0.0025	0.0	0.015	0.0	0.0	0.0	0.0	0.0	0.0	0.16	0.15	0.0	0.0	0.0	0.0	0.0	0.2274999999999999	0.0	0.0	0.0	3.4525	0.0775	0.0	0.4075	0.0
1804	-0.1131359999999404	51.50350353300007	27.535	0.295	0.0	32.19	0.0	30.567500000000003	0.0	0.0	0.44	0.04	0.4775	0.0	0.225	0.0	1.1825	0.0	0.0	0.0	0.0	0.0	0.0	0.0	0.0025	0.0	0.015	0.0	0.0	0.0	0.0	0.0	0.0	0.16	0.15	0.0	0.0	0.0	0.0	0.0	0.2274999999999999	0.0	0.0	0.0	3.4525	0.0775	0.0	0.4075	0.0
1805	-0.112771299999963	51.503425967000055	27.535	0.295	0.0	32.19	0.0	30.567500000000003	0.0	0.0	0.44	0.04	0.4775	0.0	0.225	0.0	1.1825	0.0	0.0	0.0	0.0	0.0	0.0	0.0	0.0025	0.0	0.015	0.0	0.0	0.0	0.0	0.0	0.0	0.16	0.15	0.0	0.0	0.0	0.0	0.0	0.2274999999999999	0.0	0.0	0.0	3.4525	0.0775	0.0	0.4075	0.0
1806	-0.1124065999999288	51.50334840000005	27.535	0.295	0.0	32.19	0.0	30.5675	0.0	0.0	0.44	0.04	0.4775	0.0	0.225	0.0	1.1825	0.0	0.0	0.0	0.0	0.0	0.0	0.0	0.0025	0.0	0.015	0.0	0.0	0.0	0.0	0.0	0.0	0.16	0.15	0.0	0.0	0.0	0.0	0.0	0.2274999999999999	0.0	0.0	0.0	3.4525	0.0775	0.0	0.4075	0.0
1807	-0.1121439999999438	51.50320145000006	14.315	0.0275	0.5725	37.8475	0.0	33.555	0.0	0.0	0.2775	0.0	0.0	0.0175	8.9525	0.0	0.01	0.045	0.0	0.0	0.0	0.0	0.0	0.0	0.0	0.0	0.0775	0.0	0.0	0.0	0.0	0.0	0.0025	0.0	0.0	0.0	0.0	0.0	0.0	0.0	2.01	0.0	0.2625	0.0	0.0525	0.815	0.0	0.0175	0.0
1808	-0.1118813999999588	51.50305450000008	35.17	0.06	0.0	27.7025	0.0	25.165	0.0	0.0	1.48	0.0	0.0	0.0	2.2875	0.0	0.0025	0.0	0.0	0.0	1.28	0.175	0.0	0.0	0.4875	0.015	0.1025	0.0	0.0	0.0	0.0	0.0	0.02	0.0175	0.02	0.0	0.0	0.0	0.0	0.0	0.05	0.0	0.1475	0.305	1.6	0.27	0.0	0.5025	0.0
1809	-0.1116074999999341	51.50285005000006	24.025	1.2125	0.0	24.6725	0.0	24.7525	0.0	0.0	0.0925	0.0	0.0	0.0	17.0675	0.0	0.1275	2.0425	0.0	0.0	0.0	0.0025	0.0	0.0	0.0	0.0	0.0	0.0	0.0	0.0	0.0	0.0	0.0	0.0	0.005	0.0	0.0	0.0	0.0025	0.0	0.0225	0.0	0.075	0.0	1.225	3.465	0.0	0.0	0.0
180	-0.1146243999999683	51.49617840000008	1.4475	18.1825	19.3375	0.0	16.145	0.0	14.385	0.0	0.0	0.565	0.175	5.3475	0.0025	0.94	0.02	0.0	0.0	0.8825000000000001	0.0	0.02	0.1275	0.0	0.0	0.0	0.0	0.0	0.0	0.0	0.0	0.0	0.0	0.0	17.47	0.0	0.0	0.0	0.0	0.0	3.3000000000000003	0.0	0.0	0.0725	0.0	0.3175	0.0	0.0	0.0
1810	-0.1113335999999662	51.50264560000005	37.73	0.0	0.0	21.3975	0.0	20.065	0.0	0.01	0.0625	0.0	0.7975	0.0	3.775	0.0	0.735	0.24	0.0	0.0	0.0	0.2425	0.0	0.0	0.9025	0.0	3.2025	0.0	0.0	0.0825	0.0	0.0	0.1075	0.7625000000000001	0.045	0.21	0.0	0.0	0.0	0.0	0.11	0.0	2.71	0.23	0.8574999999999999	2.1675	0.0	0.8225	0.0
1811	-0.1114515999999525	51.50255540000006	29.57	0.0425	0.0	30.24	0.0	18.8275	0.0	0.085	0.0025	0.0	0.8125	0.0	3.4225	0.0	0.0325	0.0	0.0	0.0	0.0	0.155	0.0	0.0	0.0825	0.0	4.0375000000000005	0.0	0.0	0.01	0.0025	0.0	0.0	0.1175	0.0	0.0	0.0	0.0	0.025	0.0	0.6025	0.0	1.1949999999999998	0.2575	3.7925	1.1525	0.0225	0.005	0.0
1812	-0.1188594999999281	51.49109750000008	0.31	10.6475	15.245	1.53	28.3075	0.0	17.84	0.0	0.0	3.2175	0.0	4.74	0.565	0.415	0.0	0.0	0.0	6.672499999999999	0.0	0.0	0.06	0.0	0.0	0.0	0.0	0.0	0.0	0.0	0.0	0.0	0.0	0.0	2.74	0.0	0.19	0.0	0.0	0.0	0.0	0.0	0.3125	0.0325	0.0	2.2225	0.0	0.0	0.0
1813	-0.1184697999999571	51.49095140000003	5.7475	26.0525	19.4475	0.3625	10.3675	0.0	20.7525	0.0	0.0	0.15	0.0	8.6325	0.0	0.0	0.0	0.0	0.0	2.4375	0.0	0.0	2.26	0.205	0.0	0.0	0.0	0.0	0.0	0.0	0.0	0.0	0.0	0.0	2.595	0.0	0.0	0.0	0.0	0.11	0.49	0.0	0.005	0.0	0.0	0.0025	0.0	0.0	0.0
1814	-0.1183805999999663	51.49105130000004	6.0725	18.1825	18.735	0.0	18.1375	0.0	25.9	0.0	0.0	0.1075	0.0	5.2175	0.0	0.21	0.0	0.0	0.0	0.8125	0.0	0.0	2.9325	0.0	0.0	0.0	0.0	0.0	0.0	0.0	0.0	0.0	0.0	0.0	3.22	0.0	0.0	0.0	0.0	0.005	0.295	0.0	0.0	0.0	0.0	0.1	0.0	0.0	0.0
1815	-0.1183973999999352	51.491120100000046	6.0725	18.1825	18.735	0.0	18.1375	0.0	25.9	0.0	0.0	0.1075	0.0	5.2175	0.0	0.21	0.0	0.0	0.0	0.8125	0.0	0.0	2.9325	0.0	0.0	0.0	0.0	0.0	0.0	0.0	0.0	0.0	0.0	0.0	3.22	0.0	0.0	0.0	0.0	0.005	0.295	0.0	0.0	0.0	0.0	0.1	0.0	0.0	0.0
1816	-0.1187541999999552	51.491255100000046	0.295	16.9125	21.085	0.0	21.615	0.0	20.2475	0.0	0.0	3.4250000000000003	0.0	3.9475	0.045	0.0175	0.0	0.0	0.0	3.425	0.0	0.0	0.075	0.0575	0.0	0.0	0.0	0.0	0.0	0.0	0.0	0.0	0.0	0.0	6.15	0.0	0.0	0.0	0.0	0.0	2.5500000000000003	0.0	0.0	0.0	0.0	0.03	0.0	0.0	0.0
1817	-0.1186615999999389	51.49145600000003	1.42	35.972500000000004	23.8	0.0	1.34	0.0	18.7175	0.0	0.0	0.0	0.0	13.92	0.1475	0.0	0.0475	0.0	0.0	0.1875	0.0	0.0	1.6275	0.0	0.0	0.0	0.0	0.0	0.0	0.0	0.0	0.0	0.0	0.0	2.37	0.0	0.0	0.0	0.0	0.0	0.0	0.0	0.0	0.0	0.0	0.125	0.0	0.0	0.0
1819	-0.1195272999999588	51.50092980000005	1.005	14.97	32.8025	0.005	4.59	0.0	34.685	0.0	0.0	0.0	0.0	4.6025	0.37	0.0	0.0	0.0	0.0025	0.0175	0.0	0.0	3.13	0.0325	0.0	0.0	0.0	0.0	0.0	0.0	0.0	0.0	0.0	0.005	1.7174999999999998	0.0	0.0475	0.0	0.0	0.0	0.0625	0.0	0.045	0.04	0.0	0.185	0.0	0.0	0.0
181	-0.1143818999999553	51.49620610000005	1.3325	23.535	13.45	0.0	19.9375	0.0	8.5925	0.0	0.0	0.4275	0.0	2.3325	0.0	0.6775	0.0	0.0	0.0	6.717499999999999	0.0	0.0	2.64	0.0	0.0	0.0	0.0	0.0	0.0	0.0	0.0	0.0	0.0	0.0	13.4575	0.0	0.005	0.0	0.0	0.0	6.345	0.0	0.0	0.0	0.1975	0.0	0.0	0.0	0.0
1821	-0.1112187999999605	51.488580600000034	0.075	17.622500000000002	26.1825	0.0	8.6675	0.0	35.17	0.0	0.0	0.0925	0.0	2.465	0.06	0.0	0.0	0.0	0.0	0.78	0.0	0.0	2.85	0.0	0.0	0.0	0.0375	0.0	0.0	0.0	0.0	0.0	0.0	0.1175	0.2875	0.0	0.045	0.0	0.0	0.0	0.0	0.0	0.0075	0.3925	0.0	0.5499999999999999	0.0	0.0	0.0
1822	-0.1081883999999604	51.49725660000007	0.52	7.435	25.5625	0.18	23.845	0.0	23.2025	0.0	0.0	0.0275	0.0	13.5775	0.02	0.35	0.0	0.0	0.0225	0.06	0.0	0.0	0.6375	0.0	0.0	0.0	0.0	0.0	0.0	0.0	0.0	0.0	0.0	0.0	2.075	0.0	0.0	0.0	0.0	0.0	0.4425	0.0	0.0	0.0	0.0175	0.5675	0.0	0.0	0.0
1823	-0.1080658999999286	51.49733190000006	0.53	15.965	14.8025	0.0	23.4525	0.0	24.725	0.0	0.0	0.04	0.0	15.1325	0.0175	0.2675	0.0	0.0	0.0025	1.9175	0.0	0.0	1.2025	0.0	0.0	0.0	0.0	0.0	0.0	0.0	0.0	0.0	0.0	0.0	0.335	0.0	0.5525	0.0	0.0	0.0	0.31	0.0	0.0	0.0	0.04	0.175	0.0	0.0	0.0
1824	-0.1077799409999329	51.49744106100008	5.355	15.0825	28.1325	0.0125	9.5775	0.285	25.9075	0.0	0.0	0.0025	0.0	7.685	0.1175	0.0075	0.0	0.0	0.0	0.0	0.0	0.0	2.225	0.0	0.0	0.0	0.0	0.0	0.0	0.0	0.0	0.0	0.0	0.0	2.2425	0.0	0.0	0.0	0.0	0.0	0.7575000000000001	0.0	0.0	0.0025	0.02	0.25	0.0	0.0	0.0
1825	-0.1079135999999607	51.49750830000005	3.6875	23.6925	21.1725	0.0125	11.3	1.14	28.69	0.0	0.0	0.0	0.0	3.4025000000000003	0.015	0.245	0.0	0.0	0.24	0.0	0.0	0.0	1.825	0.0	0.0	0.0	0.0	0.0	0.0	0.0	0.06	0.0	0.0	0.0	1.805	0.0	0.0	0.0	0.0	0.0	1.685	0.0	0.0	0.0	0.0	0.065	0.0	0.0	0.0
1826	-0.1079548999999246	51.49736950000005	0.53	15.965	14.8025	0.0	23.4525	0.0	24.725	0.0	0.0	0.04	0.0	15.1325	0.0175	0.2675	0.0	0.0	0.0025	1.9175	0.0	0.0	1.2025	0.0	0.0	0.0	0.0	0.0	0.0	0.0	0.0	0.0	0.0	0.0	0.335	0.0	0.5525	0.0	0.0	0.0	0.31	0.0	0.0	0.0	0.04	0.175	0.0	0.0	0.0
1827	-0.1217843999999672	51.494425600000056	3.8825	9.305	41.4	0.0925	1.77	0.0	30.0975	0.0	0.0	0.0	0.0	0.8200000000000001	0.3075	0.0825	0.02	0.0	0.06	0.0	0.0	0.0	0.3974999999999999	1.195	0.0225	0.0	0.0	0.0	0.325	0.0	0.0	0.0	0.0	0.0	1.685	0.0	0.0225	0.0	0.0	0.0	0.8999999999999999	0.0	0.0	0.0425	0.0475	0.0375	0.0	0.0	0.0
1828	-0.1218181589999289	51.49442921800005	3.8825	9.305	41.4	0.0925	1.77	0.0	30.0975	0.0	0.0	0.0	0.0	0.8200000000000001	0.3075	0.0825	0.02	0.0	0.06	0.0	0.0	0.0	0.3974999999999999	1.195	0.0225	0.0	0.0	0.0	0.3249999999999999	0.0	0.0	0.0	0.0	0.0	1.685	0.0	0.0225	0.0	0.0	0.0	0.8999999999999999	0.0	0.0	0.0425	0.0475	0.0375	0.0	0.0	0.0
1830	-0.1173107869999512	51.50662532900003	1.6325	7.867500000000001	28.5825	22.07	14.655	0.0075	0.8224999999999999	0.0	0.0	0.2	0.0	14.6825	0.29	0.5575	1.7	0.0	0.0	0.0125	0.0	0.0025	0.0025	0.5125000000000001	0.0	0.0	0.0	0.0	0.0125	0.0	0.0	0.0	0.0	0.01	1.275	0.0	0.0025	0.345	0.0	0.0	2.715	0.0	0.6625	0.2025	0.0025	0.1649999999999999	0.0	0.0	0.0
1831	-0.1218728999999712	51.49213400000008	3.185	10.1975	22.155	0.0025	19.29	0.0	34.1325	0.0	0.0	0.0375	0.0	2.8625	0.13	0.0175	0.0175	0.0	0.0075	0.1475	0.0	0.0	4.8575	0.885	0.0	0.0	0.0	0.0	0.5675	0.0	0.0	0.0	0.0	0.0	0.4275	0.0	0.0	0.0	0.0	0.0	0.015	0.0	0.0	0.0	0.0	0.0175	0.0	0.0	0.0
1832	-0.1218983999999636	51.49222410000005	1.0425	26.385	19.7425	3.2750000000000004	11.1525	0.08	14.4675	0.0	0.1475	0.0325	0.1	9.805	0.13	0.145	0.0025	0.025	0.03	0.055	0.0	0.0249999999999999	0.1625	0.3025	0.0	0.0	0.33	0.0	0.32	0.0	0.0	0.0	0.0	0.0	0.1	0.0	0.0	0.0	0.0	0.0025	4.7925	0.0	0.0125	0.0175	0.045	0.175	0.0	0.0	0.0
1833	-0.1217891999999665	51.49248250000005	0.3525	27.4225	19.125	1.465	9.0675	0.0	31.115	0.0	0.0	0.0	0.0	8.7875	0.09	0.7975	0.0025	0.0025	0.0	0.0675	0.0	0.0	0.48	0.0	0.0	0.0	0.0	0.0	0.0	0.0	0.0	0.0	0.0	0.0	0.225	0.0	0.0	0.0	0.0	0.0	0.0	0.0	0.0	0.0	0.0	0.1325	0.0	0.0	0.0
1834	-0.1229003999999349	51.48952790000004	0.3675	17.5875	22.635	0.0	13.0875	0.0	34.0225	0.0	0.0	2.175	0.0	7.635	0.1225	0.0025	0.0	0.0	0.0	0.6749999999999999	0.0	0.0	0.8049999999999999	0.0	0.0	0.0	0.0	0.0	0.0	0.0	0.0	0.0	0.0	0.0	0.44	0.0	0.0	0.0	0.0	0.0	0.0075	0.0	0.0	0.0	0.0	0.3075	0.0	0.0	0.0
1835	-0.1229679999999575	51.48925380000003	1.29	28.345	23.01	0.0	2.5425	0.005	33.160000000000004	0.0	0.0	0.425	0.0	8.5075	0.13	0.1075	0.0	0.0	0.0	0.1674999999999999	0.0	0.0	1.315	0.0	0.0	0.0	0.0	0.0	0.0	0.0	0.0	0.01	0.0	0.0	0.05	0.0	0.0	0.0	0.0	0.0	0.0	0.0	0.0	0.0	0.0225	0.3725	0.0	0.0	0.0
1836	-0.1230355999999801	51.48897970000007	16.5125	26.1	23.0225	0.01	2.775	0.0	3.2375	0.0	0.0	0.065	0.0	7.4175	0.0	4.63	0.0	0.0	0.0025	5.275	0.0	0.0	0.0	4.5375	0.0	0.0025	0.0	0.0	0.335	0.0	0.0	0.0	0.0	0.095	0.13	0.0	1.84	0.0	0.0	0.0	0.0025	0.0	0.0	0.0	0.0	0.0	0.0	0.0	0.0
1837	-0.1131088999999292	51.50391030000003	3.02	47.2525	8.015	0.8175	0.0175	5.859999999999999	19.86	0.0	0.0075	0.065	0.0	3.5725	0.1925	0.0	0.4875	0.0	0.0	0.09	0.0	0.0	0.215	0.0	0.0	0.0	0.0	0.0	0.0	0.0	0.0	0.0	0.0	0.0	6.895	0.0	0.0	0.41	0.0	0.0	0.0075	0.0	0.0	0.0	0.0	0.2175	0.0	0.0	0.0
1838	-0.1128919999999311	51.504087500000026	1.19	24.53	22.51	7.7325	2.3725	0.0	9.225	0.05	0.015	0.0475	0.0275	6.932499999999999	2.975	0.0175	0.0	0.0	0.0	0.31	0.0	0.0	0.4025	0.0	0.0	0.055	0.0	0.0	0.0	0.0	0.0	0.0	0.0	0.0875	1.115	0.0	0.0	0.0	0.0	0.0	0.1225	0.0	0.0425	0.0	0.0	0.695	0.0	0.0	0.0
1839	-0.1123653999999305	51.50408930000003	0.38	17.064999999999998	22.8775	0.0	9.8925	0.0	43.145	0.0	0.0	0.0375	0.0	2.6	0.21	0.0	0.0	0.0	0.0	0.0625	0.0	0.0	0.38	0.0	0.0	0.0	0.0	0.0	0.0	0.0	0.0	0.0	0.0	0.0	0.0	0.0	0.0	0.0	0.0	0.0	0.025	0.0	0.0025	0.0	0.0	0.215	0.0	0.0	0.03
183	-0.1206012999999757	51.49600650000008	3.74	13.4725	15.125	0.0	25.82	0.0	25.605	0.0	0.0	1.755	0.0	10.85	0.0	0.0	0.0375	0.0	0.0	0.975	0.0	0.0	1.8125	0.2274999999999999	0.0	0.0	0.0	0.0	0.0	0.0	0.0	0.0	0.0	0.0	0.0775	0.0	0.0	0.0	0.0	0.0	0.0075	0.0	0.0	0.0	0.0	0.16	0.0	0.0	0.0
1840	-0.1123806999999601	51.50423680000006	0.8375	18.3525	27.58	0.0	6.7275	0.0	36.08	0.0	0.0	0.0	0.0	6.385	0.2925	0.0	0.01	0.0	0.0	0.0	0.0	0.0	0.8624999999999999	0.0	0.0	0.0	0.0	0.0	0.0	0.0	0.0	0.0	0.0	0.0	0.065	0.0	0.0	0.0	0.0	0.0	0.5	0.0	0.0	0.0	0.015	0.2425	0.0	0.0	0.0
1841	-0.1124348999999256	51.50421230000006	0.8375	18.3525	27.58	0.0	6.7275	0.0	36.08	0.0	0.0	0.0	0.0	6.385	0.2925	0.0	0.01	0.0	0.0	0.0	0.0	0.0	0.8624999999999999	0.0	0.0	0.0	0.0	0.0	0.0	0.0	0.0	0.0	0.0	0.0	0.065	0.0	0.0	0.0	0.0	0.0	0.5	0.0	0.0	0.0	0.015	0.2425	0.0	0.0	0.0
1842	-0.1124355999999693	51.50403040000003	12.9525	28.885	11.5775	1.4275	8.635	4.495	13.115	0.0	0.0	0.0275	0.0	14.815	0.3974999999999999	0.0	0.0225	0.0	0.0	0.105	0.0	0.0	0.29	0.04	0.0025	0.0	0.0	0.0	0.0	0.0	0.0	0.0	0.0	0.0	0.1575	0.0	0.0	0.0	0.0	0.0	0.1675	0.0	0.0	0.0	0.035	0.6675000000000001	0.0	0.0	0.0
1843	-0.1123262999999497	51.50400620000005	12.9525	28.885	11.5775	1.4275	8.635	4.495	13.115	0.0	0.0	0.0275	0.0	14.815	0.3974999999999999	0.0	0.0225	0.0	0.0	0.105	0.0	0.0	0.29	0.04	0.0025	0.0	0.0	0.0	0.0	0.0	0.0	0.0	0.0	0.0	0.1575	0.0	0.0	0.0	0.0	0.0	0.1675	0.0	0.0	0.0	0.035	0.6675	0.0	0.0	0.0
1846	-0.1133594999999445	51.50447570000006	1.3875	20.5575	25.85	0.0	1.97	0.0	40.1025	0.0	0.0	0.0	0.0	2.23	0.26	0.0	0.0	0.0	0.0	2.15	0.0	0.0	0.24	0.0	0.0	0.0	0.0	0.0	0.0	0.0	0.0	0.0	0.0	0.0	0.135	0.0	0.0	0.0	0.0	0.0	0.0	0.0	0.0	0.0	0.0	0.3349999999999999	0.0	0.0	0.0
1847	-0.1137906999999245	51.50442850000008	2.5725	21.3425	26.015	0.01	4.125	0.0	33.6275	0.0	0.0325	0.04	0.0	5.2725	0.51	0.0075	0.0575	0.0	0.0	0.9825	0.0	0.0	2.55	0.0	0.0	0.0	0.0	0.0	0.0	0.0	0.0	0.0	0.0	0.0	0.6025	0.0	0.0	0.0	0.0	0.0	0.085	0.0	0.0	0.0	0.0	0.5825	0.0	0.0	0.0
1848	-0.1082700999999701	51.50076700000005	0.0725	18.725	28.41	1.1075	4.6225000000000005	0.0	26.86	0.0	0.0	0.055	0.0	10.66	0.21	0.0	0.0	0.0	0.2475	0.0525	0.0	0.0	0.885	0.0	0.0	0.0	0.0	0.0	0.0	0.0	0.0	0.0	0.0	0.3825	0.28	0.0	0.0	0.0	0.0	0.0	0.0	0.0	0.0	0.0225	0.0	0.32	0.0	0.0	0.0
1849	-0.1191842999999721	51.50346960000008	4.83	6.595	24.7275	13.205	6.66	5.74	2.2025	0.0	0.0	0.1775	0.01	26.4475	0.1225	0.4325	0.2775	0.0	0.0	0.1925	0.0	0.0	0.0424999999999999	0.0	0.06	0.0	0.0	0.0	0.0	0.0	0.0	0.0	0.0	0.0	2.2125	0.0	0.0	0.0	0.0125	0.0	1.91	0.0	0.0	0.01	0.0775	0.2075	0.0	0.0	0.0
184	-0.1080753999999615	51.50061340000008	1.085	16.6275	27.105	0.04	9.9325	0.0	33.6075	0.0	0.0	0.2125	0.0	9.155	0.13	0.0	0.0	0.0	0.0	0.0	0.0	0.0	1.6625	0.0	0.0	0.0	0.0	0.0	0.0	0.0	0.0	0.0	0.0	0.0	0.0175	0.0	0.0	0.0	0.0	0.0	0.08	0.0	0.0	0.0	0.0	0.0475	0.0	0.0	0.0
1850	-0.1193648149999262	51.50348394800005	4.83	6.595	24.7275	13.205	6.66	5.74	2.2025	0.0	0.0	0.1775	0.01	26.4475	0.1225	0.4325	0.2775	0.0	0.0	0.1925	0.0	0.0	0.0424999999999999	0.0	0.06	0.0	0.0	0.0	0.0	0.0	0.0	0.0	0.0	0.0	2.2125	0.0	0.0	0.0	0.0125	0.0	1.91	0.0	0.0	0.01	0.0775	0.2075	0.0	0.0	0.0
1851	-0.1190457079999305	51.50466156900006	0.5025	5.3975	20.0475	7.5125	28.62	0.0	0.05	0.0	0.0	0.6775	0.0	23.7225	0.04	0.3275	0.0	0.0	0.0	0.0175	0.0	0.285	0.005	2.6625	0.0	0.0	0.0	0.0	0.19	0.0	0.0	0.0	0.0	0.0	0.935	0.1625	0.0	0.0	0.0	0.0	5.8325	0.0	0.1575	0.28	0.0	0.0	0.0	0.0	0.0125
1852	-0.1186139999999795	51.50458970000005	0.9825	1.8825	20.4225	6.2075	28.4175	0.0	0.0125	0.0	0.0	1.045	0.0	27.875	0.04	0.1475	0.0	0.0	0.0	0.0425	0.0	0.005	0.0275	1.6475	0.0	0.0	0.0	0.0	1.2125	0.0	0.0	0.0	0.0	0.0	0.29	0.0	0.0	0.0	0.0	0.0	8.1775	0.0	0.0	0.0	0.0825	0.005	0.0	0.0	0.0
1853	-0.1186389999999733	51.50449550000008	0.6375	2.215	20.765	2.72	27.25	0.0	0.9425	0.0	0.0	1.0699999999999998	0.0	26.7125	0.16	0.0125	0.0	0.0	0.0	0.225	0.0	0.0	0.025	1.5525	0.0	0.0	0.0	0.0	3.12	0.0	0.0	0.0	0.0	0.0	0.1075	0.0	0.0	0.0	0.0	0.0	10.375	0.0	0.0375	0.01	0.0025	0.03	0.0	0.0	0.0
1854	-0.1185590999999703	51.50438520000006	0.7649999999999999	2.5475	19.5025	3.9425	29.65	0.0	0.005	0.0	0.0	0.7849999999999999	0.0	24.965	0.025	2.6525	0.0	0.0	0.0225	0.0225	0.0	0.0	0.025	3.32	0.0	0.0	0.0	0.0	0.57	0.0	0.0	0.0	0.0	0.0	0.7074999999999999	0.0	0.0	0.0	0.0	0.0	8.66	0.0	0.0175	0.0525	0.0	0.0	0.0	0.0	0.0125
1858	-0.1173949999999308	51.504290000000026	1.1425	15.64	26.4725	0.0125	10.5325	0.0	33.5325	0.0	0.0	1.665	0.0	8.6875	0.1875	0.0	0.0	0.0	0.0025	0.105	0.0	0.0	0.17	0.0	0.0	0.0	0.0	0.0	0.0	0.0	0.0	0.0025	0.0	0.0	0.4225	0.0	0.0	0.0	0.0	0.0	0.0525	0.0	0.0	0.005	0.0475	0.07	0.0	0.0	0.0
1859	-0.1173340999999368	51.504220900000064	1.1425	15.64	26.4725	0.0125	10.5325	0.0	33.5325	0.0	0.0	1.665	0.0	8.6875	0.1875	0.0	0.0	0.0	0.0025	0.105	0.0	0.0	0.17	0.0	0.0	0.0	0.0	0.0	0.0	0.0	0.0	0.0025	0.0	0.0	0.4225	0.0	0.0	0.0	0.0	0.0	0.0525	0.0	0.0	0.005	0.0475	0.07	0.0	0.0	0.0
185	-0.1077230559999407	51.50088647200005	1.99	30.79	18.4125	0.1125	7.7225	0.0	18.615	0.0	0.0	0.06	0.0	12.275	0.065	0.0275	0.0	0.0	0.0	0.0375	0.0	0.0	5.430000000000001	0.0625	0.0	0.0	0.0	0.0	0.0	0.0	0.0	0.0	0.0	0.0	1.8375	0.0	0.0025	0.0	0.0	0.0	0.315	0.0	0.0	0.0	0.0	0.2375	0.0	0.0	0.0
1860	-0.1174029999999675	51.504061300000046	2.285	21.0	24.73	0.0	6.785	0.0	31.5525	0.0	0.0	2.3525	0.0	7.8125	0.435	0.0	0.0	0.0	0.0	0.0425	0.0	0.0	0.0125	0.05	0.0	0.0	0.0	0.0	0.0	0.0	0.0	0.01	0.0	0.0	2.205	0.0	0.0	0.0	0.0	0.0	0.0	0.0	0.0	0.0	0.0	0.205	0.0	0.06	0.0
1861	-0.1173332999999274	51.50399950000008	1.6325	22.97	19.5125	0.0925	11.14	0.0	20.630000000000003	0.59	0.0	1.3624999999999998	0.0	19.695	0.095	0.0	0.0	0.0	0.0025	0.25	0.0	0.0	0.935	0.5	0.0	0.0	0.0	0.0	0.0	0.0	0.0	0.0	0.0	0.0	0.0275	0.0	0.0	0.0	0.0	0.0	0.0	0.0	0.0	0.0	0.0	0.0975	0.0	0.0	0.0
1862	-0.1176572999999621	51.50400880000007	1.6325	22.97	19.512500000000003	0.0925	11.14	0.0	20.630000000000003	0.59	0.0	1.3624999999999998	0.0	19.695	0.095	0.0	0.0	0.0	0.0025	0.25	0.0	0.0	0.935	0.5	0.0	0.0	0.0	0.0	0.0	0.0	0.0	0.0	0.0	0.0	0.0275	0.0	0.0	0.0	0.0	0.0	0.0	0.0	0.0	0.0	0.0	0.0975	0.0	0.0	0.0
1863	-0.1175276999999255	51.50414970000003	2.4325	18.82	26.9425	0.0	7.4725	0.0	33.725	0.0	0.0	2.3025	0.0	6.237500000000001	0.7125	0.0	0.0	0.0	0.0	0.06	0.0	0.0	0.0975	0.0	0.0	0.0	0.0	0.0	0.0	0.0	0.0	0.0	0.0	0.0	0.69	0.0	0.0	0.0	0.0	0.0	0.04	0.0	0.0	0.0	0.0	0.0225	0.0	0.0	0.0
1864	-0.1176242999999317	51.50423910000006	2.4325	18.82	26.9425	0.0	7.4725	0.0	33.724999999999994	0.0	0.0	2.3025	0.0	6.237500000000001	0.7125	0.0	0.0	0.0	0.0	0.06	0.0	0.0	0.0975	0.0	0.0	0.0	0.0	0.0	0.0	0.0	0.0	0.0	0.0	0.0	0.69	0.0	0.0	0.0	0.0	0.0	0.04	0.0	0.0	0.0	0.0	0.0225	0.0	0.0	0.0
1867	-0.1185093999999367	51.50425240000004	3.6575	5.5875	17.945	3.665	29.595	0.0	0.0125	0.0	0.0	0.725	0.3575	25.6875	0.2275	0.175	0.0	0.0	0.0	0.01	0.0	0.0	0.0075	3.1225	0.0	0.0	0.0	0.0	0.355	0.0	0.0	0.0	0.0	0.0	0.52	0.0	0.0	0.0	0.0	0.0	5.757499999999999	0.0	0.1775	0.0	0.0	0.0	0.0	0.0	0.0
186	-0.1078038999999648	51.49973120000004	0.37	26.335	16.3025	0.0	15.3075	0.0	34.59	0.0	0.0	0.0275	0.0	4.66	0.02	0.07	0.0	0.0	0.0	0.0725	0.0	0.0	0.6975	0.0	0.0	0.0	0.0	0.0	0.0	0.0	0.0	0.0	0.0	0.0	1.1125	0.0	0.0425	0.0	0.0	0.0	0.26	0.0	0.0	0.0	0.0	0.09	0.0	0.0	0.0
1870	-0.1186823999999546	51.503932700000064	3.6575	5.5875	17.945	3.665	29.595	0.0	0.0125	0.0	0.0	0.725	0.3575	25.6875	0.2275	0.175	0.0	0.0	0.0	0.01	0.0	0.0	0.0075	3.1225	0.0	0.0	0.0	0.0	0.355	0.0	0.0	0.0	0.0	0.0	0.52	0.0	0.0	0.0	0.0	0.0	5.7575	0.0	0.1775	0.0	0.0	0.0	0.0	0.0	0.0
1871	-0.1187569999999595	51.50366740000004	3.3025	12.49	25.942500000000003	13.9125	4.1025	5.565	0.0175	0.0	0.0	0.18	0.0	29.200000000000003	0.205	0.3425	0.66	0.0	0.0	0.155	0.0	0.0	0.0	0.0	0.0	0.0	0.0	0.0	0.0	0.0	0.0	0.0	0.0	0.0	1.1675	0.0	0.0	0.0	0.0	0.0	0.5874999999999999	0.0	0.0	0.0	0.0	0.99	0.0	0.0	0.0
1872	-0.1186939999999481	51.50361650000008	3.3025	12.49	25.942500000000003	13.9125	4.1025	5.565	0.0175	0.0	0.0	0.18	0.0	29.200000000000003	0.205	0.3425	0.66	0.0	0.0	0.155	0.0	0.0	0.0	0.0	0.0	0.0	0.0	0.0	0.0	0.0	0.0	0.0	0.0	0.0	1.1675	0.0	0.0	0.0	0.0	0.0	0.5875	0.0	0.0	0.0	0.0	0.99	0.0	0.0	0.0
1879	-0.118007299999931	51.50361650000008	2.0525	12.49	11.8575	0.0	26.715	0.0	30.9325	0.0	0.0	0.465	0.05	9.585	0.1124999999999999	0.0	0.0	0.0	0.0	0.93	0.0	0.0	0.4349999999999999	0.0	0.0	0.0	0.0	0.0	0.0	0.0	0.0	0.0	0.0	0.0	0.9275	0.0	0.0	0.0	0.0	0.0	0.0	0.0	0.0725	0.1125	0.01	0.05	0.0	0.0	0.0
187	-0.1077427279999483	51.49969501600003	1.5225	28.2375	18.5825	0.0	10.5025	0.0	33.8875	0.0	0.0	0.0	0.0	4.2175	0.0	0.0075	0.01	0.0	0.0	0.0824999999999999	0.0	0.0	0.35	0.0	0.0	0.0	0.0	0.0	0.0	0.0	0.0	0.0	0.0	0.0	2.2	0.0	0.0	0.0	0.0	0.0	0.0	0.0	0.045	0.105	0.0	0.075	0.0	0.0	0.0
1880	-0.1180909999999357	51.50341260000005	4.295	15.755	12.635	0.0	26.0075	0.0	29.825	0.0	0.1275	0.1375	0.0	6.295	0.0725	0.0025	0.0	0.0	0.0	0.5399999999999999	0.0	0.0	0.865	0.0	0.01	0.0	0.0	0.0	0.0	0.0	0.0	0.0	0.0	0.0	0.405	0.0	0.0	0.0	0.0	0.0	0.0075	0.0	0.0	0.0	0.0	0.8925	0.0	0.0	0.0
1881	-0.1182754999999247	51.50335520000005	3.4875000000000003	7.694999999999999	25.1525	15.185	6.15	8.425	0.5025	0.0	0.0	0.1575	0.0	27.09	0.1475	0.16	1.2225	0.0	0.0	0.2125	0.0	0.0	0.0	0.0	0.0725	0.0	0.0	0.0	0.0	0.0	0.0	0.0	0.0	0.0	0.8800000000000001	0.0	0.0	0.0	0.02	0.0	0.7374999999999999	0.0	0.0025	0.0	0.3925	0.9775	0.0	0.0	0.0
1882	-0.1184691999999358	51.50344100000007	5.5825	5.9475	25.655	3.3075	8.5175	3.02	30.295	0.0	0.0	0.4075	0.0	6.3675	0.1525	0.565	0.1375	0.0	0.0	0.2325	0.0	0.0	0.0175	0.0	0.0	0.0	0.0	0.0	0.0	0.0	0.0	0.0325	0.0	0.0	2.2325	0.0	0.0	0.005	0.75	0.0	2.8025	0.0	0.035	0.03	0.0349999999999999	0.3675	0.345	0.0	0.0
1884	-0.1185308999999392	51.50352700000008	5.45	6.0625	24.15	9.53	12.475	3.7875	21.5825	0.0	0.1725	0.6074999999999999	0.0	10.49	0.1375	0.0425	0.2625	0.0	0.0	0.7175	0.0	0.0	0.0499999999999999	0.0	0.0	0.0	0.0	0.0	0.0	0.0	0.0	0.0075	0.0	0.0	0.8875	0.0	0.0	0.0	0.0	0.0	0.6475000000000001	0.0	0.05	0.005	0.035	0.8925000000000001	0.0	0.0	0.0
1885	-0.118497399999967	51.50348610000003	5.5825	5.9475	25.655	3.3075	8.5175	3.02	30.295	0.0	0.0	0.4075	0.0	6.367500000000001	0.1525	0.565	0.1375	0.0	0.0	0.2325	0.0	0.0	0.0175	0.0	0.0	0.0	0.0	0.0	0.0	0.0	0.0	0.0325	0.0	0.0	2.2325	0.0	0.0	0.005	0.75	0.0	2.8025	0.0	0.035	0.03	0.035	0.3675	0.345	0.0	0.0
1886	-0.1186590999999452	51.50346540000004	5.5825	5.9475	25.655	3.3075	8.5175	3.0200000000000005	30.295	0.0	0.0	0.4075	0.0	6.3675	0.1525	0.565	0.1375	0.0	0.0	0.2325	0.0	0.0	0.0175	0.0	0.0	0.0	0.0	0.0	0.0	0.0	0.0	0.0325	0.0	0.0	2.2325	0.0	0.0	0.005	0.75	0.0	2.8025	0.0	0.035	0.03	0.035	0.3675	0.345	0.0	0.0
1887	-0.118657599999949	51.50351970000003	3.3025	12.49	25.942500000000003	13.9125	4.1025	5.565	0.0175	0.0	0.0	0.18	0.0	29.2	0.205	0.3425	0.66	0.0	0.0	0.155	0.0	0.0	0.0	0.0	0.0	0.0	0.0	0.0	0.0	0.0	0.0	0.0	0.0	0.0	1.1675	0.0	0.0	0.0	0.0	0.0	0.5875	0.0	0.0	0.0	0.0	0.99	0.0	0.0	0.0
1888	-0.1188382999999362	51.50360560000007	3.3025	12.49	25.942500000000003	13.9125	4.1025	5.565	0.0175	0.0	0.0	0.18	0.0	29.2	0.205	0.3425	0.66	0.0	0.0	0.155	0.0	0.0	0.0	0.0	0.0	0.0	0.0	0.0	0.0	0.0	0.0	0.0	0.0	0.0	1.1675	0.0	0.0	0.0	0.0	0.0	0.5875	0.0	0.0	0.0	0.0	0.99	0.0	0.0	0.0
1889	-0.1188658999999461	51.50379200000003	4.5675	5.9	26.9175	2.8975	9.7875	2.4725	31.1925	0.0	0.03	0.4375	0.0	7.3925	0.1149999999999999	0.1225	0.145	0.0	0.0025	0.54	0.0	0.0	0.0975	0.0	0.0	0.0	0.0	0.0	0.0	0.005	0.0	0.0	0.0	0.0	1.725	0.0	0.0	0.0	0.2325	0.0	1.775	0.0	0.0	0.205	0.0475	0.4725	0.0	0.0	0.0
188	-0.1077584699999647	51.49874154600008	3.0775	12.875	11.6325	0.1025	30.49	0.0	14.79	0.0	0.0	0.6225	0.0	7.095	0.0675	3.875	0.44	0.0	0.01	0.5575	0.0	0.0	9.55	0.4325	0.0	0.0	0.0	0.0	0.0	0.0	0.0	0.0	0.0	0.0	2.9425	0.0	0.0	0.0	0.0	0.0075	0.3675	0.0	0.0	0.02	0.0	0.22	0.0	0.0	0.0
1890	-0.1190712999999732	51.50389030000008	4.5675	5.9	26.9175	2.8975	9.7875	2.4725	31.1925	0.0	0.03	0.4375	0.0	7.3925	0.115	0.1225	0.145	0.0	0.0025	0.54	0.0	0.0	0.0975	0.0	0.0	0.0	0.0	0.0	0.0	0.005	0.0	0.0	0.0	0.0	1.725	0.0	0.0	0.0	0.2325	0.0	1.775	0.0	0.0	0.205	0.0475	0.4725	0.0	0.0	0.0
1891	-0.1210521999999514	51.48817040000006	1.4425	3.745	29.385	0.0225	19.6575	0.0	23.3675	0.0	0.0	5.735	0.0	5.9925	0.2799999999999999	0.6375	0.0	0.0	0.0	0.5650000000000001	0.0	0.0	0.1999999999999999	0.0	0.0	0.0	0.0	0.0	0.0	0.0	0.0	0.0	0.0	0.0	1.4325	0.0	0.0	0.0	0.0	0.0	0.0625	0.0	0.05	0.0475	0.005	0.265	0.0	0.0	0.0
1892	-0.1210157999999523	51.48826770000005	1.4425	3.745	29.385	0.0225	19.6575	0.0	23.3675	0.0	0.0	5.735	0.0	5.9925	0.2799999999999999	0.6375	0.0	0.0	0.0	0.5650000000000001	0.0	0.0	0.1999999999999999	0.0	0.0	0.0	0.0	0.0	0.0	0.0	0.0	0.0	0.0	0.0	1.4325	0.0	0.0	0.0	0.0	0.0	0.0625	0.0	0.05	0.0475	0.005	0.265	0.0	0.0	0.0
1893	-0.1207372999999734	51.48832310000006	0.2975	6.49	23.2925	0.035	23.8075	0.025	23.135	0.0	0.0075	6.32	0.0	2.1175	0.055	0.09	0.0	0.0	0.035	0.7875000000000001	0.0	0.0	11.8425	0.0075	0.0	0.0	0.0	0.0	0.0	0.0	0.0	0.0	0.0	0.0	0.585	0.0	0.005	0.0	0.0	0.0	0.0	0.0	0.0	0.11	0.0	0.3725	0.0	0.0	0.0
1894	-0.1230944319999594	51.48851145100008	0.2799999999999999	20.3225	11.6125	0.0	19.225	0.0	34.315	0.0	0.0	0.0725	0.0	7.065	0.0025	0.1025	0.0	0.0	0.0	3.6525	0.0	0.0	1.96	0.0	0.0	0.0	0.0	0.0	0.0	0.0	0.0	0.0	0.0	0.0	0.13	0.0	0.0	0.0	0.0	0.0	0.0225	0.0	0.22	0.0	0.0	0.105	0.0	0.0	0.0
1895	-0.1231346649999522	51.48819050100008	1.0275	23.57	19.8475	0.0	9.72	0.0	38.4925	0.0	0.0	1.625	0.0	4.0575	0.1075	0.0	0.0	0.0	0.0	1.16	0.0	0.0	0.1625	0.0	0.0	0.0	0.0	0.0	0.0	0.0	0.0	0.0	0.0	0.0	0.0275	0.0	0.0	0.0	0.0	0.0	0.0275	0.0	0.0	0.0	0.0	0.015	0.0	0.0	0.0
1896	-0.1231748969999557	51.48786955200006	0.1674999999999999	18.6775	24.33	0.0	7.147500000000001	0.0	38.005	0.0	0.0	1.0725	0.0	3.0075	0.14	0.0225	0.0	0.0	0.08	0.4275	0.0	0.0075	0.1275	0.0	0.0	0.0	0.0	0.0	0.0	0.0	0.0	0.0	0.0	0.0	0.0125	0.0	0.0	0.0	0.0	0.0	0.04	0.0	0.0	0.0	0.0	0.0424999999999999	0.0	0.0	0.0
1898	-0.1180192499999748	51.50072185000005	2.215	27.5775	21.29	0.0	4.1025	0.0	32.9275	0.0	0.0	0.9325	0.0	5.4075	0.08	0.0	0.0	0.0	0.02	0.0	0.0	0.0	3.605	0.0	0.0	0.0	0.0	0.0	0.0	0.0	0.0	0.0	0.0	0.0	0.095	0.0	0.0	0.0	0.0	0.0	0.0	0.0	0.0	0.0	0.0	0.0775	0.0	0.0	0.0
1899	-0.1182655999999724	51.50073340000006	1.4575000000000002	25.3525	23.2325	0.9775	3.6575	0.0	33.445	0.0	0.0	0.5225	0.0	3.3375	0.48	0.0775	0.0	0.0	0.0	0.0425	0.0	0.0	4.135	0.0	0.0	0.0	0.0	0.0	0.0	0.0	0.0	0.0	0.0	0.0	0.955	0.0	0.0	0.0	0.0	0.0	0.255	0.0	0.0	0.0	0.0	0.515	0.0	0.0	0.0
189	-0.1080892849999486	51.498897973000055	0.1075	38.087500000000006	13.6875	0.0	10.8725	0.0	18.94	0.0	0.0	3.455	0.0	4.2475000000000005	0.01	0.1575	0.1875	0.0	0.0	0.0825	0.0	0.0	4.470000000000001	0.1525	0.0	0.0	0.0	0.0	0.0	0.0	0.0	0.0	0.0	0.0	3.6425	0.0	0.0	0.0	0.0	0.0	0.0	0.0	0.0	0.0	0.0	0.0025	0.0	0.0	0.0
18	-0.1141148999999472	51.50524230000008	2.0475	25.89	23.9225	0.0	2.8025	0.0	35.480000000000004	0.0	0.0	0.0025	0.0	6.865	0.0825	0.0	0.0	0.0	0.0	0.8825	0.0	0.0	1.5075	0.0	0.0	0.0	0.0	0.0	0.0	0.0	0.0	0.0	0.0	0.0	0.085	0.0	0.0	0.0	0.0	0.0	0.0375	0.0	0.0	0.0	0.0	0.0625	0.0	0.0	0.0
1900	-0.1177785999999514	51.50067230000008	2.7275	24.81	22.695	0.0	5.739999999999999	0.0	23.2025	0.0	0.0	1.5075	0.0	13.3475	0.355	0.0025	0.0	0.0	0.0	0.0	0.0	0.0	2.1525	0.0	0.0	0.0	0.0	0.0	0.0	0.0	0.0	0.0	0.0	0.0	2.2625	0.0	0.0	0.0	0.0	0.0	0.185	0.0	0.0	0.0	0.0	0.375	0.0	0.0	0.0
1902	-0.1200909999999453	51.50080395400005	2.005	9.38	40.38	0.0	2.4425	0.0	37.76	0.0	0.0	0.2625	0.0	2.955	0.705	0.0075	0.0	0.0175	0.0	0.0075	0.0	0.0	0.0	1.005	0.0	0.0	0.0	0.0	0.0	0.0	0.0	0.0	0.0	0.0025	1.7325	0.0	0.0	0.0	0.0	0.0	0.23	0.0	0.0	0.0	0.0	0.0675	0.0	0.0	0.0
1903	-0.12177319999995	51.49135120000005	6.0525	18.7575	12.8325	8.907499999999999	6.69	12.2975	20.5125	0.0	0.085	5.590000000000001	0.04	4.1525	0.0225	0.005	0.1825	0.0	0.0	0.05	0.0	0.0	0.2575	0.0	0.0	0.0	0.0825	0.0	0.0	0.0	0.0	0.0075	0.0	0.0	1.115	0.0	0.0	0.09	0.0	0.0	0.0999999999999999	0.0	0.0	0.0	0.825	0.12	0.0	0.0	0.0
1904	-0.1221134999999549	51.49106290000003	0.4075	31.722500000000004	19.71	0.04	4.435	0.0	26.805	0.0	0.0	0.23	0.0	14.13	0.11	0.1325	0.0	0.0	0.0	0.0	0.0	0.0	0.315	0.0249999999999999	0.0	0.0	0.0	0.0	0.0	0.0	0.0	0.0	0.0	0.0	0.815	0.0	0.0	0.0	0.0	0.0	0.0	0.0	0.0	0.2	0.0	0.4625	0.0	0.0	0.0
1905	-0.1223357999999734	51.49095260000007	0.0975	23.3275	22.0275	0.0075	4.105	0.0	36.2475	0.0	0.0	0.0424999999999999	0.0	1.46	0.0675	0.0	0.0	0.0	0.0975	0.675	0.0	0.03	0.4499999999999999	0.1325	0.0	0.0	0.0	0.0	0.4075	0.0	0.0	0.0	0.0	0.0	0.4825	0.0	0.175	0.0	0.0	0.0	0.0925	0.0	0.0	0.0	0.0	0.0675	0.0	0.0	0.0
1906	-0.1149402999999438	51.49101480000007	0.4975	19.785	27.4575	0.015	6.13	0.0	27.28	0.0	0.0	2.215	0.0	4.8675	0.0425	0.38	0.025	0.0	0.0	0.4575	0.0	0.0	5.1325	0.0	0.0	0.0	0.0	0.0	0.0	0.0	0.0	0.0	0.0	0.0	2.4275	0.0	0.0	0.0	0.0	0.0	0.0025	0.0	0.0	0.2325	0.005	1.9475	0.0	0.0	0.0
1907	-0.1146366999999486	51.49128360000003	0.4975	19.785	27.457500000000003	0.015	6.13	0.0	27.28	0.0	0.0	2.215	0.0	4.8675	0.0425	0.38	0.025	0.0	0.0	0.4575	0.0	0.0	5.1325	0.0	0.0	0.0	0.0	0.0	0.0	0.0	0.0	0.0	0.0	0.0	2.4275	0.0	0.0	0.0	0.0	0.0	0.0025	0.0	0.0	0.2325	0.005	1.9475	0.0	0.0	0.0
1909	-0.1137730329999726	51.49196820000003	1.67	6.4225	26.165000000000003	0.0	21.5275	0.0	29.7975	0.0	0.0	2.2175	0.0	8.1325	0.0	0.005	0.05	0.0	0.0	1.9875	0.0	0.0	0.055	0.0025	0.0	0.0	0.0	0.01	0.0	0.0	0.0	0.0	0.0	0.0	1.0325	0.0	0.0	0.0	0.0	0.0	0.19	0.0	0.0	0.0	0.0	0.0775	0.0	0.0	0.0
190	-0.1084200999999325	51.499054400000034	0.0325	35.7475	14.94	0.0	6.275	0.0	33.82	0.0	0.0	0.385	0.0	4.91	0.0	0.0	0.0	0.0	0.0	0.0	0.0	0.0	3.3275	0.0	0.0	0.0	0.0	0.0	0.0	0.0	0.0	0.0	0.0	0.0	0.3825	0.0	0.0	0.0	0.0	0.0	0.01	0.0	0.0	0.0	0.0	0.03	0.0	0.0	0.0
1910	-0.1161703999999304	51.49272560000003	1.955	54.23	8.585	5.9	4.1075	0.0425	19.34	0.0	0.0	0.0075	0.0	0.6749999999999999	0.0075	0.0	0.0	0.0	0.0	0.3275	0.0	0.0	4.1925	0.0	0.0	0.0	0.0	0.0	0.0	0.0	0.0	0.0	0.0	0.0275	0.0	0.0	0.0225	0.0	0.0	0.0	0.0	0.0	0.0075	0.0	0.0	0.1075	0.0	0.0	0.0
1911	-0.1158541999999442	51.49259540000003	1.955	54.23	8.585	5.9	4.1075	0.0425	19.34	0.0	0.0	0.0075	0.0	0.675	0.0075	0.0	0.0	0.0	0.0	0.3275	0.0	0.0	4.1925	0.0	0.0	0.0	0.0	0.0	0.0	0.0	0.0	0.0	0.0	0.0275	0.0	0.0	0.0225	0.0	0.0	0.0	0.0	0.0	0.0075	0.0	0.0	0.1075	0.0	0.0	0.0
1912	-0.1168831999999611	51.491727550000064	9.675	16.8225	21.735	2.165	18.3275	0.0	18.1775	0.0	0.0	0.0075	0.0	7.897499999999999	0.3525	0.1025	0.0	0.0	0.045	0.005	0.0	0.0	0.0975	0.8025	0.0	0.0	0.0	0.0	0.0	0.0	0.0	0.0	0.0	0.0	0.31	0.0	0.0	0.0	0.0	0.0	0.19	0.0	0.0	0.0	0.0	2.005	0.0	0.0	0.0
1913	-0.1178971999999589	51.49168130000004	2.36	27.0425	23.435	0.0875	8.075	0.0	25.095	0.0	0.0325	0.0	0.0	11.92	0.46	0.0	0.215	0.0	0.0	0.0425	0.0	0.0	0.4475	0.0	0.0	0.0	0.0	0.0	0.0	0.0	0.0	0.0	0.0	0.0	0.1	0.0	0.0	0.0	0.0	0.0	0.0	0.0	0.0	0.0	0.335	0.0175	0.0	0.0	0.0
1914	-0.1168211329999735	51.49214753300004	31.7425	28.68	4.33	1.335	3.865	0.0	0.0	0.0	0.11	0.0	0.0	5.15	0.0	0.7825	0.0	0.0	0.0	15.544999999999998	0.0	0.0	0.0	2.21	0.0	0.0	0.0	0.0	0.0	0.0	0.0	0.0	0.0	0.0	5.23	0.0	0.7475	0.0	0.0	0.0	0.0225	0.0	0.0	0.0	0.0	0.0	0.0	0.0	0.0
1915	-0.1164957669999466	51.49243656700003	0.825	22.51	17.0025	0.215	15.99	0.0	30.9	0.0	0.0	0.2375	0.0	5.39	0.015	3.945	0.0	0.0	0.0	0.0	0.0	0.0	2.5675	0.05	0.0	0.0	0.0	0.0	0.0	0.0	0.0	0.0	0.0	0.0	0.005	0.0	0.0	0.0	0.0	0.0	0.0	0.0	0.0	0.0	0.0	0.1125	0.0	0.0	0.0
1916	-0.1155355499999473	51.49283740000004	7.575	6.5725	10.6	0.86	36.9075	0.0	24.7375	0.0	0.0	1.06	0.0	7.905	0.0075	0.005	0.0	0.0	0.0	2.0625	0.0	0.0	0.1775	0.0	0.0	0.0	0.0	0.0	0.0	0.0	0.0	0.0	0.0	0.0	0.54	0.0	0.0	0.0	0.0	0.0	0.0	0.0	0.0	0.0	0.2725	0.1925	0.0	0.0	0.0
1917	-0.1153846999999359	51.49112270000006	1.255	17.435000000000002	7.58	0.275	26.3875	0.0	0.09	0.0	0.0	1.16	0.0	13.035	0.135	0.29	0.0	0.0	0.0	23.07	0.0	0.0	0.065	1.47	0.0	0.0	0.1125	0.0	0.0	0.0	0.0	0.0	0.0	0.0	4.865	0.0	0.0	0.0	0.0	0.0	0.0	0.0	0.01	0.0	0.0375	0.015	0.0775	0.0	0.0
1918	-0.115008199999977	51.49095880000005	0.4975	19.785	27.4575	0.015	6.13	0.0	27.28	0.0	0.0	2.215	0.0	4.8675	0.0425	0.38	0.025	0.0	0.0	0.4575	0.0	0.0	5.1325	0.0	0.0	0.0	0.0	0.0	0.0	0.0	0.0	0.0	0.0	0.0	2.4275	0.0	0.0	0.0	0.0	0.0	0.0025	0.0	0.0	0.2325	0.005	1.9475	0.0	0.0	0.0
1919	-0.1161700999999766	51.50517170000006	0.54	32.91	16.7875	0.0	4.1075	0.57	29.22	0.0	0.0	0.03	0.0	14.302500000000002	0.3399999999999999	0.0	0.0	0.0	0.0	0.08	0.0	0.0	0.0675	0.0	0.0	0.0	0.0	0.0	0.0	0.0	0.0	0.0	0.0	0.0	0.2125	0.0	0.0	0.0	0.0	0.0	0.0875	0.0	0.0	0.0	0.0	0.19	0.0	0.0	0.0
191	-0.1095721999999455	51.49819670000005	0.2525	20.515	25.33	0.0	6.75	0.0	33.03	0.0	0.0	0.0225	0.0	5.2225	0.335	0.0425	0.0	0.0	0.0	6.6625	0.0	0.0	0.3625	0.0	0.0	0.0	0.0	0.0	0.0	0.0	0.0	0.0	0.0	0.0	0.07	0.0	0.0	0.0	0.0	0.0	0.0225	0.0	0.0	0.0	0.0	0.635	0.0	0.0	0.0
1920	-0.1159854999999652	51.50532990000005	3.7275	9.235	23.8925	0.0	20.59	0.0	21.55	0.0	0.0	0.095	0.0	17.725	0.725	0.635	0.0	0.0	0.2475	0.0075	0.0	0.0	0.01	0.34	0.0	0.0	0.0	0.0	0.0	0.0	0.0	0.0	0.0	0.0	0.0275	0.0	0.0	0.0	0.0	0.0	0.025	0.0	0.0	0.0	0.0	0.105	0.0	0.0	0.0
1921	-0.1214900999999599	51.49309510000006	2.31	26.4025	23.18	0.0	5.2725	0.0	29.700000000000003	0.0	0.0	0.0	0.0	11.7775	0.0425	0.0975	0.0	0.0	0.005	0.0	0.0	0.0	0.2775	0.3	0.0	0.0	0.0	0.0	0.045	0.0	0.0	0.0	0.0	0.0	0.2575	0.0	0.0	0.0	0.0	0.0	0.0475	0.0	0.0	0.0	0.0	0.045	0.0	0.02	0.0
1923	-0.1212703999999575	51.49365810000006	1.0275	26.03	27.02	0.0	1.8075	0.0	28.62	0.0	0.0	0.0175	0.0	9.705	0.26	0.0174999999999999	0.0	0.0	0.0	0.19	0.0	0.005	3.2275	0.4975	0.0	0.0	0.0	0.0	0.0	0.0	0.0	0.0	0.0	0.0	0.3149999999999999	0.0	0.0	0.0	0.0	0.0	0.375	0.0	0.0025	0.0	0.0	0.0775	0.0	0.0	0.0
1924	-0.114170099999967	51.50547370000004	7.390000000000001	25.9125	25.39	0.0	1.7025	0.0	30.79	0.0	0.0	0.0825	0.0	2.49	0.0	0.0325	0.0	0.0	0.0525	0.1875	0.0	0.0	3.0900000000000003	0.0	0.0	0.0	0.0	0.0	0.0	0.0	0.0	0.0	0.0	0.0	0.1925	0.0	0.0	0.0	0.0	0.0	0.0025	0.0	0.0	0.0	0.0	0.2725	0.0	0.0	0.0
1925	-0.1144303329999729	51.50576166700006	0.645	37.13	19.665	0.0	0.38	0.0	21.7275	0.0	0.0325	0.005	0.0	4.8975	0.1125	0.0	0.0	0.0	0.0	0.0175	0.0	0.0	7.4225	0.0	0.0	0.0	0.0	0.0	0.0	0.0	0.0	0.0	0.0	0.0	0.145	0.0	0.0	0.0	0.0	0.0	0.025	0.0	0.0	0.0	0.0	0.1525	0.0	0.0	0.0
1927	-0.1149507999999741	51.50633760000005	1.53	14.2725	37.8725	0.0	0.9875	0.0	38.0375	0.0	0.0	0.015	0.0	5.27	0.0075	0.0075	0.0	0.0	0.0575	0.0	0.0	0.0	0.455	0.0	0.0	0.0	0.0	0.0	0.0	0.0	0.0	0.0	0.0	0.0	0.6849999999999999	0.0	0.0	0.0	0.0	0.0	0.5025000000000001	0.0	0.06	0.0	0.0	0.1	0.0	0.0	0.0
1928	-0.117132832999971	51.505433433000064	0.375	52.4375	6.46	18.93	0.8750000000000001	0.0	0.47	0.0	0.0	0.0	0.0	12.6375	5.105	0.0	0.0	0.0475	0.0	0.0025	0.0	0.0925	0.0	0.0	0.0	0.0	0.0	0.0	0.0	0.0	0.0	0.0	0.0	0.0	0.49	0.0	0.0	0.0	0.0	0.01	0.9725	0.0	0.0	0.0	0.08	0.1325	0.0	0.0025	0.0
1929	-0.1175298669999733	51.50555656700004	7.6325	37.83	9.3	13.197500000000002	1.9825	0.455	0.255	0.0	0.0025	0.0	0.0	16.322499999999998	9.435	0.0025	0.295	0.3675	0.0	0.0	0.0	0.985	0.0	0.0	0.0	0.0025	0.0	0.0	0.0	0.0	0.0	0.0	0.0	0.0	0.0125	0.0	0.0	0.0	0.0	0.0	1.085	0.0	0.005	0.0	0.44	0.1074999999999999	0.0	0.0	0.0
192	-0.1095448999999462	51.498350800000026	2.0875	8.7275	25.7275	0.0	15.48	0.0	27.977500000000003	0.0	0.0	0.16	0.0	3.9075	0.01	0.405	0.0	0.0	0.0025	10.9425	0.0	0.0	1.8475	0.295	0.0	0.0	0.0	0.0125	0.0	0.0	0.0	0.0	0.0	0.0	0.05	0.0	0.0	0.0	0.0	0.0	0.0	0.0	0.0	0.0	0.0	1.05	0.0	0.0	0.0
1930	-0.1182851999999456	51.505335700000046	11.975	13.73	16.5325	7.819999999999999	9.9075	4.8225	19.245	0.0	0.0025	0.0	0.0	4.58	0.0	6.09	0.0325	0.2575	0.01	0.065	0.0	0.0125	0.055	0.0	0.0	0.0	0.0	0.0	0.08	0.0	0.0	0.0	0.0	0.0	3.3125	0.0	0.0	0.0	0.0	0.0	0.2725	0.0	0.0	0.045	0.0	0.225	0.0	0.0	0.0
1931	-0.1132924999999431	51.50428880000004	0.2	19.87	23.4725	3.2975	8.4225	0.0	28.405	0.0	0.0	0.015	0.0	10.5025	3.135	0.01	0.0	0.055	0.0	0.0075	0.0	0.0	0.525	0.0	0.035	0.0	0.0	0.0	0.0	0.0	0.0	0.0	0.0025	0.0	0.005	0.0	0.0	0.0	0.0	0.0	0.145	0.0	0.0175	0.0	0.0	0.2425	0.0	0.0	0.0
1932	-0.1101769999999646	51.49684170000006	4.8075	22.5775	11.6475	1.5	19.8025	0.0	13.9975	0.0	0.0	0.0075	0.0	5.935	0.0	1.145	0.0	0.0	0.0	8.870000000000001	0.0	0.0	6.5725	0.0	0.0	0.0	0.0	0.0	0.0	0.0	0.0	0.0	0.0	0.0	2.145	0.0	0.01	0.0	0.0	0.0	0.2575	0.0	0.0	0.0	0.0	0.3025	0.0	0.0	0.0
1933	-0.110101899999961	51.49672290000007	1.35	9.235	29.7525	0.0	13.91	0.0	35.5	0.0	0.0	0.2075	0.0	7.7125	0.0	0.0174999999999999	0.0025	0.0	0.0	0.1825	0.0	0.0	0.5675	0.0	0.0	0.0	0.0	0.01	0.0	0.0	0.0	0.0	0.0	0.0	0.5225	0.0	0.0	0.0	0.0	0.0	0.0125	0.0	0.0	0.0	0.0	0.3974999999999999	0.0	0.0	0.0
1934	-0.1090872499999591	51.50210435000008	1.99	42.6275	14.7675	1.12	1.8825	0.0	26.9175	0.0	0.0	0.0	0.0	6.565	0.115	0.0075	0.27	0.0	0.0	0.0	0.0	0.0	3.1325	0.0	0.0	0.0	0.0	0.0	0.0	0.0	0.0	0.0	0.0	0.0	0.3125	0.0	0.0	0.0	0.0	0.0	0.04	0.0	0.0	0.0	0.0	0.0249999999999999	0.0	0.0	0.0
1935	-0.1093297999999549	51.50223200000005	0.2825	40.755	16.4625	1.2825	2.7375	0.0	22.23	0.0	0.0	0.0	0.025	11.66	0.475	0.0	0.045	0.0	0.0	0.0	0.0	0.0	0.3475	0.0	0.0	0.0	0.0	0.0	0.0	0.0	0.0	0.0	0.0	0.0	0.0225	0.0	0.0	0.0	0.0	0.0	0.0	0.0	0.0	0.0	0.0	0.185	0.0	0.0	0.0
1936	-0.1128892999999493	51.50509650000004	0.1725	40.905	14.2825	0.085	1.01	0.0	24.5925	0.0	0.0125	0.0	0.0	13.7925	1.7025	0.0	0.0	0.0	0.0	0.11	0.0	0.0	0.52	0.0	0.0	0.0	0.0	0.0	0.0	0.0	0.0	0.0	0.0	0.0	0.075	0.0	0.0	0.0	0.0	0.0	0.0	0.0	0.06	0.0	0.0	0.11	0.0	0.0	0.0
1938	-0.1138962999999648	51.50544440000005	1.4725	24.3275	26.1925	0.0	2.51	0.0	33.0275	0.0	0.0	0.0525	0.0	9.9925	0.3375	0.0	0.0	0.0	0.02	0.1925	0.0	0.0	0.63	0.0	0.0	0.0	0.0	0.0	0.0	0.0	0.0	0.0	0.0	0.0	0.0824999999999999	0.0	0.0	0.0	0.0	0.0	0.0	0.0	0.0	0.0	0.0	0.4225	0.0	0.0	0.0
1939	-0.113782599999979	51.50536790000007	1.955	25.325	24.53	0.0	1.695	0.0	36.66	0.0	0.0	0.0025	0.0	6.2700000000000005	0.3399999999999999	0.0075	0.0	0.0	0.0	0.445	0.0	0.0	1.2175	0.0	0.0	0.0	0.0	0.0	0.0	0.0	0.0	0.0	0.0	0.0	0.0974999999999999	0.0	0.0	0.0	0.0	0.0	0.0	0.0	0.0	0.0	0.0	0.19	0.0	0.0	0.0
193	-0.1102674999999635	51.49830920000005	0.3675	22.865	26.295	0.0	2.825	0.0	37.4925	0.0	0.0175	0.0875	0.0	7.25	0.0574999999999999	0.0249999999999999	0.0	0.0	0.0	1.5475	0.0	0.0	0.2525	0.0	0.0	0.0	0.0	0.0	0.0	0.0	0.0	0.0	0.0	0.0	0.2875	0.0	0.0	0.0	0.0	0.0	0.0	0.0	0.0225	0.0	0.0	0.1825	0.0	0.0	0.0
1940	-0.1137689999999338	51.50533190000005	1.955	25.325	24.53	0.0	1.695	0.0	36.66	0.0	0.0	0.0025	0.0	6.27	0.3399999999999999	0.0075	0.0	0.0	0.0	0.445	0.0	0.0	1.2175	0.0	0.0	0.0	0.0	0.0	0.0	0.0	0.0	0.0	0.0	0.0	0.0974999999999999	0.0	0.0	0.0	0.0	0.0	0.0	0.0	0.0	0.0	0.0	0.19	0.0	0.0	0.0
1941	-0.1144263669999645	51.505532567000046	17.4225	34.4425	19.1925	0.1	0.195	0.0	16.197499999999998	0.0	0.0	0.02	0.0225	1.695	0.015	0.0	0.0	0.0	0.0	0.025	0.0	0.0	8.8525	0.505	0.0	0.0	0.0	0.0	0.0	0.0	0.0	0.0	0.0	0.0	0.2225	0.0	0.0	0.0	0.0	0.0	0.0	0.0	0.0	0.0	0.0	0.08	0.0	0.0	0.0
1942	-0.114634232999947	51.50576123300005	19.1625	40.19	8.7075	1.13	0.2425	0.12	14.23	0.0	0.0	0.49	0.0	1.5925	0.0025	0.0275	0.0	0.0075	0.0	0.0	0.0	0.0	10.9475	2.405	0.0	0.0	0.0	0.0	0.0	0.0	0.0	0.0	0.0	0.0	0.2075	0.0	0.0	0.0	0.0	0.005	0.0	0.0	0.0125	0.0	0.0	0.0	0.0	0.0	0.0
1943	-0.1148420999999757	51.50598990000003	7.6325	27.34	10.6975	12.725	0.8775000000000001	9.03	12.5825	0.0	0.0075	0.0	0.0275	14.2275	0.8600000000000001	0.0	0.0	0.0	0.0225	0.0	0.0	0.0	0.2675	0.0	0.0	0.0	0.0	0.0	0.0	0.0	0.0	0.0	0.0	0.0	1.035	0.0	0.0	0.0	0.0	0.0	0.0	0.0	0.0	0.1825	0.6125	0.8125	0.005	0.0	0.0
1944	-0.1145444499999257	51.50568360000005	9.29	48.3925	10.1475	0.0375	0.105	1.0	15.9825	0.0025	0.0	0.1025	0.0	1.3250000000000002	0.0025	0.555	0.0	0.0	0.0	0.0	0.0	0.0	9.775	1.815	0.0	0.0	0.0	0.0	0.0	0.0	0.0	0.0	0.0	0.0	0.77	0.0	0.0	0.0	0.0	0.2475	0.0175	0.0	0.0	0.0	0.0	0.0125	0.0	0.0	0.0
1945	-0.1142467999999325	51.50537730000008	3.6625	32.18	21.7825	0.0	0.3625	0.0	22.315	0.0	0.015	0.08	0.2324999999999999	8.227500000000001	0.7725	0.0	0.0	0.0	0.0	0.2825	0.0	0.0	5.7425	0.0	0.0	0.0	0.0	0.0	0.0	0.0	0.0	0.0	0.0	0.005	0.0475	0.0	0.0	0.0	0.0	0.0	0.0225	0.0	0.0	0.0	0.0	0.7424999999999999	0.0	0.0	0.0
1946	-0.1140635999999517	51.50448690000008	0.8525	25.92	17.745	0.0	6.9025	0.855	28.9975	0.0	0.0	0.0	0.0	14.4375	0.4024999999999999	0.0	0.0025	0.0	0.0	0.4175	0.0	0.0	0.665	0.0	0.0	0.0	0.0	0.0	0.0	0.0	0.0	0.0	0.0	0.0	0.0399999999999999	0.0	0.0	0.0	0.0	0.0	0.075	0.0	0.0	0.0	0.0	1.0825	0.0	0.0	0.0
1947	-0.1111439999999674	51.48975420000005	3.06	15.845	9.535	0.6175	26.345	0.0	30.26	0.0	0.5825	0.0499999999999999	0.0	3.8375	0.09	0.0	0.0125	0.0	0.0	0.555	0.0	0.0	0.105	0.0	0.055	0.0	0.0	0.0	0.0	0.0	0.0	0.0	0.0	0.0	0.0025	0.0	0.0	0.0	0.0	0.0	0.0	0.0	0.2875	0.2725	0.0	0.0325	0.0	0.0	0.0
1948	-0.1111182199999802	51.49016080000007	1.6125	16.12	6.4825	0.9925	31.5925	0.0	24.22	0.0	0.0	0.6025	0.0	7.752499999999999	0.2675	2.47	0.0	0.0	0.0	1.5825	0.0	0.0	2.5725	2.93	0.0	0.0	0.0	0.0	0.0	0.0	0.0	0.0	0.0	0.0	0.0	0.0	0.0225	0.0	0.0	0.0	0.085	0.0	0.09	0.0	0.0	0.2375	0.0	0.0	0.0
1949	-0.1110924399999362	51.49056740000003	2.03	13.25	10.85	0.0	29.74	0.0	35.8425	0.0	0.0	0.0225	0.0	4.275	0.0525	0.075	0.0	0.0	0.0	1.5325	0.0	0.0	1.405	0.255	0.0	0.0	0.0	0.0	0.14	0.0	0.0	0.0	0.0	0.0	0.0	0.0	0.0	0.0	0.0	0.0	0.0	0.0	0.0	0.0	0.0	0.0	0.0	0.0	0.0
194	-0.1101351999999451	51.49856940000007	0.7075	27.0225	22.6275	0.0875	4.8025	0.0	18.975	0.0	0.0	0.1625	0.0	11.74	0.1325	0.16	0.0125	0.0	0.0	5.9325	0.0	0.0	6.1225000000000005	0.0525	0.0	0.0	0.0	0.0	0.0	0.0	0.0	0.0	0.0	0.0	0.31	0.0	0.0	0.0	0.0	0.0	0.1525	0.0	0.0	0.01	0.01	0.0	0.0	0.0	0.0
1950	-0.111066659999949	51.49097400000005	0.4875	12.415	15.925	0.0	24.6925	0.0	36.9175	0.0	0.0	0.6775	0.0	2.4725	0.0075	0.0	0.0	0.0	0.0	1.025	0.0	0.0	4.68	0.0	0.0	0.0	0.0	0.0	0.0	0.0	0.0	0.0	0.0	0.0	0.0475	0.0	0.0	0.0	0.0	0.0	0.0275	0.0	0.0025	0.0	0.0	0.4475	0.0	0.0	0.0
1951	-0.1110408799999618	51.49138060000007	0.395	7.22	11.6975	0.005	33.4875	0.0	38.1575	0.0	0.0	2.6475	0.0	3.2725	0.235	0.14	0.0	0.0	0.0	0.01	0.0	0.0	0.0699999999999999	0.0	0.0	0.0	0.0	0.0	0.0	0.0	0.0125	0.0	0.0	0.0	1.345	0.0	0.0	0.0	0.0	0.0	0.0	0.0	0.0325	0.0	0.0	0.3525	0.0	0.0	0.0225
1952	-0.1114122999999267	51.50473430000005	5.555000000000001	37.3425	14.7275	1.31	14.9375	0.2	15.6225	0.0	0.0	0.0	0.0	4.295	0.025	0.02	0.01	0.0	0.0	1.54	0.0	0.0	0.015	0.0	0.0	0.0	0.0	0.0	0.0	0.0	0.0	0.0	0.0	0.0	0.9825	0.0	0.0	0.0	0.0	0.0	3.1575	0.0	0.0	0.0	0.02	0.0125	0.0	0.0	0.0
1953	-0.1116245999999705	51.50470260000003	9.3375	33.9275	6.592499999999999	0.5325	15.57	0.0	18.225	0.0	0.0	0.0075	0.0	7.535	0.0	0.175	0.0	0.0	0.0	0.0	0.0	0.0	6.615	0.0	0.0	0.0	0.0	0.0	0.0	0.0	0.0	0.0	0.0	0.0	0.2475	0.0	0.0	0.0	0.0	0.0	0.0175	0.0	0.0	0.0	0.0	0.0	0.0	0.0	0.0
1954	-0.1115744999999606	51.50456220000007	9.3375	33.9275	6.592499999999999	0.5325	15.57	0.0	18.225	0.0	0.0	0.0075	0.0	7.535	0.0	0.175	0.0	0.0	0.0	0.0	0.0	0.0	6.615	0.0	0.0	0.0	0.0	0.0	0.0	0.0	0.0	0.0	0.0	0.0	0.2475	0.0	0.0	0.0	0.0	0.0	0.0175	0.0	0.0	0.0	0.0	0.0	0.0	0.0	0.0
1955	-0.1114012999999545	51.50451810000004	48.6275	0.0	0.0	9.715	0.0	16.12	0.0	0.0175	1.18	0.0	1.045	0.0	0.0	0.0	0.63	0.3425	0.0	0.0	2.0	4.9475	0.0	0.0	6.035	0.0	0.0	0.0	0.0	2.145	4.0325	0.0	0.1775	0.005	0.0	0.0	0.0	0.0	0.05	0.0	0.0	0.0325	0.0	0.0	0.0	0.0	0.0	0.0	0.0
1956	-0.1113406999999711	51.50436740000004	0.4475	17.7275	16.247500000000002	0.0	21.035	0.0	1.7525	0.0	0.0	14.552499999999998	0.0	0.2875	0.1425	0.0125	0.0	0.0	0.0	17.322499999999998	0.0	0.0	0.0075	0.2375	0.0	0.0	0.0	0.0	0.0	0.0	0.0	0.0	0.0	0.0	0.1425	0.0	0.1575	0.0	0.0	0.0	0.0075	0.0	0.0	0.0	0.0	0.03	0.0	0.0	0.055
1957	-0.111166399999945	51.50433410000005	3.8825	44.14	11.5575	1.1725	8.7825	0.0	19.2925	0.0	0.0	0.2	0.0	5.385000000000001	0.02	0.105	0.2625	0.0	0.0	0.7225	0.0	0.0	0.175	0.0	0.0	0.0	0.0	0.0	0.0	0.0	0.0	0.0	0.0	0.0	1.5675	0.0	0.0	0.0	0.0	0.0	2.4525	0.0	0.0	0.0	0.0	0.0525	0.0	0.0	0.0
1958	-0.1118652999999767	51.50441810000007	1.5525	11.4675	8.86	0.0	29.660000000000004	0.0	0.56	0.0	0.0	0.0	0.0	38.4375	1.89	0.0	0.0	0.0	0.0	0.1525	0.0	0.0	0.18	0.0	0.0	0.0	0.0	0.0	0.0	0.0	0.0	0.0	0.0	0.0	0.98	0.0	0.0	0.0	0.0	0.0	4.4025	0.0	0.1625	0.0375	0.66	0.0025	0.0	0.0	0.0
1959	-0.112156099999936	51.50427400000007	1.255	17.5475	26.595	0.0	7.9375	0.0	39.68	0.0	0.0	0.0275	0.0	2.055	0.2925	0.015	0.005	0.0	0.0	0.225	0.0	0.0	0.63	0.0	0.0	0.0	0.0	0.0	0.0	0.0	0.0	0.0	0.0	0.0	0.2125	0.0	0.0	0.0	0.0	0.0	0.1275	0.0	0.0125	0.0	0.145	0.175	0.0	0.0	0.0
195	-0.1100028999999267	51.49882960000008	2.265	24.0375	20.32	0.91	9.1575	0.0	24.655	0.0025	0.0	0.0	0.0625	9.09	0.0	0.0675	0.0025	0.0	0.0	2.21	0.0	0.0	1.025	0.0	0.0	0.0	0.0	1.415	0.0	0.0	0.0	0.0	0.0	0.0	1.4075000000000002	0.0	0.005	0.0	0.0	0.0	0.01	0.0	0.5975	0.0175	0.0	0.205	0.0	0.0	0.0
1962	-0.1077413789999468	51.49977671100004	0.37	26.335	16.302500000000002	0.0	15.3075	0.0	34.59	0.0	0.0	0.0275	0.0	4.66	0.02	0.07	0.0	0.0	0.0	0.0725	0.0	0.0	0.6975	0.0	0.0	0.0	0.0	0.0	0.0	0.0	0.0	0.0	0.0	0.0	1.1125	0.0	0.0425	0.0	0.0	0.0	0.26	0.0	0.0	0.0	0.0	0.09	0.0	0.0	0.0
1963	-0.1087934999999333	51.49837980000007	3.3375000000000004	22.08	14.3	0.3075	13.6975	3.955	31.255000000000003	0.08	0.0	0.4599999999999999	0.0	7.105	0.0	0.1	0.0	0.0	0.0	0.0825	0.0	0.0	0.165	2.4975	0.0	0.0	0.0	0.0	0.0	0.0	0.0	0.0	0.0	0.0	0.265	0.0	0.0425	0.0	0.0	0.0	0.0	0.0	0.0	0.0	0.0025	0.0	0.0	0.0	0.0
1964	-0.10845011899994	51.49840172300003	0.315	24.7175	26.37	0.0	4.625	0.0	34.1575	0.0	0.0	0.0175	0.0	7.805	0.05	0.075	0.0	0.0	0.0	0.045	0.0	0.0	0.16	0.0	0.0	0.0	0.0	0.0125	0.0	0.0	0.0	0.0	0.0	0.0	0.5549999999999999	0.0	0.02	0.0	0.0	0.0	0.8175	0.0	0.0	0.0	0.0	0.135	0.0	0.0	0.0
1965	-0.1081067379999467	51.49842364500006	0.395	22.1275	25.185	0.2325	7.725	0.0	34.7875	0.0	0.0	0.06	0.0	7.34	0.08	0.0	0.0	0.0	0.0	0.0725	0.0	0.0	0.1999999999999999	0.0	0.0	0.0	0.0	0.0	0.0	0.0	0.0	0.0	0.0	0.0	0.2825	0.0	0.0	0.0	0.0	0.0	1.225	0.0	0.0	0.0	0.0	0.0225	0.0	0.0	0.0
1966	-0.1077633569999534	51.49844556800008	5.8375	26.5475	14.8325	1.1425	21.3025	0.0025	9.71	0.0	0.0	0.29	0.0175	8.2575	0.005	3.1975	0.0575	0.0	0.0	0.0	0.0	0.0	0.3325	1.9225	0.0	0.0	0.0	0.0	0.0	0.0	0.3125	0.0	0.0	0.0	2.4175	0.0	0.0	0.0	0.0	0.0	1.3975	0.0	0.0	0.0	0.015	0.0725	0.0	0.0	0.0
1967	-0.1170191499999759	51.50410165000005	2.4325	18.82	26.9425	0.0	7.4725	0.0	33.724999999999994	0.0	0.0	2.3025	0.0	6.237500000000001	0.7125	0.0	0.0	0.0	0.0	0.06	0.0	0.0	0.0975	0.0	0.0	0.0	0.0	0.0	0.0	0.0	0.0	0.0	0.0	0.0	0.69	0.0	0.0	0.0	0.0	0.0	0.04	0.0	0.0	0.0	0.0	0.0225	0.0	0.0	0.0
1968	-0.1168812999999318	51.504332100000056	1.9175	12.9425	15.7	2.45	13.835	6.02	28.4175	0.0	0.0	0.53	0.0	10.12	0.18	0.125	0.0	0.0	0.015	0.2825	0.02	0.0	0.4725	0.05	0.0	0.0	0.0	0.0	0.065	0.0	0.0	0.0	0.0	0.0	2.105	0.0	0.0	0.0	0.0	0.0	0.4125	0.0	0.0	0.0	0.13	0.1325	0.0	0.0	0.0
1969	-0.1166631499999653	51.50460290000007	3.86	11.805	27.91	0.7274999999999999	12.51	0.0	24.9975	0.0	0.0	0.005	0.0	13.2425	0.0125	0.005	0.0	0.0	0.0	0.0	0.0	0.0	0.3675	0.0	0.0	0.0	0.0	0.0	0.0	0.0	0.0	0.0	0.0	0.0	3.645	0.0	0.0	0.0	0.0	0.0	0.0525	0.0	0.0	0.0	0.0	0.0525	0.0	0.0	0.0
196	-0.1093989999999394	51.49980960000005	0.1275	33.7525	15.765	0.0	9.2975	0.0	30.817500000000003	0.0	0.0	0.0	0.0	7.3175	0.01	0.0	0.0	0.0	0.0	0.005	0.0	0.0	1.025	0.0	0.0	0.0	0.0	0.0	0.0	0.0	0.0	0.0	0.0	0.0	0.235	0.0	0.0	0.0	0.0	0.0	0.0725	0.0	0.0	0.0025	0.0	0.2075	0.0	0.0	0.0
1970	-0.1126990999999293	51.50420060000005	0.25	24.2675	21.6375	6.605	6.1775	1.65	16.0875	0.0	0.0	0.02	0.0	15.3775	2.885	0.0	0.0275	0.0	0.0	0.045	0.0	0.0	0.4474999999999999	0.0	0.0	0.0	0.0	0.0	0.0	0.0	0.0	0.0	0.0	0.0125	0.3349999999999999	0.0	0.0	0.0	0.0	0.0	0.0125	0.0	0.0025	0.015	0.0	1.7075	0.0	0.0	0.0
1971	-0.1117146999999363	51.49861510000005	2.82	30.3025	18.4125	0.2125	2.135	0.0	30.0975	0.0	0.0	0.0075	0.0	2.365	0.385	0.345	0.0225	0.0	0.0	0.3825	0.0	0.0	1.37	0.0	0.0	0.0	0.035	0.0	0.0	0.0	0.0	0.0	0.0	0.0	1.7225	0.0	0.1575	0.0	0.0	0.0	0.0	0.0	0.0075	0.7275	0.0	0.1775	0.0	0.0	0.0
1972	-0.111396266999975	51.49852936700006	0.49	36.78	18.275	0.2825	2.3275	0.0	30.6825	0.0	0.1025	0.0375	0.045	4.5175	0.165	0.005	0.0	0.0	0.0	0.2025	0.0	0.045	0.0175	0.0	0.0	0.0	0.0	0.0	0.0	0.0	0.0	0.0	0.0	0.0125	0.355	0.0	0.0	0.0	0.0	0.0	0.0	0.0	0.0	0.445	0.0	0.025	0.0	0.005	0.0
1973	-0.1110778329999675	51.49844363300008	0.335	29.175	20.885	0.0	3.215	0.0	32.932500000000005	0.0	0.0025	0.01	0.0	7.2525	0.01	0.015	0.0	0.0	0.0	0.665	0.0	0.0	0.6725	0.0	0.0	0.0	0.0	0.0	0.0	0.0	0.0	0.0	0.0	0.0	0.0525	0.0	0.0	0.0	0.0	0.0	0.0025	0.0	0.0	0.0	0.0	0.055	0.0	0.0	0.0
1974	-0.1104302499999789	51.49833040000004	0.88	19.3475	21.4625	0.0	13.0775	0.0	34.155	0.0	0.0	0.055	0.0	8.32	0.135	0.0	0.0	0.0025	0.0	1.29	0.0	0.0	0.705	0.0	0.0	0.0	0.0	0.0	0.0	0.0	0.0	0.0	0.0	0.0	0.385	0.0	0.0	0.0	0.0	0.0	0.0	0.0	0.035	0.0	0.0	0.1075	0.0	0.0	0.0
1975	-0.1101010999999516	51.498302900000056	0.305	16.535	15.535	0.0	20.0275	0.0	38.97	0.0	0.0	0.1275	0.0	5.255	0.04	0.0	0.0	0.0	0.0	2.37	0.0	0.0	0.295	0.0	0.0	0.0	0.0	0.0	0.0	0.0	0.0	0.0	0.0	0.0	0.065	0.0	0.0	0.0	0.0	0.0	0.0	0.0	0.005	0.0	0.0	0.235	0.0	0.0	0.0
1976	-0.1098811999999611	51.49823990000005	1.7799999999999998	22.395	24.27	0.0025	6.9825	0.0	25.9475	0.0	0.0	2.545	0.0	12.26	0.1425	0.0	0.0	0.0	0.0	1.9175	0.0	0.0	0.1475	0.0	0.0	0.0	0.0	0.0	0.0	0.0	0.0	0.0	0.0	0.0	0.2775	0.0	0.0	0.0	0.0	0.0	0.08	0.0	0.0	0.0	0.0	0.04	0.0	0.0	0.0
1977	-0.1099655999999527	51.49829470000003	0.3475	24.91	24.195	0.0	2.9525	0.0	35.6075	0.0	0.0	0.08	0.0	5.452500000000001	0.055	0.02	0.0175	0.0	0.0	1.19	0.0	0.0	0.4624999999999999	0.0	0.0	0.0	0.0	0.0	0.0	0.0	0.0	0.0	0.0	0.0	0.16	0.0	0.0	0.0	0.0	0.0	0.0	0.0	0.0	0.0	0.0	0.1425	0.0	0.0	0.0
1978	-0.1157707999999502	51.50081210000008	2.7775	26.1125	17.6875	8.1625	0.9575	7.29	26.2775	0.0	0.0	0.0	0.0	2.7	0.115	0.0675	0.0	0.0	0.0	0.0	0.0	0.0	1.435	0.0	0.0	0.0	0.0025	0.0	0.0	0.0	0.0	0.0	0.0	0.0	2.755	0.0	0.0	0.0	0.0	0.0	0.9549999999999998	0.0	0.0025	0.0	0.0725	1.435	0.0	0.0	0.0
1979	-0.1086403999999561	51.50108210000008	0.1375	24.865	26.2475	0.0	4.74	0.0	37.3675	0.0	0.0	0.2799999999999999	0.0	3.855	0.2675	0.0	0.0	0.0	0.0	0.38	0.0	0.0	0.1525	0.0	0.0	0.0	0.0	0.0	0.0	0.0	0.0	0.0	0.0	0.0	1.0325000000000002	0.0	0.0	0.0	0.0	0.0	0.005	0.0	0.0	0.0	0.0	0.405	0.0	0.0	0.0
197	-0.1090772999999671	51.49972450000007	4.12	46.8125	21.4025	0.0075	0.6975	0.0	22.75	0.0	0.0	0.0	0.0	2.605	0.0025	0.0	0.0	0.0	0.0	0.1425	0.0	0.0	0.395	0.03	0.0	0.0	0.0	0.0	0.0	0.0	0.0	0.0	0.0	0.0	0.01	0.0	0.0	0.0	0.0	0.08	0.0	0.0	0.0	0.0	0.0	0.08	0.0	0.005	0.0
1980	-0.1085212999999498	51.500980500000026	0.76	22.3825	26.47	0.0	6.125	0.0	34.4425	0.0	0.0	0.0	0.0	7.02	0.285	0.0	0.0	0.0	0.0	0.135	0.0	0.0	0.6925	0.0	0.0	0.0	0.0	0.0	0.0	0.0	0.0	0.0	0.0	0.0	0.755	0.0	0.0	0.0	0.0	0.0	0.015	0.0	0.0	0.0025	0.0	0.1125	0.0	0.0	0.0
1981	-0.1083959999999706	51.50086780000004	0.475	19.195	24.71	0.0	9.1175	0.0	40.12	0.0	0.0	0.0525	0.0	4.637499999999999	0.0825	0.0	0.0	0.0	0.0	0.3775	0.0	0.0	0.1925	0.0	0.0	0.0	0.0	0.0	0.0	0.0	0.0	0.0	0.0	0.0	0.015	0.0	0.0	0.0	0.0	0.0	0.0	0.0	0.0	0.0	0.0	0.105	0.0	0.0	0.0
1982	-0.1084682999999699	51.50107130000004	0.1375	24.865	26.2475	0.0	4.74	0.0	37.3675	0.0	0.0	0.28	0.0	3.855	0.2675	0.0	0.0	0.0	0.0	0.38	0.0	0.0	0.1525	0.0	0.0	0.0	0.0	0.0	0.0	0.0	0.0	0.0	0.0	0.0	1.0325	0.0	0.0	0.0	0.0	0.0	0.005	0.0	0.0	0.0	0.0	0.405	0.0	0.0	0.0
1983	-0.1083314999999629	51.50093910000004	0.3925	18.9025	24.57	0.0	8.282499999999999	0.0	39.3575	0.0	0.0	0.0	0.0	4.9225	0.15	0.0	0.0	0.0	0.0	0.2	0.0	0.0	0.3225	0.0	0.0	0.0	0.0	0.0	0.0	0.0	0.0	0.0	0.0	0.0	0.0275	0.0	0.0	0.0	0.0	0.0	0.2475	0.0	0.0	0.0	0.0	0.16	0.0	0.0	0.0
1984	-0.1093799999999305	51.50171850000004	0.17	25.6275	22.43	0.68	8.385	0.0	35.5975	0.0	0.145	0.425	0.0	1.865	0.42	0.0	0.0	0.0	0.0	0.19	0.0	0.0	1.1975	0.0	0.0	0.0	0.0	0.0	0.0	0.0	0.0	0.0	0.0	0.0	0.3775	0.0	0.0	0.0	0.0	0.0	0.1475	0.0	0.0	1.0775	0.0	0.0675	0.0	0.0	0.0
1985	-0.1091921999999385	51.50155870000003	0.49	23.2825	23.3425	0.0075	7.782500000000001	0.0	34.8275	0.0	0.0	0.015	0.0	2.2975000000000003	0.2175	0.0	0.0	0.0	0.0	0.18	0.0	0.0	4.355	0.0	0.0	0.0	0.0	0.0	0.0	0.0	0.0	0.0	0.0	0.0	0.0675	0.0	0.0	0.0	0.0	0.0	0.0025	0.0	0.0	0.0	0.0	0.0249999999999999	0.0	0.0	0.0
1986	-0.1090043999999466	51.50139890000003	0.49	23.5925	23.855	0.755	8.069999999999999	0.0	36.055	0.0	0.0	0.09	0.0	2.0725	0.175	0.0	0.0025	0.0	0.0	0.04	0.0	0.0	2.245	0.0	0.0	0.0	0.0	0.0	0.0	0.0	0.0	0.0	0.0	0.0	0.8049999999999999	0.0	0.0	0.0	0.0	0.0	0.1	0.0	0.0	0.0	0.0	0.05	0.0	0.0	0.0
1987	-0.1088223999999513	51.50124050000005	0.06	23.6025	23.905	0.2025	8.155000000000001	0.0	37.24	0.0	0.0	0.0	0.0	4.3825	0.3275	0.0	0.0	0.0	0.0	0.26	0.0	0.0	0.2	0.0	0.0	0.0	0.0	0.0	0.0	0.0	0.0	0.0	0.0	0.0	0.1725	0.0	0.0	0.0	0.0	0.0	0.8225	0.0	0.0	0.0	0.0	0.065	0.0	0.0	0.0
1988	-0.1109182999999802	51.49542230000003	0.2299999999999999	9.07	17.7325	0.0	25.04	0.0	32.5075	0.0	0.0	0.9375	0.0	9.1775	0.955	0.0975	0.0	0.0025	0.345	0.9275	0.0	0.0	0.17	0.0	0.0	0.0	0.0	0.0	0.0	0.0	0.0	0.0	0.0	0.0	0.0349999999999999	0.0	0.0025	0.0	0.0	0.0	0.05	0.0	0.0	0.0	0.0	0.245	0.0	0.0	0.0
1989	-0.1109316999999805	51.49547460000008	0.2875	8.0175	21.245	0.0	24.24	0.0	35.8325	0.0	0.0	1.2575	0.0	7.18	0.0825	0.0025	0.0	0.0	0.0	0.035	0.0	0.0	1.2899999999999998	0.0	0.0	0.0	0.0	0.0	0.0	0.0	0.0	0.0	0.0	0.0	0.2	0.0	0.0	0.0	0.0	0.0	0.0125	0.0	0.0	0.0	0.0	0.2475	0.0	0.0	0.0
198	-0.1087555999999381	51.49963940000004	3.355	22.3775	17.8425	0.0	14.2475	0.0	32.055	0.0	0.0	0.0	0.0	6.6125	0.135	0.0	0.0	0.0	0.0	1.3775	0.0	0.0	1.2775	0.0	0.0	0.0	0.0	0.0	0.0	0.0	0.0	0.0	0.0	0.0	0.055	0.0	0.0	0.0	0.0	0.0	0.0	0.0	0.0	0.0	0.0	0.5475	0.0	0.0	0.0
1991	-0.1097486999999546	51.49376130000008	15.7525	22.5825	27.995	0.2725	6.760000000000001	0.0	18.1825	0.0	0.0	0.1225	0.0	3.0250000000000004	0.0	0.9675	0.225	0.0	0.0	1.855	0.0	0.0	0.1125	0.1025	0.0	0.0	0.005	0.015	0.0	0.0	0.0	0.0	0.0	0.0	0.19	0.0	0.0	0.0	0.0	0.0	0.1525	0.0	0.0	0.0	0.0	0.0	0.0	0.0	0.0
1992	-0.109722999999974	51.49398840000004	3.26	28.2025	22.72	0.0475	5.675	0.0	27.7825	0.0	0.0075	0.45	0.0	7.362500000000001	0.145	0.065	0.0	0.0	0.0	0.22	0.0	0.0	2.655	0.0	0.0	0.0	0.0	0.0	0.0	0.0	0.0	0.0	0.0	0.0	0.6375	0.0	0.0	0.0	0.0	0.0	0.3675	0.0	0.0	0.0	0.0	0.0825	0.0	0.0	0.0
1993	-0.1098605399999428	51.49685006000004	1.9275	4.465	21.355	0.0	27.81	0.0	32.78	0.0	0.0	0.0025	0.0	8.625	0.0	0.6375	0.005	0.03	0.0	0.7324999999999999	0.0	0.0	0.94	0.0025	0.0	0.0	0.0	0.0	0.0	0.0	0.0	0.0	0.0	0.0	0.1475	0.0	0.0	0.0	0.0	0.0	0.0	0.0	0.0	0.0	0.0	0.4575	0.0	0.0	0.0
1994	-0.1094707799999241	51.49694522000004	2.51	3.625	16.027499999999996	0.0175	34.5325	0.0	29.6925	0.0	0.0	0.0425	0.0	3.0475	0.0275	0.1075	0.0	0.0	0.0	0.27	0.0	0.0	8.7675	0.1525	0.0	0.0	0.0	0.0	0.0	0.0	0.0	0.0	0.0	0.0075	0.0825	0.0	0.0	0.0	0.0	0.0	0.02	0.0	0.0	0.0	0.0	0.0475	0.0	0.0	0.0
1995	-0.1090810199999623	51.49704038000005	0.6375	3.58	18.79	0.1175	32.2425	0.0	31.71	0.0	0.005	0.3475	0.0	9.8975	0.0275	0.05	0.01	0.0	0.0	0.02	0.0	0.0	1.1825	0.0	0.0	0.0	0.0	0.0	0.0	0.0	0.0	0.0	0.0	0.0	0.7424999999999999	0.0	0.0	0.0	0.0	0.0	0.005	0.0	0.0425	0.0025	0.0	0.0875	0.0	0.0	0.0
1997	-0.108301499999925	51.497230700000046	1.2925	9.085	31.457500000000003	0.0	12.7125	0.02	37.18	0.0	0.0	0.1175	0.0	4.17	0.06	0.4275	0.0325	0.0	0.345	0.3625	0.0	0.0	1.5125	0.0	0.0	0.0	0.0	0.0	0.0	0.0	0.0	0.0	0.0	0.0	0.245	0.0	0.0	0.0	0.0	0.0	0.0775	0.0	0.0075	0.0	0.065	0.0675	0.0	0.0	0.0
199	-0.1191969999999287	51.48845870000008	0.7375	15.3675	32.195	0.0	6.68	0.0	30.6225	0.0	0.0	0.145	0.0	6.425	0.01	0.105	0.0	0.0	0.0	2.8200000000000003	0.0	0.0	0.405	0.0	0.0	0.0	0.0	0.0	0.0	0.0	0.0	0.0	0.0	0.0	4.1675	0.0	0.0	0.0	0.0	0.0	0.0925	0.0	0.0	0.0	0.0	0.1975	0.0	0.0	0.0
19	-0.1142184999999358	51.50530390000006	3.785	26.41	24.7025	0.015	2.3075	0.0	28.9025	0.0	0.0	0.325	0.0	8.3825	1.005	0.0225	0.0	0.0	0.0	0.395	0.0	0.005	1.185	0.0	0.0	0.0	0.0	0.0	0.0	0.0	0.0	0.0	0.0	0.0	0.5549999999999999	0.0	0.0	0.0	0.0	0.0	0.21	0.0	0.0	0.0	0.0	0.6425	0.0	0.0	0.0
1	-0.1131414669999344	51.50647620000007	0.6775	10.3	27.6925	0.0	16.497500000000002	0.0	28.9625	0.0	0.0	0.3325	0.0	10.16	0.155	0.9625	0.0	0.0	0.0175	0.0574999999999999	0.0	0.0	0.3924999999999999	0.015	0.0	0.0	0.0	0.0	0.0	0.0	0.0	0.0	0.0	0.0	1.2	0.0	0.0	0.0	0.0	0.0	1.675	0.0	0.0	0.0	0.0	0.1475	0.0	0.0	0.0
2000	-0.1082689249999475	51.49390880000004	0.18	34.292500000000004	22.6125	0.0	1.5550000000000002	0.0	29.7475	0.0	0.0	0.005	0.0	2.18	0.0	0.105	0.0	0.0	0.0	0.68	0.0	0.0	7.0475	0.0	0.0	0.0	0.0	0.0	0.0	0.0	0.0	0.0	0.0	0.0	1.4075	0.0	0.0	0.0	0.0	0.0	0.1225	0.0	0.0	0.0	0.0	0.0325	0.0	0.0	0.0
2001	-0.1086465499999462	51.493931900000064	0.0	28.315	22.565	0.0	8.7125	0.0	25.3975	0.0	0.0	0.6725	0.0	5.1475	0.0	0.0	0.0	0.0	0.0	0.0574999999999999	0.0	0.0	5.55	0.0	0.0	0.0	0.0	0.0	0.0	0.0	0.0	0.0	0.0	0.0	2.125	0.0	0.0	0.0	0.0	0.0	1.32	0.0	0.0	0.0	0.0	0.0	0.0	0.0	0.0
2002	-0.1090241749999449	51.49395500000003	0.055	27.0675	24.2325	0.0825	6.9975	0.0	15.615	0.0	0.0	3.31	0.0	7.6125	0.0	0.0	0.0	0.0	0.86	0.7124999999999999	0.0	0.0	10.425	0.0	0.0	0.0	0.0	0.085	0.0	0.0	0.0	0.0	0.0	0.0	2.38	0.0	0.0	0.0	0.0	0.0	0.41	0.0	0.0	0.0	0.0	0.025	0.0	0.0	0.0
2003	-0.1097674999999753	51.49398612500005	3.26	28.2025	22.72	0.0475	5.675	0.0	27.7825	0.0	0.0075	0.45	0.0	7.362500000000001	0.145	0.065	0.0	0.0	0.0	0.22	0.0	0.0	2.655	0.0	0.0	0.0	0.0	0.0	0.0	0.0	0.0	0.0	0.0	0.0	0.6375	0.0	0.0	0.0	0.0	0.0	0.3675	0.0	0.0	0.0	0.0	0.0825	0.0	0.0	0.0
2004	-0.1101331999999502	51.49399415000005	4.99	29.3125	16.59	0.3475	14.4975	0.0	17.265	0.0	0.0	0.0	0.0	6.949999999999999	0.0375	0.415	0.065	0.0	0.0	0.0975	0.0	0.0	8.692499999999999	0.0	0.0	0.0	0.0	0.0	0.0	0.0	0.0	0.0	0.0	0.0	0.2025	0.0	0.0	0.0	0.0	0.0	0.0	0.0	0.0	0.0	0.0	0.065	0.0	0.0	0.0
2005	-0.110498899999925	51.49400217500005	4.585	32.98	7.4575	0.99	23.625	0.0	19.4775	0.0	0.0	0.3625	0.0	2.6975	0.0025	0.2375	0.005	0.0	0.0025	0.66	0.0	0.0	6.425000000000001	0.0	0.0	0.0	0.0	0.0	0.0	0.0	0.0	0.225	0.0	0.0	0.18	0.0	0.0	0.0	0.0	0.0	0.0	0.0	0.0	0.0	0.0	0.0125	0.0	0.0	0.0
2006	-0.1108645999999566	51.49401020000005	1.4525	10.5125	11.065	0.97	27.29	0.0	34.9	0.0	0.0	0.02	0.0	3.34	0.0175	0.02	0.0	0.0	0.09	0.8250000000000001	0.0	0.0	2.555	0.0	0.0	0.0	0.0	0.0	0.0	0.0	0.0	0.0	0.0	0.0	0.085	0.0	0.0	0.0	0.0	0.0	0.0	0.0	0.0	0.0	0.0	0.11	0.0	0.0	0.0
2007	-0.1094239999999331	51.49812870000005	0.3025	23.375	22.6525	0.0	8.94	0.0	28.0525	0.0	0.0	0.08	0.0	11.08	0.155	0.0775	0.0	0.0	0.0	3.09	0.0	0.0	0.7225	0.0	0.0	0.0	0.0	0.0	0.0	0.0	0.0	0.0	0.0	0.0	0.0475	0.0	0.0	0.0	0.0	0.0	0.0225	0.0	0.0	0.0	0.0	0.415	0.0	0.0	0.0
2008	-0.109380999999928	51.49820070000004	0.3025	23.375	22.6525	0.0	8.94	0.0	28.0525	0.0	0.0	0.0799999999999999	0.0	11.08	0.155	0.0775	0.0	0.0	0.0	3.09	0.0	0.0	0.7225	0.0	0.0	0.0	0.0	0.0	0.0	0.0	0.0	0.0	0.0	0.0	0.0475	0.0	0.0	0.0	0.0	0.0	0.0225	0.0	0.0	0.0	0.0	0.415	0.0	0.0	0.0
2009	-0.1093629999999734	51.49825540000006	2.265	13.315	25.86	0.015	12.7225	0.0	11.9875	0.0	0.0	0.845	0.0	15.525	0.105	1.4449999999999998	0.0	0.0	0.0	13.7225	0.0	0.0	0.15	0.1875	0.0	0.0	0.0	0.0	0.0	0.0	0.0	0.0	0.0	0.0	0.0125	0.0	0.0	0.0	0.0	0.0	0.0	0.0	0.0	0.0	0.0025	0.2175	0.0	0.0	0.0
200	-0.1195748499999354	51.48849717500008	3.79	16.2125	29.675	0.0	13.125	0.0	18.0475	0.0	0.0	0.6825	0.0	10.52	0.035	0.43	0.0	0.0	0.0	0.8474999999999999	0.0	0.0	0.8725	0.0	0.0	0.0	0.0	0.0	0.0	0.0	0.0	0.0	0.0	0.0	3.2175	0.0	0.01	0.0	0.0	0.0	2.155	0.0	0.0	0.0125	0.0	0.0625	0.0	0.0	0.0
2010	-0.1092870999999604	51.49825030000005	0.265	25.1775	23.82	0.0	4.585	0.0	33.2475	0.0	0.0	0.0	0.005	7.755	0.0725	0.035	0.0	0.0	0.0	2.1625	0.0	0.0	0.67	0.0	0.0	0.0	0.0	0.0	0.0	0.0	0.0	0.0	0.0	0.0	0.055	0.0	0.0	0.0	0.0	0.0	0.0	0.0	0.0	0.025	0.0	0.5875	0.0	0.0	0.0
2011	-0.1109399999999709	51.49278950000007	0.83	13.6675	19.2	0.0	20.2875	0.0	34.17	0.0	0.0	0.0925	0.0	8.237499999999999	0.47	0.01	0.0	0.0	0.0	2.1475	0.0	0.0	0.1575	0.0	0.0	0.0	0.0	0.0	0.0	0.0	0.0	0.0	0.0	0.0	0.1975	0.0	0.0225	0.0	0.0	0.0	0.1	0.0	0.0	0.0	0.0	0.33	0.0	0.0	0.0
2012	-0.1109234999999557	51.49299280000008	0.72	15.21	17.1575	0.0	21.725	0.0	35.545	0.0	0.0	0.6975	0.0	7.31	0.1175	0.0	0.0	0.0	0.0	0.6575	0.0	0.0	0.095	0.0	0.0	0.0	0.0	0.0	0.0	0.0	0.0	0.0	0.0	0.0	0.19	0.0	0.0025	0.0	0.0	0.0	0.0	0.0	0.06	0.0	0.0	0.2324999999999999	0.0	0.0	0.0
2013	-0.1167800999999713	51.50634940000003	18.6675	21.015	24.7525	17.805	2.3325	0.235	2.4675	0.0	0.07	0.01	0.0	9.585	0.2925	0.285	0.54	0.0	0.0	0.01	0.0	0.0025	0.0625	0.0075	0.0	0.0	0.005	0.0	0.0	0.0	0.0	0.0	0.0	0.0	0.9125	0.0	0.0	0.0	0.0	0.0	0.0575	0.0	0.0325	0.0	0.0	0.075	0.0	0.0	0.0
2014	-0.1164411999999401	51.50623380000008	1.7375	43.0475	17.4275	3.1175	0.44	0.14	2.495	0.0	0.0	0.0	0.0	20.3525	0.4325	0.0	0.54	0.485	0.0	0.0275	0.0	0.0075	0.095	0.0	0.0	0.0	0.0	0.0	0.0	0.0	0.0	0.0	0.24	0.0	0.0875	0.0	0.0925	0.0	0.0	0.0025	0.0225	0.0	0.0	0.015	0.0075	0.0725	0.0	0.0	0.1275
2015	-0.1170050999999716	51.50655590000008	1.6325	14.26	28.705	12.8475	5.29	1.5174999999999998	18.9375	0.0	0.0	0.0574999999999999	0.01	5.785000000000001	1.0225	0.3	0.0325	0.0	0.095	1.1224999999999998	0.0	0.0	0.0125	0.0	0.0	0.0	0.0	0.0	0.0	0.0	0.0	0.0	0.0	0.0	1.0575	0.0	0.0	0.0	0.0	0.0	3.48	0.0	0.0	0.0	0.23	0.1525	0.0	0.0	0.0
2016	-0.1170636999999601	51.50656700000008	4.295	10.27	20.262500000000003	11.8375	4.7875	7.274999999999999	14.0625	0.0	0.3425	0.005	0.0	10.74	1.0125	0.2625	0.0	0.11	0.0	2.2425	0.0	0.155	0.055	0.0	0.0	0.0	0.17	0.0	0.0	0.0	0.0	0.0	0.0	0.005	0.675	0.0	0.0	0.0	0.0	0.0	2.4975	0.0	0.445	0.1525	0.4649999999999999	0.2125	0.0	0.0	0.0
2017	-0.1170435799999722	51.50662646100005	3.3325	9.285	32.045	23.5175	6.9125	0.18	0.1925	0.0	0.0	0.2725	0.04	13.8825	0.1699999999999999	0.375	0.6174999999999999	0.0	0.0	0.115	0.0	0.0	0.0	0.0575	0.0	0.0	0.0025	0.0	0.0	0.0	0.0	0.0	0.0	0.0	1.4725	0.0	0.0	0.0	0.0	0.0	3.6	0.0	1.285	0.4375	0.075	0.5275	0.0	0.0	0.0
2018	-0.1123546669999768	51.49700586700004	0.8699999999999999	30.36	7.875	0.0	20.31	0.0	19.615	0.0	0.0	0.325	0.0	2.88	0.2125	0.0025	0.0	0.0	0.0	0.295	0.0	0.0	11.55	0.0	0.0	0.0	0.0	0.0	0.0	0.0	0.0	0.0	0.0	0.0	1.435	0.0	0.0	0.0	0.0	0.0075	1.01	0.0	0.0	0.0	0.0	0.0425	0.0	0.0	0.0
2019	-0.1120316329999582	51.496995233000064	0.1924999999999999	28.7575	9.58	0.065	18.8875	0.0	31.97	0.0	0.0	0.0475	0.0	7.355	0.07	0.06	0.0	0.0	0.0	0.5	0.0	0.0	1.1225	0.0	0.0	0.0	0.0	0.0	0.0	0.0	0.0	0.0	0.0	0.0	0.5525	0.0	0.0	0.0	0.0	0.0	0.0	0.0	0.005	0.0	0.0125	0.2725	0.0	0.0	0.0
201	-0.119952699999942	51.48853565000008	1.4575	19.65	26.6	0.0425	9.715	0.0	17.7075	0.0	0.0	8.1975	0.0	7.795	0.0325	0.0225	0.0	0.0	0.0	0.145	0.0	0.0	3.4525	0.0	0.0	0.0	0.0	0.0	0.0	0.0	0.0	0.0	0.0	0.0	2.9225000000000003	0.0	0.0	0.0	0.0	0.0	1.87	0.0	0.0	0.0	0.0	0.2375	0.0	0.0	0.0
2020	-0.1117085999999289	51.49698460000008	0.12	17.3925	22.5075	0.0	14.1575	0.0	32.28	0.0	0.0	0.185	0.0	4.7725	0.1425	0.0	0.0	0.0	0.0	0.085	0.0	0.0	7.297500000000001	0.0	0.0	0.0	0.0	0.0	0.0	0.0	0.0	0.0	0.0	0.0	0.1275	0.0	0.0	0.0	0.0	0.0	0.0125	0.0	0.0	0.0	0.0	0.115	0.0	0.0	0.0
2023	-0.1208014999999704	51.49524460000004	4.29	14.565	21.875	0.3275	18.9	0.0	24.86	0.0	0.0	2.885	0.0	10.9375	0.175	0.0	0.0	0.0	0.0	0.265	0.0	0.0	0.2774999999999999	0.05	0.0	0.0	0.0	0.0	0.0	0.0	0.0	0.0	0.0	0.0	0.0	0.0	0.0	0.0	0.0	0.0	0.0	0.0	0.0	0.0	0.005	0.195	0.0	0.0	0.0
2024	-0.1141023999999788	51.50396150000006	28.925	0.0025	0.0	25.445	0.0	38.6475	0.0	0.0	0.0	0.0	0.0	0.025	0.5	0.0	0.1725	0.045	0.0	0.6975	0.0	0.0	0.285	0.0	1.3175	0.0	0.0	0.0	0.0	0.0	0.0	0.0	0.0	0.1625	0.0	0.0	0.0	0.0	0.0	0.0	0.0075	0.0	0.0	0.0	0.0275	0.265	0.0	0.0	0.0
2025	-0.1140259999999671	51.50383740000007	3.97	35.62	18.2125	0.0325	0.0525	0.01	25.067500000000003	0.0	0.0	0.0075	0.0	3.5125	0.5850000000000001	1.5975	0.0	0.0	0.6075	0.435	0.0	0.0	5.16	0.0825	0.0	0.0	0.02	0.0	0.0	0.0	0.0	0.0	0.0	0.15	1.155	0.0	0.2925	0.0	0.0	0.0	1.23	0.0	0.0	0.0025	0.0425	0.2475	0.0	0.0325	0.0
2026	-0.1136992999999506	51.50386400000008	2.5700000000000003	33.7525	20.9525	2.0375	0.13	0.0	24.1925	0.0275	0.0	0.5800000000000001	0.0	4.5575	0.33	0.7999999999999999	0.0	0.0	0.0	1.8475	0.0	0.0	1.5425	0.0	0.0	0.0	0.0	0.0	0.0	0.0	0.0	0.0	0.0	0.0	1.21	0.0	0.0	0.0	0.0	0.0	2.455	0.0	0.0	0.0	0.0025	0.6799999999999999	0.0	0.0	0.0
2029	-0.1144541999999546	51.50408660000005	0.0325	33.447500000000005	21.4575	0.0925	0.2075	0.0	29.41	0.0	0.0	0.045	0.0	9.7925	0.3475	0.6925	0.0	0.0	0.0	0.0	0.0	0.0	0.27	0.0	0.0	0.0	0.0	0.0	0.0	0.0	0.0	0.0	0.0	0.0	1.2675	0.0	0.0	0.0	0.0	0.0	0.04	0.0	0.0	0.0	0.0	0.5575	0.0	0.0	0.0
202	-0.1203305499999487	51.48857412500007	0.0975	23.2075	21.665	0.0	10.715	0.0	19.18	0.0	0.0	9.44	0.0	5.605	0.0175	0.0775	0.0	0.0	0.0	0.855	0.0	0.0	2.7625	0.0	0.0	0.0	0.0	0.0	0.0	0.0	0.0	0.0	0.0	0.0	2.9825	0.0	0.0	0.0	0.0	0.0	2.775	0.0	0.0	0.0	0.0	0.025	0.0	0.0	0.0
2030	-0.1143462999999656	51.50404210000005	46.5975	1.765	0.0075	14.6675	0.0	18.555	1.0525	0.0	0.515	0.0	0.0	0.115	6.8975	0.0	1.365	0.0	0.0	0.0	0.0	0.075	0.995	0.0	0.0	0.005	0.0	0.0	0.0	0.0025	0.0	0.0	0.005	0.0	0.0	0.0	0.0	0.0	0.0	0.0	0.025	0.0	0.02	0.045	1.1125	3.125	0.0	0.0	0.0
2031	-0.1143932999999606	51.50419130000006	3.0325	19.655	5.9125	0.495	27.7975	0.0875	26.7325	0.0	0.0	0.0	0.0	8.424999999999999	0.005	0.09	0.0125	0.0075	0.0	0.0475	0.0	0.0	0.38	0.01	0.0	0.0	0.0	0.0	0.0	0.0	0.0	0.0	0.0	0.0	3.6625	0.0	0.0	0.0	0.0	0.0	0.57	0.0	0.0	0.7324999999999999	0.0075	0.935	0.0	0.0	0.0
2032	-0.1144280999999409	51.50412320000004	0.0325	33.447500000000005	21.457500000000003	0.0925	0.2075	0.0	29.41	0.0	0.0	0.045	0.0	9.7925	0.3475	0.6925	0.0	0.0	0.0	0.0	0.0	0.0	0.27	0.0	0.0	0.0	0.0	0.0	0.0	0.0	0.0	0.0	0.0	0.0	1.2675	0.0	0.0	0.0	0.0	0.0	0.04	0.0	0.0	0.0	0.0	0.5575	0.0	0.0	0.0
2034	-0.1135413999999741	51.50441360000008	1.34	34.0075	17.485	6.867500000000001	5.2375	0.22	10.0075	0.0	0.0	0.0025	0.0	10.7825	6.76	0.605	0.0	0.04	0.0025	0.0	0.08	0.0	0.265	0.0	0.0	0.0	0.18	0.0	0.0	0.0	0.0	0.0	0.0	0.005	0.525	0.0	0.0	0.0	0.0	0.0	0.15	0.0	0.0499999999999999	0.185	0.045	2.3075	0.0	0.0	0.0
2035	-0.1137490999999499	51.50443910000007	2.2175	31.1575	20.0425	6.235	2.77	0.0025	5.18	0.0	0.0	0.0	0.0	14.375	4.5225	0.965	0.1575	0.0	0.0	0.0	0.0	0.0	0.08	0.8025	0.0	0.0	0.0	0.0	0.0	0.0	0.0	0.0	0.0	0.0	3.3375	0.0	0.0	0.0	0.0	1.04	0.7125	0.0	0.0	0.0025	0.075	0.075	0.0	0.0	0.0
2036	-0.1137438999999744	51.50444690000006	2.2175	31.1575	20.0425	6.235	2.77	0.0025	5.18	0.0	0.0	0.0	0.0	14.375	4.5225	0.965	0.1575	0.0	0.0	0.0	0.0	0.0	0.08	0.8025	0.0	0.0	0.0	0.0	0.0	0.0	0.0	0.0	0.0	0.0	3.3375	0.0	0.0	0.0	0.0	1.04	0.7125	0.0	0.0	0.0025	0.075	0.075	0.0	0.0	0.0
2037	-0.1142057999999792	51.50405470000004	0.91	30.135	18.365	0.25	0.205	0.0	31.3275	0.0	0.0	0.005	1.04	1.5475	2.26	0.0925	0.0175	0.0	0.0	0.0	0.0	0.0	0.13	0.0	0.0	0.0	0.0	0.0	0.0	0.0	0.0	0.0	0.0	0.0	0.6575	0.0	0.0	0.0275	0.0	0.0	0.005	0.0	0.0	0.05	0.0	0.1075	0.0	0.0	0.0
2038	-0.1145910999999273	51.50415820000006	0.0775	27.1	23.48	0.0525	1.0625	0.0	26.655	0.0	0.0	0.145	0.0	7.692500000000001	0.3275	0.0	0.0025	0.0	0.025	0.0	0.0	0.0	7.0825	0.0	0.0	0.0	0.0	0.0	0.0	0.0	0.0	0.0	0.0	0.0075	0.1	0.0	0.0	0.0	0.0	0.0	0.0	0.0	0.0	0.0	0.0	0.995	0.0	0.0	0.0
2039	-0.1144224999999323	51.50426500000003	3.2725	15.1175	7.9475	2.1075000000000004	0.6150000000000001	21.79	33.24	0.0	0.0975	0.005	0.155	2.875	0.36	0.0	0.2525	0.01	0.0	0.005	0.0075	0.0	5.0175	0.0	0.025	0.0	0.0	0.0	0.0	0.0	0.0	0.0	0.0	0.0	0.0275	0.0	0.0	0.0	0.0	0.0	0.0	0.0	0.0	0.0	0.0	0.62	0.0	0.0	0.0
203	-0.1207083999999554	51.48861260000007	0.8150000000000001	17.1625	19.942500000000003	0.0	19.15	0.0	24.085	0.0	0.0	4.8225	0.0	8.0175	0.085	0.0475	0.0025	0.0	0.0	0.3349999999999999	0.0	0.0675	0.3774999999999999	0.0	0.0	0.0	0.0	0.0	0.0	0.0	0.0	0.0	0.0	0.0	3.1575	0.0	0.0	0.0	0.0	0.0	0.8724999999999999	0.0	0.0	0.0	0.0	0.43	0.0	0.0	0.0
2040	-0.1141943999999739	51.50413690000005	4.745	31.9775	15.885000000000002	2.8000000000000003	0.12	1.605	31.2925	0.0	0.23	0.0	0.0	7.3725	0.565	0.0	0.0	0.0125	0.0	0.0	0.0	0.28	0.3725	0.06	0.0	0.0	0.0	0.0	0.0	0.0	0.0	0.0	0.0325	0.0	0.175	0.0	0.0	0.0	0.0	0.0	0.2249999999999999	0.0	0.0	0.0	0.0	0.87	0.0	0.0	0.0
2041	-0.1131034999999656	51.50426530000004	5.99	19.155	18.205	3.405	5.3275	6.49	17.105	0.0	0.16	0.0625	0.0	12.29	0.5075	0.0025	1.09	0.0	0.0	0.005	0.0	0.0	0.8125	0.0	0.0	0.0	0.0	0.0	0.0	0.0	0.0	0.0	0.0	0.01	4.79	0.0	0.0	0.0	0.025	0.0	0.0225	0.0	0.0425	0.0425	0.0	1.875	0.0	0.0	0.0
2042	-0.113415649999979	51.50431695000003	0.505	29.1275	13.1275	0.3975	15.865	0.0	1.6925	0.0	0.0	0.03	0.0	31.7675	2.625	0.0	0.0425	0.0	0.0	0.0	0.0	0.0	0.0125	0.0	0.0	0.0	0.0	0.0	0.0	0.0	0.0	0.0	0.0	0.0	1.33	0.0	0.0	0.0	0.0	0.0	0.04	0.0	0.5775	0.0	0.0	0.575	0.0	0.0	0.0
2043	-0.1135986329999241	51.50442890000005	1.34	34.0075	17.485	6.867500000000001	5.2375	0.22	10.0075	0.0	0.0	0.0025	0.0	10.7825	6.76	0.605	0.0	0.04	0.0025	0.0	0.08	0.0	0.265	0.0	0.0	0.0	0.18	0.0	0.0	0.0	0.0	0.0	0.0	0.005	0.525	0.0	0.0	0.0	0.0	0.0	0.15	0.0	0.0499999999999999	0.185	0.045	2.3075	0.0	0.0	0.0
2044	-0.1132610669999394	51.50439080000007	0.5549999999999999	17.145	25.1025	0.0	8.8825	0.0	28.565	0.0	0.0	0.005	0.0	15.4075	0.1875	0.0975	0.0	0.0	0.0	0.12	0.0	0.0	1.3050000000000002	0.0	0.0	0.0	0.0	0.0	0.0	0.0	0.0	0.0	0.0	0.0	0.0225	0.0	0.0	0.0	0.0	0.0	0.095	0.0	0.0	0.0	0.0	0.165	0.0	0.0	0.0
2045	-0.1129234999999653	51.50435270000003	0.7625	17.927500000000002	27.395000000000003	0.02	10.5825	0.005	26.8675	0.0	0.6875	0.2575	0.0	4.1825	0.055	0.2	0.0	0.0	0.0	0.2699999999999999	0.0	0.0	3.465	0.0	0.0	0.0	0.0	0.0	0.1275	0.0	0.0	0.0	0.0	0.0	0.41	0.0	0.0	0.0	0.0	0.0	0.0574999999999999	0.0	0.0	0.035	0.0	0.15	0.0	0.0	0.0
2046	-0.1126752499999383	51.50427305000005	0.25	24.2675	21.6375	6.605	6.1775	1.65	16.0875	0.0	0.0	0.02	0.0	15.3775	2.885	0.0	0.0275	0.0	0.0	0.045	0.0	0.0	0.4474999999999999	0.0	0.0	0.0	0.0	0.0	0.0	0.0	0.0	0.0	0.0	0.0125	0.3349999999999999	0.0	0.0	0.0	0.0	0.0	0.0125	0.0	0.0025	0.015	0.0	1.7075	0.0	0.0	0.0
2047	-0.1124269999999683	51.50419340000008	1.8575	30.6775	8.9625	1.3675000000000002	13.12	0.13	19.2075	0.0	0.0	0.0	0.0	17.32	0.92	0.0	0.0575	0.0	0.0	0.01	0.0	0.0	0.2275	0.0	0.0	0.0	0.0	0.0	0.0	0.0	0.0	0.0	0.0	0.0	0.0575	0.0	0.0	0.0	0.0	0.0	0.0	0.0	0.1675	0.0	0.0	0.72	0.0	0.0	0.0
2049	-0.1124548999999319	51.50405150000006	12.9525	28.885	11.5775	1.4275	8.635	4.495	13.115	0.0	0.0	0.0275	0.0	14.815	0.3974999999999999	0.0	0.0225	0.0	0.0	0.105	0.0	0.0	0.29	0.04	0.0025	0.0	0.0	0.0	0.0	0.0	0.0	0.0	0.0	0.0	0.1575	0.0	0.0	0.0	0.0	0.0	0.1675	0.0	0.0	0.0	0.035	0.6675	0.0	0.0	0.0
204	-0.1191825999999309	51.48986810000008	0.2175	25.685	11.73	0.685	19.4925	0.0	23.1875	0.0	0.025	2.38	0.0	4.887499999999999	0.06	0.0	0.0	0.0	0.0	0.9325	0.0	0.0	6.335	0.105	0.0	0.0	0.0	0.0	0.0	0.0	0.0	0.0	0.0	0.0	3.88	0.0	0.0	0.0	0.0	0.0	0.27	0.0	0.0	0.0	0.0	0.1325	0.0	0.0	0.0
2050	-0.1126840499999275	51.50414480000006	0.8899999999999999	19.0375	18.9	5.26	13.5275	0.0	15.42	0.0	0.07	0.0	0.0	20.675	0.6075	0.0	0.245	0.0	0.0	0.07	0.0	0.0	0.52	0.0	0.0	0.0	0.0	0.0	0.0	0.0	0.0	0.0	0.0	0.0	0.39	0.0	0.0	0.0	0.0	0.0	0.255	0.0	0.07	0.0	0.355	0.9925	0.0	0.0	0.0
2051	-0.113878599999964	51.504390400000034	7.875	23.2525	20.21	4.6425	3.7225	0.1525	4.9675	0.0	0.0	0.0	0.7775	16.7675	4.76	0.7324999999999999	0.0025	0.0	0.0	0.01	0.0	0.0125	0.2075	0.01	0.0	0.0	0.0	0.0	0.0	0.0	0.0	0.0	0.0	0.0	1.2999999999999998	0.0	0.0	0.0	0.0	0.01	5.46	0.0	0.005	0.045	0.0	0.275	0.0	0.0	0.0
2052	-0.1148929999999381	51.50398750000005	46.5975	1.765	0.0075	14.6675	0.0	18.555	1.0525	0.0	0.515	0.0	0.0	0.1149999999999999	6.897499999999999	0.0	1.365	0.0	0.0	0.0	0.0	0.075	0.995	0.0	0.0	0.005	0.0	0.0	0.0	0.0025	0.0	0.0	0.005	0.0	0.0	0.0	0.0	0.0	0.0	0.0	0.025	0.0	0.02	0.045	1.1125	3.125	0.0	0.0	0.0
2053	-0.1147067999999649	51.504146450000064	0.0775	27.1	23.48	0.0525	1.0625	0.0	26.655	0.0	0.0	0.145	0.0	7.692500000000001	0.3274999999999999	0.0	0.0025	0.0	0.025	0.0	0.0	0.0	7.0825	0.0	0.0	0.0	0.0	0.0	0.0	0.0	0.0	0.0	0.0	0.0075	0.1	0.0	0.0	0.0	0.0	0.0	0.0	0.0	0.0	0.0	0.0	0.995	0.0	0.0	0.0
2054	-0.1145205999999348	51.50430540000008	4.9425	18.7525	10.0175	1.455	1.365	18.565	31.1725	0.0	0.0249999999999999	0.0025	0.0	4.985	0.8075	0.005	0.0	0.0	0.005	0.0	0.0	0.0	3.0175	0.0	0.0225	0.0	0.0	0.0	0.0	0.0	0.0	0.0	0.0	0.0	0.0625	0.0	0.0	0.0	0.0	0.0	0.0	0.0	0.0475	0.0125	0.0	0.7175	0.0	0.0	0.0
2055	-0.1148480999999606	51.50406170000008	46.5975	1.765	0.0075	14.6675	0.0	18.555	1.0525	0.0	0.515	0.0	0.0	0.1149999999999999	6.8975	0.0	1.365	0.0	0.0	0.0	0.0	0.075	0.995	0.0	0.0	0.005	0.0	0.0	0.0	0.0025	0.0	0.0	0.005	0.0	0.0	0.0	0.0	0.0	0.0	0.0	0.025	0.0	0.02	0.045	1.1125	3.125	0.0	0.0	0.0
2056	-0.1148043999999686	51.50427090000005	0.145	26.155	20.84	1.42	1.91	2.8875	33.27	0.0	0.0	0.05	0.0	8.3125	0.4375	0.0675	0.0	0.0	0.1525	0.0	0.0	0.01	1.645	0.0	0.0	0.0	0.0	0.0	0.0	0.0	0.0	0.0	0.0	0.0	0.5925	0.0	0.0	0.0	0.0	0.0	0.0075	0.0	0.1675	0.0	0.0	0.8825	0.0	0.0	0.0
2057	-0.1150623999999425	51.50448306700008	21.9	22.78	4.315	26.2275	0.2	13.2375	0.025	0.0	0.09	0.01	0.0	4.345	1.875	0.0	0.4075	0.0	0.0	0.0625	0.0	0.0	0.025	0.0	0.0	0.0	0.0	0.0	0.0	0.0	0.0	0.0	0.0	0.0	1.64	0.0	0.0	0.0	0.0	0.0	0.2875	0.0	0.1525	0.0	0.0	0.8275	0.0	1.26	0.0
2058	-0.1153203999999732	51.504695233000064	30.6125	6.3825	1.815	22.6025	1.2999999999999998	20.6225	0.895	0.0	0.0	0.07	0.0	7.5625	3.2825	0.0	0.2275	0.0	0.0	0.185	0.0	0.0	0.0025	0.0	0.0675	0.0	0.0	0.0	0.0	0.0	0.0	0.0	0.0	0.0	0.1425	0.0	0.0	0.0	0.0	0.0	0.1875	0.0	0.0	0.0075	0.0	0.0275	0.0	0.0	0.0
2059	-0.1155783999999471	51.50490740000004	3.8525	33.8875	11.2075	4.49	9.125	0.325	13.545	0.0	0.025	0.1825	0.0	16.3875	0.9025	0.1075	0.0	0.0	0.0	0.0	0.2375	0.0	3.085	0.0	0.0	0.0	0.0025	0.0	0.0	0.0	0.0	0.0	0.0	0.0	0.1275	0.0	0.0	0.0	0.0	0.0	0.915	0.0	0.0	0.1025	0.0	0.505	0.0	0.0	0.0
205	-0.11931409999994	51.48952967500003	2.79	35.6375	13.3475	0.7275	8.39	0.0	14.4125	0.0	0.0	0.15	0.0	12.2025	0.0	0.885	0.0325	0.0	0.0	2.5275	0.0	0.0	0.0675	0.0	0.0	0.0	0.0	0.0025	0.0	0.0	0.0	0.0	0.0	0.0	7.8825	0.0	0.0	0.0	0.0	0.0	0.21	0.0	0.0	0.0	0.0	0.46	0.0	0.0	0.0
2060	-0.1151831999999331	51.50473600000004	30.6125	6.3825	1.815	22.6025	1.2999999999999998	20.6225	0.895	0.0	0.0	0.07	0.0	7.5625	3.2825	0.0	0.2275	0.0	0.0	0.185	0.0	0.0	0.0025	0.0	0.0675	0.0	0.0	0.0	0.0	0.0	0.0	0.0	0.0	0.0	0.1425	0.0	0.0	0.0	0.0	0.0	0.1875	0.0	0.0	0.0075	0.0	0.0275	0.0	0.0	0.0
2061	-0.1149418999999625	51.50452685000005	21.9	22.78	4.315	26.2275	0.2	13.2375	0.025	0.0	0.09	0.01	0.0	4.345	1.875	0.0	0.4075	0.0	0.0	0.0625	0.0	0.0	0.025	0.0	0.0	0.0	0.0	0.0	0.0	0.0	0.0	0.0	0.0	0.0	1.64	0.0	0.0	0.0	0.0	0.0	0.2875	0.0	0.1525	0.0	0.0	0.8275	0.0	1.26	0.0
2062	-0.1147005999999351	51.50431770000006	4.2375	40.495000000000005	13.7425	0.4275	0.1025	0.2375	21.24	0.0	0.1125	0.005	0.0	3.805	0.6775	0.0	0.0	0.0	0.24	0.0	0.0	0.0	4.4325	0.0	0.0	0.0	0.0	0.0	0.0	0.0	0.0	0.0	0.0	0.0	0.0225	0.0	0.0	0.0	0.0	0.0	0.0	0.0	0.0275	0.0	0.0425	0.7225	0.0	0.0025	0.0
2063	-0.121677199999965	51.49302655000008	3.6025	8.535	23.565	0.0225	18.5075	0.0	4.1475	0.0	0.0	0.135	0.005	20.3125	0.26	0.005	0.0	0.0	0.0	0.005	0.0	0.0	1.18	7.545	0.0	0.815	0.0	0.0	0.185	0.0	0.0	0.0	0.0	0.0925	1.2025	0.0	0.1525	0.0	0.0	0.0	0.115	0.0	0.035	0.0	0.0	0.47	0.0	0.005	0.0
2064	-0.1215496999999459	51.49343310000006	7.210000000000001	8.732500000000002	22.1175	0.0	18.7525	0.0	3.385	0.0	0.0	0.1175	0.0	25.6825	0.7749999999999999	0.0325	0.0	0.0	0.035	0.0	0.0	0.0225	0.3325	6.6275	0.0	0.21	0.0	0.0	0.115	0.0	0.0	0.0	0.0	0.0	0.2024999999999999	0.0	0.0775	0.0	0.0	0.0	0.04	0.0	0.0	0.0	0.0025	0.1149999999999999	0.0	0.0	0.0
2065	-0.1214221999999267	51.49383965000004	1.2049999999999998	24.88	26.735	6.7375	3.27	0.0	30.81	0.0	0.0	0.0574999999999999	0.0	2.7125	0.04	0.065	0.0	0.0	0.0	0.0025	0.0	0.0	2.56	0.0075	0.0	0.0	0.0	0.0	0.0	0.0	0.0	0.0	0.0	0.0	0.1325	0.0	0.0	0.0	0.0	0.0	0.02	0.0	0.0	0.0	0.0025	0.285	0.0	0.0	0.0
2066	-0.1213444999999637	51.49423730000007	0.13	12.4025	35.9425	0.0	3.94	0.0	32.317499999999995	0.0	0.0	0.0775	0.0	5.220000000000001	0.0675	0.0025	0.0	0.0	0.0	0.0	0.0	0.0	5.7475000000000005	0.1575	0.0	0.0	0.0	0.0	0.0	0.0	0.0	0.0	0.0	0.0	0.3175	0.0	0.0	0.0	0.0	0.0	0.25	0.0	0.0	0.035	0.0424999999999999	0.2275	0.0	0.0	0.0
2067	-0.1213277999999604	51.49430220000005	0.13	12.4025	35.9425	0.0	3.94	0.0	32.3175	0.0	0.0	0.0775	0.0	5.22	0.0675	0.0025	0.0	0.0	0.0	0.0	0.0	0.0	5.7475000000000005	0.1575	0.0	0.0	0.0	0.0	0.0	0.0	0.0	0.0	0.0	0.0	0.3175	0.0	0.0	0.0	0.0	0.0	0.25	0.0	0.0	0.035	0.0424999999999999	0.2274999999999999	0.0	0.0	0.0
2068	-0.1212675999999532	51.49449260000006	0.2125	10.87	32.9975	0.0	6.172499999999999	0.0	27.705	0.0	0.0	0.895	0.0	16.0975	0.0625	0.065	0.0	0.0	0.0	0.57	0.0	0.0	0.48	0.0	0.0	0.0	0.0	0.0	0.0	0.0	0.0	0.0	0.0	0.0	0.07	0.0	0.0	0.0	0.0	0.0	0.54	0.0	0.0075	0.0	0.0	0.3025	0.0	0.0	0.0
2069	-0.1212400999999658	51.49459910000007	0.2125	10.87	32.9975	0.0	6.172499999999999	0.0	27.705	0.0	0.0	0.895	0.0	16.0975	0.0625	0.065	0.0	0.0	0.0	0.57	0.0	0.0	0.48	0.0	0.0	0.0	0.0	0.0	0.0	0.0	0.0	0.0	0.0	0.0	0.07	0.0	0.0	0.0	0.0	0.0	0.54	0.0	0.0075	0.0	0.0	0.3025	0.0	0.0	0.0
206	-0.119445599999949	51.48919125000003	7.935	37.52	8.4525	5.217499999999999	7.192500000000001	0.1125	15.1625	0.0	0.0025	0.0	0.0	7.82	0.03	2.0075	3.855	0.0	0.0	0.0175	0.0	0.0	2.8675	0.0	0.0	0.0	0.0	0.0	0.0	0.0	0.0	0.0	0.0	0.0	0.0125	0.0	0.0	0.0	0.0	0.0	0.0	0.16	0.0	0.0025	0.0125	0.565	0.0	0.0	0.0
2070	-0.121375999999941	51.49413590000006	0.7625	17.5225	32.2675	0.0025	3.385	0.0	30.34	0.0	0.015	0.0225	0.0	12.1225	0.1775	0.1875	0.0	0.0	0.0625	0.0625	0.0	0.0	0.8875	0.2875	0.0	0.0	0.0	0.0	0.035	0.0	0.0	0.0	0.0	0.0	0.3425	0.0	0.0	0.0	0.0	0.0	0.0625	0.0	0.0	0.0	0.0725	0.16	0.0	0.0	0.0
2071	-0.121194599999967	51.49422830000003	0.7625	17.5225	32.2675	0.0025	3.385	0.0	30.340000000000003	0.0	0.015	0.0225	0.0	12.1225	0.1775	0.1875	0.0	0.0	0.0625	0.0625	0.0	0.0	0.8875	0.2875	0.0	0.0	0.0	0.0	0.035	0.0	0.0	0.0	0.0	0.0	0.3425	0.0	0.0	0.0	0.0	0.0	0.0625	0.0	0.0	0.0	0.0725	0.16	0.0	0.0	0.0
2072	-0.1212804999999548	51.49445170000007	0.7325	8.5525	34.115	0.0	8.82	0.0	31.6275	0.0	0.0	0.0975	0.0	12.2275	0.0975	0.1275	0.0	0.0	0.0	0.595	0.0	0.0	1.1025	0.06	0.0	0.0	0.0	0.0	0.0	0.0	0.0	0.0	0.0	0.0	0.4825	0.0	0.0	0.0	0.0	0.0	0.105	0.0	0.0	0.0	0.0	0.0525	0.0	0.0	0.0
2073	-0.1210926999999628	51.49454500000007	0.2125	10.87	32.9975	0.0	6.172499999999999	0.0	27.705	0.0	0.0	0.895	0.0	16.0975	0.0625	0.065	0.0	0.0	0.0	0.5700000000000001	0.0	0.0	0.48	0.0	0.0	0.0	0.0	0.0	0.0	0.0	0.0	0.0	0.0	0.0	0.07	0.0	0.0	0.0	0.0	0.0	0.54	0.0	0.0075	0.0	0.0	0.3025	0.0	0.0	0.0
2074	-0.1209786999999664	51.49495780000007	0.72	12.2525	30.6525	0.0	8.3025	0.0	29.7175	0.0	0.0	0.1775	0.0	11.9375	0.035	0.08	0.0	0.01	0.0	0.5025	0.0	0.0	1.4275	0.11	0.0	0.0	0.0	0.0	0.0	0.0	0.0125	0.0	0.0	0.0	0.3625	0.0	0.0	0.0	0.0	0.0	0.545	0.0	0.0875	0.1275	0.1275	0.08	0.0	0.0	0.0
2075	-0.121003499999972	51.49384830000008	0.3125	20.2225	31.2075	0.0	1.7125	0.0	35.78	0.0	0.0	0.05	0.0	2.75	0.03	0.095	0.0	0.0	0.0	0.075	0.0	0.0	5.49	0.405	0.0	0.0	0.0	0.0	0.0	0.0	0.0	0.0	0.0	0.0	0.8075	0.0	0.0	0.0	0.0	0.0	0.0075	0.0	0.0	0.0	0.0	0.1625	0.0	0.0	0.025
2076	-0.12091369999996	51.493841900000064	0.9325	22.0475	29.21	2.095	2.32	0.0	30.2025	0.0	0.0	0.0925	0.0	5.755	0.145	0.015	0.0	0.0	0.0	0.0249999999999999	0.0	0.0	3.015	0.065	0.0	0.0	0.0	0.0	0.0	0.0	0.0	0.0	0.0	0.0	0.735	0.0	0.0	0.0	0.0	0.0	0.5925	0.0	0.0025	0.0025	0.065	0.2375	0.0	0.0	0.0
2077	-0.1210517999999751	51.493852100000026	0.3125	20.2225	31.2075	0.0	1.7125	0.0	35.78	0.0	0.0	0.05	0.0	2.75	0.03	0.095	0.0	0.0	0.0	0.075	0.0	0.0	5.49	0.405	0.0	0.0	0.0	0.0	0.0	0.0	0.0	0.0	0.0	0.0	0.8075	0.0	0.0	0.0	0.0	0.0	0.0075	0.0	0.0	0.0	0.0	0.1625	0.0	0.0	0.025
2078	-0.120637199999976	51.49405600000006	1.7	20.265	24.945	0.0	6.0175	0.0	39.7125	0.0	0.0	0.18	0.0	4.7775	0.0075	0.1225	0.0	0.0	0.0	0.0725	0.0	0.0	0.7825	0.0	0.0	0.0	0.0	0.0	0.0	0.0	0.0	0.0	0.0	0.0025	0.1925	0.0	0.0	0.0	0.0	0.0	0.015	0.0	0.0	0.0	0.005	0.08	0.0	0.0	0.0
2079	-0.1210089999999581	51.49388750000003	0.9325	22.047500000000003	29.21	2.095	2.3200000000000003	0.0	30.2025	0.0	0.0	0.0925	0.0	5.755	0.145	0.015	0.0	0.0	0.0	0.0249999999999999	0.0	0.0	3.015	0.065	0.0	0.0	0.0	0.0	0.0	0.0	0.0	0.0	0.0	0.0	0.735	0.0	0.0	0.0	0.0	0.0	0.5925	0.0	0.0025	0.0025	0.065	0.2375	0.0	0.0	0.0
207	-0.1195770999999581	51.48885282500004	1.5225000000000002	36.54	11.2375	0.7375	11.155	0.0	20.825	0.0	0.0	4.6275	0.0	9.3425	0.0025	0.0175	0.0	0.0	0.0	0.1375	0.0	0.0	1.12	0.0	0.0	0.0	0.0	0.0	0.0	0.0	0.0	0.0	0.0	0.0	1.6	0.0	0.0	0.0	0.0	0.0	0.0375	0.0	0.0	0.01	0.0	0.165	0.0	0.0	0.0
2080	-0.1210939999999709	51.49398800000006	0.4	20.735	28.77	2.5775	1.98	0.0	27.92	0.0	0.0	0.0025	0.0	7.58	0.0575	0.0175	0.0125	0.0	0.0	0.0975	0.0	0.0025	2.4525	0.0	0.0	0.0	0.0	0.0	0.0	0.0	0.0	0.0	0.0	0.0	0.135	0.0	0.0	0.0	0.0	0.0	0.06	0.0	0.0	0.0	0.0075	0.0725	0.0	0.0	0.0
2081	-0.1210904999999797	51.49401170000005	0.6024999999999999	17.535	31.935	0.0125	2.6425	0.0	32.317499999999995	0.0	0.0	0.0424999999999999	0.3725	7.265000000000001	0.13	0.0675	0.0	0.0	0.0	0.0275	0.0	0.0175	4.3475	0.205	0.0	0.0	0.0	0.0	0.0	0.0	0.0	0.0	0.0	0.0	0.4	0.0	0.0	0.0	0.0	0.0	0.2925	0.0	0.0	0.0	0.0275	0.225	0.0	0.0	0.0
2082	-0.1189401599999655	51.49480518000007	2.19	28.825	21.61	0.0	5.9725	0.0	30.4875	0.0	0.0	0.165	0.0	8.0425	0.1225	0.01	0.1175	0.0	0.0	0.0175	0.0	0.0	0.965	0.0	0.0	0.0	0.0	0.0	0.0	0.0	0.0	0.0	0.0	0.0	0.2175	0.0	0.0	0.0	0.0	0.0	0.0125	0.0	0.07	0.0	0.0	0.26	0.0	0.0	0.0
2083	-0.1185297199999695	51.49487216000006	4.84	25.5575	24.315	0.0025	2.105	0.0	30.275	0.0	0.0	0.0	0.0	4.13	0.095	0.0	0.085	0.0	0.0	0.0	0.0	0.0	0.3975	0.0	0.0	0.0	0.0	0.0	0.0	0.0	0.0	0.0	0.0	0.0	0.0	0.0	0.0	0.0	0.0	0.0	0.2375	0.0	0.0	0.0	0.0	0.0275	0.0	0.0	0.0
2084	-0.1181192799999735	51.49493914000004	3.0975	31.0425	23.3125	0.3325	1.4275	0.0	32.6625	0.0	0.0	0.0	0.0	6.72	0.0	0.0	0.0	0.0	0.0	0.2675	0.0	0.0	0.39	0.0	0.0	0.0	0.0	0.0	0.0	0.0	0.0	0.0	0.0	0.0	0.51	0.0	0.0	0.0	0.0	0.0	0.0	0.0	0.0	0.0	0.0	0.005	0.0	0.0	0.0
2085	-0.1177088399999775	51.49500612000003	3.15	34.935	18.525	0.635	3.085	0.0	28.6825	0.0	0.0	0.0	0.0	4.7025	0.01	0.0	0.0	0.0	0.0	0.115	0.0	0.0	1.0075	0.0	0.0	0.0	0.0	0.0	0.0	0.0	0.0	0.0	0.0	0.0	0.1825	0.0	0.0	0.0	0.0	0.0	0.42	0.0	0.0	0.0975	0.0	0.0225	0.0	0.0	0.0
2086	-0.1194619999999417	51.49473850000004	2.785	19.175	19.0825	2.1725	12.3775	0.0	19.32	0.0	0.0	0.0	0.0	15.505	0.025	0.0	0.01	0.0	0.0	3.0275	0.0	0.0	0.985	0.0	0.0	0.0	0.0	0.0	0.0	0.0	0.0	0.0	0.0	0.0	3.8425	0.0	0.0	0.0	0.0	0.0	0.6825	0.0	0.0	0.0	0.0	0.02	0.0	0.0	0.0
2087	-0.119447599999944	51.49471680000005	3.535	19.3875	14.375	0.0	18.5675	0.0	20.1975	0.0	0.0	0.085	0.0	15.82	0.0025	0.035	0.0	0.0	0.0	2.455	0.0	0.0	3.8375	0.0	0.0	0.0	0.0	0.0325	0.0	0.0	0.0	0.0	0.0	0.0	0.47	0.0	0.0	0.0	0.0	0.0	0.77	0.0	0.0	0.0	0.0075	0.015	0.0	0.0	0.0
2088	-0.1202586999999653	51.49457240000004	0.0275	31.6125	13.87	0.0075	8.520000000000001	0.0	24.3525	0.0	0.0	0.1624999999999999	0.0	17.7325	0.055	0.0	0.0	0.0	0.0	0.3325	0.0	0.0	1.4825	0.0	0.0	0.0	0.0	0.0	0.0	0.0	0.0	0.0	0.0	0.0	0.755	0.0	0.0	0.0	0.0	0.0	0.005	0.0	0.0	0.0	0.0	0.6425	0.0	0.0	0.0
2089	-0.1202402999999776	51.49461890000004	0.0275	31.6125	13.87	0.0075	8.52	0.0	24.3525	0.0	0.0	0.1625	0.0	17.7325	0.055	0.0	0.0	0.0	0.0	0.3325	0.0	0.0	1.4825000000000002	0.0	0.0	0.0	0.0	0.0	0.0	0.0	0.0	0.0	0.0	0.0	0.755	0.0	0.0	0.0	0.0	0.0	0.005	0.0	0.0	0.0	0.0	0.6425	0.0	0.0	0.0
208	-0.1197085999999671	51.48851440000004	0.935	18.385	27.525	0.1375	8.7725	0.0	22.2825	0.0	0.0	2.74	0.0	11.4425	0.0	0.13	0.03	0.0	0.0	0.435	0.0	0.0	1.0499999999999998	0.0	0.0	0.0	0.0	0.0075	0.0	0.0	0.0	0.0	0.0	0.0	4.36	0.0	0.0	0.0	0.0	0.0	1.355	0.0	0.0	0.0	0.0	0.155	0.0	0.0	0.0
2090	-0.1201502999999775	51.49460570000008	0.0275	31.6125	13.87	0.0075	8.520000000000001	0.0	24.3525	0.0	0.0	0.1624999999999999	0.0	17.7325	0.055	0.0	0.0	0.0	0.0	0.3325	0.0	0.0	1.4825	0.0	0.0	0.0	0.0	0.0	0.0	0.0	0.0	0.0	0.0	0.0	0.755	0.0	0.0	0.0	0.0	0.0	0.005	0.0	0.0	0.0	0.0	0.6425	0.0	0.0	0.0
2091	-0.1201632999999446	51.494561100000055	0.0275	31.6125	13.87	0.0075	8.520000000000001	0.0	24.3525	0.0	0.0	0.1624999999999999	0.0	17.7325	0.055	0.0	0.0	0.0	0.0	0.3325	0.0	0.0	1.4825	0.0	0.0	0.0	0.0	0.0	0.0	0.0	0.0	0.0	0.0	0.0	0.755	0.0	0.0	0.0	0.0	0.0	0.005	0.0	0.0	0.0	0.0	0.6425	0.0	0.0	0.0
2093	-0.119873699999971	51.49468030000003	0.0275	31.6125	13.87	0.0075	8.52	0.0	24.3525	0.0	0.0	0.1624999999999999	0.0	17.7325	0.055	0.0	0.0	0.0	0.0	0.3325	0.0	0.0	1.4825	0.0	0.0	0.0	0.0	0.0	0.0	0.0	0.0	0.0	0.0	0.0	0.755	0.0	0.0	0.0	0.0	0.0	0.005	0.0	0.0	0.0	0.0	0.6425	0.0	0.0	0.0
2094	-0.1201638999999659	51.49461480000008	0.0275	31.6125	13.87	0.0075	8.52	0.0	24.3525	0.0	0.0	0.1624999999999999	0.0	17.7325	0.055	0.0	0.0	0.0	0.0	0.3325	0.0	0.0	1.4825	0.0	0.0	0.0	0.0	0.0	0.0	0.0	0.0	0.0	0.0	0.0	0.755	0.0	0.0	0.0	0.0	0.0	0.005	0.0	0.0	0.0	0.0	0.6425	0.0	0.0	0.0
2096	-0.1202608999999483	51.49458460000005	0.0275	31.6125	13.87	0.0075	8.52	0.0	24.3525	0.0	0.0	0.1624999999999999	0.0	17.7325	0.055	0.0	0.0	0.0	0.0	0.3325	0.0	0.0	1.4825	0.0	0.0	0.0	0.0	0.0	0.0	0.0	0.0	0.0	0.0	0.0	0.755	0.0	0.0	0.0	0.0	0.0	0.005	0.0	0.0	0.0	0.0	0.6425	0.0	0.0	0.0
2097	-0.1207224999999425	51.49484350000006	1.965	10.9475	25.095	0.2475	16.2075	0.0	30.3525	0.0	0.0	0.3225	0.0	4.245	0.1775	2.3225	0.0	0.0	0.0	0.3425	0.0	0.0	0.3925	3.7625	0.0	0.0	0.0	0.0	0.0	0.0	0.0	0.0	0.0	0.035	0.5775	0.0	0.0125	0.0	0.0	0.0	0.2125	0.0	0.0275	0.0	0.0	0.01	0.0	0.0	0.0
2098	-0.1205546999999569	51.49456870000006	0.285	8.0875	26.105	0.0	16.4625	0.0	40.14	0.0	0.0	0.32	0.0	3.8025	0.11	0.79	0.0	0.0	0.0	1.0075	0.0	0.0	0.9075	0.0	0.0	0.0	0.0	0.0	0.0	0.0	0.0	0.0	0.0	0.0	0.5775	0.0	0.0225	0.0	0.0	0.0	0.105	0.0	0.0125	0.0	0.0	0.1275	0.0	0.0	0.0
2099	-0.1205210999999621	51.49501660000004	2.1625	11.695	21.47	0.0	19.5375	0.0	26.1725	0.0	0.0	2.6025	0.0	13.94	0.42	0.0	0.0	0.08	0.0	0.145	0.0	0.0	0.42	0.0425	0.0	0.0	0.0	0.0	0.015	0.0	0.0	0.0	0.0	0.0	0.2575	0.0	0.0	0.0	0.0	0.0	0.175	0.0	0.0	0.0	0.0	0.385	0.0	0.0	0.0
209	-0.1203837999999564	51.48951970000007	0.0875	40.7625	11.945	0.18	6.8950000000000005	0.0	23.0075	0.0	0.0	0.02	0.0	6.577500000000001	0.3525	1.3199999999999998	0.0	0.0	0.0	0.46	0.0	0.095	0.1975	0.0	0.0	0.0	0.0	0.0	0.0	0.0	0.0	0.0	0.0	0.0	5.6975	0.0	0.045	0.0	0.0	0.0	0.63	0.0	0.0	0.0	0.0	0.6725	0.0	0.0	0.0
20	-0.1097307999999657	51.50567650000005	0.125	39.54	11.33	0.0	7.487500000000001	0.0	28.4225	0.0	0.0	0.2375	0.0	6.9625	0.3475	0.0875	0.005	0.0	0.0	0.155	0.0	0.0	3.875	0.0	0.0	0.0	0.0	0.0	0.0	0.0	0.0	0.0	0.0	0.0	0.7575000000000001	0.0	0.0	0.0	0.0	0.0	0.0	0.0	0.0	0.0	0.0025	0.265	0.0	0.0	0.0
2100	-0.1206398999999578	51.494658300000026	0.2325	7.7625	27.3175	0.0	14.902499999999998	0.0	25.885	0.0	0.0	0.245	0.0	8.94	0.0925	1.4675	0.0	0.0	0.0	1.3275	0.0	0.0	7.2625	0.0	0.0	0.0	0.0	0.0	0.0	0.0	0.0	0.0	0.0	0.0025	0.415	0.0	0.0025	0.0	0.0	0.0	0.0475	0.0	0.0	0.0	0.0	0.255	0.0	0.0	0.0
2101	-0.1205742999999301	51.49466000000007	0.2325	7.7625	27.3175	0.0	14.9025	0.0	25.885	0.0	0.0	0.245	0.0	8.94	0.0925	1.4675	0.0	0.0	0.0	1.3275	0.0	0.0	7.2625	0.0	0.0	0.0	0.0	0.0	0.0	0.0	0.0	0.0	0.0	0.0025	0.415	0.0	0.0025	0.0	0.0	0.0	0.0475	0.0	0.0	0.0	0.0	0.255	0.0	0.0	0.0
2102	-0.1204863999999474	51.49500030000007	2.1625	11.695	21.47	0.0	19.5375	0.0	26.1725	0.0	0.0	2.6025	0.0	13.94	0.42	0.0	0.0	0.08	0.0	0.145	0.0	0.0	0.42	0.0425	0.0	0.0	0.0	0.0	0.015	0.0	0.0	0.0	0.0	0.0	0.2575	0.0	0.0	0.0	0.0	0.0	0.175	0.0	0.0	0.0	0.0	0.385	0.0	0.0	0.0
2103	-0.1199265999999283	51.50095270000003	4.0375	18.7025	34.1475	3.1	1.91	0.0	10.395	0.0	0.1225	0.005	0.0	10.0325	0.19	1.0525	0.0	0.0	0.0	0.0675	0.0	0.0	0.0075	1.5	0.0	0.0	0.0	0.0	3.45	0.0	0.0	0.0	0.0	0.0	3.2	0.0	0.01	0.0	0.0	0.0	2.7575	0.0	0.0025	0.0	0.0175	0.175	0.0	0.0	0.0
2104	-0.1199211999999647	51.50097780000005	7.9575	22.08	31.2425	4.53	1.715	0.0	9.322500000000002	0.0	0.0	0.005	0.0	5.43	0.8075	0.2375	0.095	0.0	0.0	0.2525	0.0	0.0	0.0	1.4400000000000002	0.0	0.0	0.0	0.0	2.935	0.0	0.0	0.0	0.0	0.0125	0.0175	0.0	0.195	0.0	0.0	0.0	0.62	0.0	0.0	0.0	0.0	0.0	0.0	0.0	0.0
2105	-0.1199114999999437	51.50102250000003	8.432500000000001	33.4825	28.55	2.03	1.9425	0.0	2.4475	0.0	0.0	0.0525	0.0	4.7075	1.5925	0.3375	0.0	0.02	0.0	0.565	0.0	0.0	0.01	3.1775	0.0	0.0	0.0	0.0	0.335	0.0	0.0	0.0	0.0	0.2525	0.0	0.0	0.275	0.0	0.0	0.0	0.2799999999999999	0.0	0.065	0.0	0.0	0.0225	0.0	0.0	0.095
2106	-0.1199066999999445	51.50104520000008	9.715	24.7525	28.765	1.26	2.7225	0.0	0.0775	0.0	0.0	0.015	0.0	16.2725	0.7749999999999999	0.1325	0.0	0.0	0.035	1.0775	0.0	0.0	0.0	3.1575	0.0	0.0	0.0	0.0	0.155	0.0	0.0	0.0	0.0	0.0	0.01	0.0	0.21	0.0	0.0	0.0	0.3675	0.0	0.0	0.0	0.045	0.005	0.0	0.0	0.0
2107	-0.1199167999999417	51.50099810000006	7.9575	22.08	31.2425	4.53	1.715	0.0	9.3225	0.0	0.0	0.005	0.0	5.43	0.8075	0.2375	0.095	0.0	0.0	0.2525	0.0	0.0	0.0	1.4400000000000002	0.0	0.0	0.0	0.0	2.935	0.0	0.0	0.0	0.0	0.0125	0.0175	0.0	0.195	0.0	0.0	0.0	0.62	0.0	0.0	0.0	0.0	0.0	0.0	0.0	0.0
2109	-0.1198332999999252	51.50111630000004	6.442500000000001	25.9975	25.36	4.1275	1.2225	0.0	0.4325	0.0	0.0	0.03	0.4125	26.7425	0.0975	0.0225	0.0	0.06	0.0	2.37	0.0	0.0025	0.0325	0.705	0.0	0.0	0.0	0.0	0.135	0.0	0.0	0.015	0.0	0.0025	0.7375	0.0	0.42	0.0	0.0	0.0	0.3025	0.0	0.0	0.0	0.245	0.0025	0.0	0.0	0.0
210	-0.1207552999999279	51.48957402500008	3.1375	36.87	23.355	1.8625	0.8875	0.0	26.0475	0.0	0.0	0.0525	0.0	3.2525000000000004	0.005	0.0025	0.0	0.0	0.0	0.5775	0.0	0.0	0.0025	0.0	0.0	0.0	0.0	0.0	0.0	0.0	0.0	0.0	0.0	0.0	2.785	0.0	0.0	0.0	0.0	0.0	0.695	0.0	0.0	0.0	0.0	0.245	0.0	0.0	0.0
2110	-0.1198611999999457	51.50088840000007	0.7849999999999999	12.4425	37.5675	0.0	2.73	0.0	37.1675	0.0	0.0	0.17	0.0	4.88	0.5475	0.005	0.03	0.0025	0.0	0.015	0.0	0.5025	0.0225	0.8	0.0	0.0	0.0	0.0	0.0	0.0	0.0	0.0	0.0	0.0	0.7675	0.0	0.0	0.0	0.0	0.0	0.285	0.0	0.0125	0.0	0.0	0.015	0.0	0.0	0.0
2111	-0.1198565999999345	51.500928000000044	4.0375	18.7025	34.1475	3.1	1.91	0.0	10.395	0.0	0.1225	0.005	0.0	10.0325	0.19	1.0525	0.0	0.0	0.0	0.0675	0.0	0.0	0.0075	1.5	0.0	0.0	0.0	0.0	3.45	0.0	0.0	0.0	0.0	0.0	3.2	0.0	0.01	0.0	0.0	0.0	2.7575	0.0	0.0025	0.0	0.0175	0.175	0.0	0.0	0.0
2112	-0.1197803999999678	51.50103870000004	9.715	24.7525	28.765	1.26	2.7225	0.0	0.0775	0.0	0.0	0.015	0.0	16.2725	0.7749999999999999	0.1325	0.0	0.0	0.035	1.0775	0.0	0.0	0.0	3.1575	0.0	0.0	0.0	0.0	0.155	0.0	0.0	0.0	0.0	0.0	0.01	0.0	0.21	0.0	0.0	0.0	0.3675	0.0	0.0	0.0	0.045	0.005	0.0	0.0	0.0
2113	-0.1198528999999553	51.50094710000008	4.0375	18.7025	34.1475	3.1	1.91	0.0	10.395	0.0	0.1225	0.005	0.0	10.0325	0.19	1.0525	0.0	0.0	0.0	0.0675	0.0	0.0	0.0075	1.5	0.0	0.0	0.0	0.0	3.45	0.0	0.0	0.0	0.0	0.0	3.2	0.0	0.01	0.0	0.0	0.0	2.7575000000000003	0.0	0.0025	0.0	0.0175	0.175	0.0	0.0	0.0
2114	-0.1197906999999531	51.50099140000003	8.4325	33.4825	28.55	2.03	1.9425	0.0	2.4475	0.0	0.0	0.0525	0.0	4.7075	1.5925	0.3375	0.0	0.02	0.0	0.565	0.0	0.0	0.01	3.1775	0.0	0.0	0.0	0.0	0.335	0.0	0.0	0.0	0.0	0.2525	0.0	0.0	0.275	0.0	0.0	0.0	0.2799999999999999	0.0	0.065	0.0	0.0	0.0225	0.0	0.0	0.095
2115	-0.1197865999999407	51.50101000000007	8.4325	33.4825	28.55	2.03	1.9425	0.0	2.4475	0.0	0.0	0.0525	0.0	4.7075000000000005	1.5925	0.3375	0.0	0.02	0.0	0.565	0.0	0.0	0.01	3.1775	0.0	0.0	0.0	0.0	0.335	0.0	0.0	0.0	0.0	0.2525	0.0	0.0	0.275	0.0	0.0	0.0	0.2799999999999999	0.0	0.065	0.0	0.0	0.0225	0.0	0.0	0.095
2116	-0.1197954999999524	51.50096930000007	7.9575	22.08	31.2425	4.53	1.715	0.0	9.3225	0.0	0.0	0.005	0.0	5.43	0.8075	0.2375	0.095	0.0	0.0	0.2525	0.0	0.0	0.0	1.4400000000000002	0.0	0.0	0.0	0.0	2.935	0.0	0.0	0.0	0.0	0.0125	0.0175	0.0	0.195	0.0	0.0	0.0	0.62	0.0	0.0	0.0	0.0	0.0	0.0	0.0	0.0
2118	-0.119902399999944	51.50056310000008	0.785	12.4425	37.5675	0.0	2.73	0.0	37.1675	0.0	0.0	0.17	0.0	4.88	0.5475	0.005	0.03	0.0025	0.0	0.015	0.0	0.5025	0.0225	0.8	0.0	0.0	0.0	0.0	0.0	0.0	0.0	0.0	0.0	0.0	0.7675000000000001	0.0	0.0	0.0	0.0	0.0	0.285	0.0	0.0125	0.0	0.0	0.015	0.0	0.0	0.0
2119	-0.1199107999999569	51.50051910000008	0.7849999999999999	12.4425	37.5675	0.0	2.73	0.0	37.1675	0.0	0.0	0.17	0.0	4.880000000000001	0.5475000000000001	0.005	0.03	0.0025	0.0	0.015	0.0	0.5025	0.0225	0.8	0.0	0.0	0.0	0.0	0.0	0.0	0.0	0.0	0.0	0.0	0.7675000000000001	0.0	0.0	0.0	0.0	0.0	0.285	0.0	0.0125	0.0	0.0	0.015	0.0	0.0	0.0
211	-0.1211267999999563	51.48962835000003	0.8499999999999999	33.0075	22.6825	0.6825	1.9075	0.0	25.0425	0.0	0.0	0.1275	0.0	11.8275	0.1825	0.0575	0.53	0.0	0.0	0.0325	0.0	0.0	0.3275	0.0	0.0	0.0	0.0	0.0	0.0	0.0	0.0	0.0	0.0	0.0	1.8675	0.0	0.0	0.0	0.0	0.0	0.2	0.0	0.0	0.0	0.0475	0.3525	0.0	0.0	0.0
2120	-0.1199189999999248	51.50047680000006	0.785	12.4425	37.5675	0.0	2.73	0.0	37.1675	0.0	0.0	0.17	0.0	4.88	0.5475000000000001	0.005	0.03	0.0025	0.0	0.015	0.0	0.5025	0.0225	0.8	0.0	0.0	0.0	0.0	0.0	0.0	0.0	0.0	0.0	0.0	0.7675000000000001	0.0	0.0	0.0	0.0	0.0	0.285	0.0	0.0125	0.0	0.0	0.015	0.0	0.0	0.0
2121	-0.1199144999999362	51.50049990000008	0.785	12.4425	37.5675	0.0	2.73	0.0	37.1675	0.0	0.0	0.17	0.0	4.88	0.5475	0.005	0.03	0.0025	0.0	0.015	0.0	0.5025	0.0225	0.8	0.0	0.0	0.0	0.0	0.0	0.0	0.0	0.0	0.0	0.0	0.7675000000000001	0.0	0.0	0.0	0.0	0.0	0.285	0.0	0.0125	0.0	0.0	0.015	0.0	0.0	0.0
2122	-0.1198942999999417	51.50060520000005	0.785	12.4425	37.5675	0.0	2.73	0.0	37.1675	0.0	0.0	0.17	0.0	4.88	0.5475	0.005	0.03	0.0025	0.0	0.015	0.0	0.5025	0.0225	0.8	0.0	0.0	0.0	0.0	0.0	0.0	0.0	0.0	0.0	0.0	0.7675000000000001	0.0	0.0	0.0	0.0	0.0	0.285	0.0	0.0125	0.0	0.0	0.015	0.0	0.0	0.0
2123	-0.1198801999999545	51.50069630000007	0.785	12.4425	37.5675	0.0	2.73	0.0	37.1675	0.0	0.0	0.17	0.0	4.88	0.5475	0.005	0.03	0.0025	0.0	0.015	0.0	0.5025	0.0225	0.8	0.0	0.0	0.0	0.0	0.0	0.0	0.0	0.0	0.0	0.0	0.7675000000000001	0.0	0.0	0.0	0.0	0.0	0.285	0.0	0.0125	0.0	0.0	0.015	0.0	0.0	0.0
2125	-0.1199322999999594	51.50088880000004	2.78	20.96	35.63	0.0725	2.1950000000000003	0.0	9.965	0.0	0.0	0.015	0.0	21.345	0.105	0.015	0.0	0.0	0.0	0.0	0.0	0.0	0.0	1.565	0.0	0.0	0.0	0.0	2.1225	0.0	0.0	0.0	0.0	0.0	0.3125	0.0	0.0225	0.0	0.0	0.0	0.3775	0.0	0.0	0.0	0.0	0.02	0.0	0.0	0.0
2127	-0.1201179869999578	51.50070435200007	2.005	9.38	40.38	0.0	2.4425	0.0	37.76	0.0	0.0	0.2625	0.0	2.955	0.705	0.0075	0.0	0.0175	0.0	0.0075	0.0	0.0	0.0	1.005	0.0	0.0	0.0	0.0	0.0	0.0	0.0	0.0	0.0	0.0025	1.7325	0.0	0.0	0.0	0.0	0.0	0.23	0.0	0.0	0.0	0.0	0.0675	0.0	0.0	0.0
2128	-0.1196615249999695	51.50069227500006	0.2325	12.4075	35.442499999999995	0.0	3.6425	0.0	34.0125	0.0	0.0	0.0	0.0	4.4425	0.5974999999999999	0.0025	0.0	0.0	0.0	0.0075	0.0	0.0	3.275	0.015	0.0	0.0	0.0	0.0	0.0	0.0	0.0	0.0	0.0	0.0	2.0500000000000003	0.0	0.0	0.0	0.0	0.0	0.1025	0.0	0.59	0.005	0.0	0.075	0.0	0.0	0.0
212	-0.1214982999999279	51.48968267500004	0.76	31.32	18.725	0.02	7.967499999999999	0.0	23.7875	0.0	0.0	0.0475	0.0	8.4575	0.045	0.005	0.105	0.0	0.0	1.6225	0.0	0.0	1.1075	0.21	0.0	0.0	0.0	0.0	0.0	0.0	0.075	0.0	0.0	0.0	3.0475	0.0	0.0	0.0	0.0	0.0275	0.5625	0.0	0.565	0.0	0.0	0.525	0.0	0.0	0.0
2130	-0.1189637749999406	51.50067402500008	0.695	26.69	22.965	0.0	3.8425	0.0	38.805	0.0	0.0	0.0	0.0	4.2225	0.09	0.0	0.0	0.0	0.115	0.0	0.0	0.0	1.8625	0.0	0.0	0.0	0.0	0.0	0.0	0.0	0.0	0.0	0.0	0.0	0.0775	0.0	0.0	0.0	0.0	0.0	0.0174999999999999	0.0	0.0	0.0	0.0	0.0925	0.0	0.0	0.0
2131	-0.1186148999999545	51.50066490000006	0.65	21.8325	25.745	0.48	2.95	0.0	25.200000000000003	0.0	0.0	0.0	0.0	6.28	0.725	0.0	0.0175	0.0	0.0	0.4825	0.0	0.0	7.689999999999999	0.12	0.0	0.0	0.0	0.0	0.0	0.0	0.0	0.0	0.0	0.0	0.0975	0.0	0.0	0.0	0.0	0.0	0.0	0.0	0.0	0.0	0.0	0.9375	0.0	0.0	0.0
2132	-0.1199749999999539	51.50088980000004	2.78	20.96	35.63	0.0725	2.1950000000000003	0.0	9.965	0.0	0.0	0.015	0.0	21.345	0.105	0.015	0.0	0.0	0.0	0.0	0.0	0.0	0.0	1.565	0.0	0.0	0.0	0.0	2.1225	0.0	0.0	0.0	0.0	0.0	0.3125	0.0	0.0225	0.0	0.0	0.0	0.3775	0.0	0.0	0.0	0.0	0.02	0.0	0.0	0.0
2133	-0.1195859999999697	51.50090805000008	1.005	14.97	32.8025	0.005	4.59	0.0	34.685	0.0	0.0	0.0	0.0	4.6025	0.37	0.0	0.0	0.0	0.0025	0.0175	0.0	0.0	3.13	0.0325	0.0	0.0	0.0	0.0	0.0	0.0	0.0	0.0	0.0	0.005	1.7174999999999998	0.0	0.0475	0.0	0.0	0.0	0.0625	0.0	0.045	0.04	0.0	0.185	0.0	0.0	0.0
2134	-0.11923969999998	51.50092730000006	1.055	23.8825	24.9875	0.0	4.49	0.0	36.065	0.0	0.0	0.005	0.0	4.385	0.61	0.0	0.0	0.0	0.0	0.0825	0.0	0.1225	2.9800000000000004	0.0	0.0	0.0	0.0	0.0	0.0	0.0	0.0	0.0	0.0	0.0	0.1775	0.0	0.0	0.0	0.0	0.0	0.0	0.0	0.0	0.0	0.0	0.0075	0.0	0.0	0.0
2135	-0.1189383999999336	51.50062570000006	0.4475	28.22	23.6275	0.0	1.735	0.0	39.5625	0.0	0.0	0.0025	0.0	4.6975	0.1625	0.0	0.0	0.0	0.0	0.0	0.0	0.0	0.125	0.0	0.0	0.0	0.0	0.0	0.0	0.0	0.0	0.0	0.0	0.0	0.4875	0.0	0.0	0.0	0.0	0.0	0.0	0.0	0.0375	0.0	0.0	0.4175	0.0	0.0	0.0
2136	-0.1188282999999614	51.50059990000005	0.4475	28.22	23.6275	0.0	1.735	0.0	39.5625	0.0	0.0	0.0025	0.0	4.6975	0.1625	0.0	0.0	0.0	0.0	0.0	0.0	0.0	0.125	0.0	0.0	0.0	0.0	0.0	0.0	0.0	0.0	0.0	0.0	0.0	0.4875	0.0	0.0	0.0	0.0	0.0	0.0	0.0	0.0375	0.0	0.0	0.4175	0.0	0.0	0.0
2138	-0.1191602499999362	51.50076700000005	1.145	23.2575	26.97	0.0	2.5925	0.0	36.2575	0.0	0.0	0.0	0.0	6.7775	0.3075	0.0	0.0	0.0	0.0	0.145	0.0	0.0	1.1849999999999998	0.0	0.0	0.0	0.0	0.0	0.0	0.0	0.0	0.0	0.0	0.0	0.11	0.0	0.0	0.0	0.0	0.0	0.0175	0.0	0.0025	0.015	0.015	0.14	0.0	0.0	0.0
2139	-0.1189774999999713	51.50063190000003	0.695	26.69	22.965	0.0	3.8425	0.0	38.805	0.0	0.0	0.0	0.0	4.2225	0.09	0.0	0.0	0.0	0.115	0.0	0.0	0.0	1.8625	0.0	0.0	0.0	0.0	0.0	0.0	0.0	0.0	0.0	0.0	0.0	0.0775	0.0	0.0	0.0	0.0	0.0	0.0175	0.0	0.0	0.0	0.0	0.0925	0.0	0.0	0.0
213	-0.1218697999999562	51.48973700000005	8.9025	20.1825	18.35	4.1475	5.75	3.2525	19.245	0.0	0.0	0.0	0.0	2.5775	0.1025	0.0025	0.785	0.0	0.5225	1.3225	0.0	0.0	6.2700000000000005	0.1475	0.0	0.0	0.0	0.0	0.0	0.0	0.0	0.0	0.0	0.0	3.13	0.0	0.0	0.0	0.0	0.0	0.9225	0.0	0.0	0.0	0.0	1.3	0.0	0.0	0.0
2141	-0.1187148999999294	51.50058900000005	0.5875	21.8175	25.7825	0.0	2.7875	0.0	30.942500000000003	0.0	0.0	0.0	0.0	5.515000000000001	0.375	0.0	0.0	0.0	0.0	0.345	0.0	0.0	2.815	0.0	0.0	0.0	0.0	0.0	0.0	0.0	0.0	0.0	0.0	0.0	0.4024999999999999	0.0	0.0	0.0	0.0	0.0	0.0825	0.0	0.2375	0.03	0.0	0.53	0.3525	0.0	0.0
2142	-0.1186819999999784	51.50061380000005	0.5875	21.8175	25.7825	0.0	2.7875	0.0	30.942500000000003	0.0	0.0	0.0	0.0	5.515000000000001	0.375	0.0	0.0	0.0	0.0	0.345	0.0	0.0	2.815	0.0	0.0	0.0	0.0	0.0	0.0	0.0	0.0	0.0	0.0	0.0	0.4024999999999999	0.0	0.0	0.0	0.0	0.0	0.0825	0.0	0.2375	0.03	0.0	0.53	0.3525	0.0	0.0
2143	-0.1186869999999657	51.50058590000003	0.5875	21.817500000000003	25.7825	0.0	2.7875	0.0	30.942500000000003	0.0	0.0	0.0	0.0	5.515000000000001	0.375	0.0	0.0	0.0	0.0	0.345	0.0	0.0	2.815	0.0	0.0	0.0	0.0	0.0	0.0	0.0	0.0	0.0	0.0	0.0	0.4024999999999999	0.0	0.0	0.0	0.0	0.0	0.0825	0.0	0.2375	0.03	0.0	0.53	0.3525	0.0	0.0
2144	-0.1186752999999498	51.50065340000003	0.5875	21.8175	25.7825	0.0	2.7875	0.0	30.942500000000003	0.0	0.0	0.0	0.0	5.515000000000001	0.375	0.0	0.0	0.0	0.0	0.345	0.0	0.0	2.815	0.0	0.0	0.0	0.0	0.0	0.0	0.0	0.0	0.0	0.0	0.0	0.4024999999999999	0.0	0.0	0.0	0.0	0.0	0.0825	0.0	0.2375	0.03	0.0	0.53	0.3525	0.0	0.0
2145	-0.1186540999999579	51.50061110000007	0.5875	21.817500000000003	25.7825	0.0	2.7875	0.0	30.942500000000003	0.0	0.0	0.0	0.0	5.515000000000001	0.375	0.0	0.0	0.0	0.0	0.345	0.0	0.0	2.815	0.0	0.0	0.0	0.0	0.0	0.0	0.0	0.0	0.0	0.0	0.0	0.4024999999999999	0.0	0.0	0.0	0.0	0.0	0.0825	0.0	0.2375	0.03	0.0	0.53	0.3525	0.0	0.0
2146	-0.1186600999999427	51.50058530000007	0.5875	21.8175	25.7825	0.0	2.7875	0.0	30.942500000000003	0.0	0.0	0.0	0.0	5.515000000000001	0.375	0.0	0.0	0.0	0.0	0.345	0.0	0.0	2.815	0.0	0.0	0.0	0.0	0.0	0.0	0.0	0.0	0.0	0.0	0.0	0.4024999999999999	0.0	0.0	0.0	0.0	0.0	0.0825	0.0	0.2375	0.03	0.0	0.53	0.3525	0.0	0.0
2147	-0.1200670749999517	51.50089225200003	2.78	20.96	35.63	0.0725	2.1950000000000003	0.0	9.965	0.0	0.0	0.015	0.0	21.345	0.105	0.015	0.0	0.0	0.0	0.0	0.0	0.0	0.0	1.565	0.0	0.0	0.0	0.0	2.1225	0.0	0.0	0.0	0.0	0.0	0.3124999999999999	0.0	0.0225	0.0	0.0	0.0	0.3775	0.0	0.0	0.0	0.0	0.02	0.0	0.0	0.0
2148	-0.1191641999999433	51.50096740000004	1.055	23.8825	24.9875	0.0	4.49	0.0	36.065	0.0	0.0	0.005	0.0	4.385	0.61	0.0	0.0	0.0	0.0	0.0825	0.0	0.1225	2.98	0.0	0.0	0.0	0.0	0.0	0.0	0.0	0.0	0.0	0.0	0.0	0.1775	0.0	0.0	0.0	0.0	0.0	0.0	0.0	0.0	0.0	0.0	0.0075	0.0	0.0	0.0
2149	-0.1191730999999549	51.50089990000004	1.055	23.8825	24.9875	0.0	4.49	0.0	36.065	0.0	0.0	0.005	0.0	4.385	0.61	0.0	0.0	0.0	0.0	0.0825	0.0	0.1225	2.98	0.0	0.0	0.0	0.0	0.0	0.0	0.0	0.0	0.0	0.0	0.0	0.1775	0.0	0.0	0.0	0.0	0.0	0.0	0.0	0.0	0.0	0.0	0.0075	0.0	0.0	0.0
214	-0.1172019999999633	51.48939450000006	0.93	16.96	12.745	7.2625	24.275	0.0	20.8675	0.06	0.0	0.0075	0.0075	9.565	0.425	0.0249999999999999	0.0	0.0	0.0	0.98	0.0	0.0	1.28	0.0	0.0	0.0	0.015	0.0	0.0	0.0	0.0	0.0	0.0	0.0	1.3175	0.0	0.005	0.0	0.0	0.0	0.0349999999999999	0.0	0.0175	0.0	0.0	0.86	0.0	0.0	0.0
2150	-0.1191041999999242	51.50086790000006	1.055	23.8825	24.9875	0.0	4.49	0.0	36.065	0.0	0.0	0.005	0.0	4.385	0.61	0.0	0.0	0.0	0.0	0.0825	0.0	0.1225	2.98	0.0	0.0	0.0	0.0	0.0	0.0	0.0	0.0	0.0	0.0	0.0	0.1775	0.0	0.0	0.0	0.0	0.0	0.0	0.0	0.0	0.0	0.0	0.0075	0.0	0.0	0.0
2152	-0.119222299999933	51.50097440000008	1.055	23.8825	24.9875	0.0	4.49	0.0	36.065	0.0	0.0	0.005	0.0	4.385	0.61	0.0	0.0	0.0	0.0	0.0825	0.0	0.1225	2.98	0.0	0.0	0.0	0.0	0.0	0.0	0.0	0.0	0.0	0.0	0.0	0.1775	0.0	0.0	0.0	0.0	0.0	0.0	0.0	0.0	0.0	0.0	0.0075	0.0	0.0	0.0
2153	-0.1102906999999504	51.50194540000007	1.3375	5.985	15.655	0.0	28.3775	0.0	25.8775	0.0	0.0	0.0	0.0	12.0625	0.23	0.0	0.0	0.0	0.0	1.8325	0.0	0.0	1.0699999999999998	0.0	0.0	0.0	0.0	0.0	0.0	0.0	0.0	0.0	0.0	0.0	0.33	0.0	0.0	0.0	0.0	0.0	0.0	0.0	0.01	0.0475	0.0	0.2075	0.0	0.0	0.0
2154	-0.1102691999999478	51.502003900000034	0.715	16.745	18.3475	0.005	19.6325	0.0	21.09	0.0	0.0	0.0175	1.0525	13.7425	0.6125	0.0025	0.0	0.0	0.0	0.6	0.0	0.0	5.88	0.0	0.0125	0.0	0.0	0.0	0.0	0.0	0.0	0.0	0.0	0.0	0.015	0.0	0.0	0.0	0.0	0.0	0.0125	0.0	0.0	0.1425	0.0	0.48	0.0	0.0	0.0
2155	-0.1097231999999621	51.502248500000064	0.0625	14.677499999999998	31.695	0.24	8.3725	0.0	34.92	0.0	0.0	0.0075	0.0	3.5575	0.7200000000000001	1.1	0.0	0.0	0.05	0.01	0.0	0.0	1.315	0.555	0.0	0.0	0.0	0.0	0.0	0.0	0.0	0.0	0.0	0.0475	0.53	0.0	0.0	0.0	0.0	0.0	0.0	0.0	0.03	0.0375	0.0	0.5925	0.0	0.0	0.0
2156	-0.1098534999999287	51.50208810000004	1.2275	17.1325	30.27	2.9475	3.695	0.0	28.9975	0.0	0.585	0.0	0.0225	1.0325	0.4975	0.0	0.0	0.0	0.0	0.0	0.0	0.0	2.0575	0.0	0.0	0.0	0.0	0.0	0.0	0.0	0.0	0.0	0.0	0.0	0.185	0.0	0.0	0.0	0.0	0.0	0.02	0.0	0.0	0.0	0.0	0.0025	0.0	0.0	0.0
2157	-0.1098914999999465	51.50212630000004	1.0075	13.8275	30.59	0.0025	6.4325	0.0	41.85	0.0	0.005	0.0424999999999999	0.0	2.945	0.5525	0.005	0.0	0.0	0.29	0.0	0.0	0.0	0.48	0.3	0.0	0.0	0.0	0.0	0.0	0.0	0.0	0.0	0.0	0.0	0.2375	0.0	0.105	0.0	0.0	0.0	0.0175	0.0	0.0	0.0	0.0	0.245	0.0	0.0	0.0
2159	-0.1100904999999556	51.50241460000007	0.595	14.285	17.4375	0.02	21.5475	0.0	23.1925	0.0	0.0	0.06	0.0	5.297499999999999	1.2525	0.0	0.0	0.0	0.0	0.335	0.0	0.0	10.9575	0.0	0.0	0.0	0.0	0.0	0.0	0.0	0.0	0.0	0.0	0.0	1.075	0.0	0.0	0.0	0.0	0.0	0.0625	0.0	0.1125	0.055	0.0	0.1049999999999999	0.0	0.0	0.0
215	-0.1175775749999274	51.48948990000008	0.5025	35.15	14.7725	0.0	7.8325	0.0	27.235	0.0	0.0	0.295	0.0	6.2975	0.27	0.12	0.0	0.0	0.0	1.0225	0.0	0.0	0.17	0.0	0.0	0.0	0.0	0.0	0.0	0.0	0.0	0.0	0.0	0.0	4.3925	0.0	0.0	0.0	0.0	0.0	0.3925	0.0	0.0	0.0	0.0075	0.3475	0.0	0.0	0.0
2160	-0.1098719999999389	51.50221680000004	0.03	13.425	31.92	0.0	8.01	0.0	37.197500000000005	0.0	0.0	0.0175	0.0	3.8075	0.5525	0.1575	0.0	0.0	0.0	0.0475	0.0	0.0	1.8975	0.0	0.0	0.0	0.0	0.0	0.0	0.0	0.0	0.0	0.0	0.0	0.4975	0.0	0.0	0.0	0.0	0.0	0.0	0.0	0.035	0.0174999999999999	0.0	0.7500000000000001	0.0	0.0	0.0
2161	-0.1098408999999378	51.50201390000007	2.2350000000000003	22.0225	25.705	0.0075	6.31	0.0	32.325	0.0	0.0	0.025	0.0	6.805	0.93	0.0	0.0	0.0	0.0	0.32	0.0	0.0	1.39	0.0	0.0	0.0	0.0	0.0	0.0	0.0	0.0	0.0	0.0	0.0	0.47	0.0	0.0	0.0	0.0	0.0	0.0725	0.0	0.0025	0.0	0.0	0.3	0.0	0.0	0.0
2162	-0.1097769999999513	51.502039800000034	2.2350000000000003	22.0225	25.705	0.0075	6.31	0.0	32.325	0.0	0.0	0.025	0.0	6.805	0.93	0.0	0.0	0.0	0.0	0.32	0.0	0.0	1.39	0.0	0.0	0.0	0.0	0.0	0.0	0.0	0.0	0.0	0.0	0.0	0.47	0.0	0.0	0.0	0.0	0.0	0.0725	0.0	0.0025	0.0	0.0	0.3	0.0	0.0	0.0
2163	-0.1101426999999262	51.50229260000003	0.7474999999999999	13.8225	20.9625	0.65	18.41	0.0	21.225	0.0	0.0	0.0075	0.0	8.3625	1.255	0.0	0.0	0.0	0.0	0.06	0.0	0.0	4.34	1.3375	0.0	0.0	0.0025	0.0	0.0	0.0	0.0	0.0	0.0	0.0	3.2275	0.0	0.0425	0.0	0.0	0.0	2.085	0.0	0.0	0.0	0.0	0.0875	0.0	0.0	0.0
2164	-0.1100685999999768	51.50232110000008	0.7475	13.8225	20.9625	0.65	18.41	0.0	21.225	0.0	0.0	0.0075	0.0	8.3625	1.255	0.0	0.0	0.0	0.0	0.06	0.0	0.0	4.34	1.3375	0.0	0.0	0.0025	0.0	0.0	0.0	0.0	0.0	0.0	0.0	3.2275	0.0	0.0425	0.0	0.0	0.0	2.085	0.0	0.0	0.0	0.0	0.0875	0.0	0.0	0.0
2165	-0.1101758999999447	51.50212640000007	0.6725	21.175	23.215	0.0175	10.6725	0.0	22.5775	0.0	0.0	0.0	0.8500000000000001	12.465	1.7300000000000002	0.02	0.0	0.0	0.005	0.1925	0.0	0.0	2.3225	0.0	0.0	0.0	0.0	0.0	0.0	0.0	0.0	0.0	0.0	0.0	0.0225	0.0	0.0	0.0	0.0	0.0	0.09	0.0	0.3575	0.095	0.0	0.1375	0.0	0.0325	0.0
2166	-0.1101088999999433	51.50208200000003	0.6725	21.175	23.215	0.0175	10.6725	0.0	22.5775	0.0	0.0	0.0	0.8500000000000001	12.465	1.73	0.02	0.0	0.0	0.005	0.1925	0.0	0.0	2.3225	0.0	0.0	0.0	0.0	0.0	0.0	0.0	0.0	0.0	0.0	0.0	0.0225	0.0	0.0	0.0	0.0	0.0	0.09	0.0	0.3575	0.095	0.0	0.1375	0.0	0.0325	0.0
2167	-0.1113002999999253	51.50341300000008	0.03	38.6625	16.747500000000002	0.0	0.425	0.0	31.6375	0.0	0.0	0.0	0.0	4.69	2.3825000000000003	0.095	0.0075	0.0	0.0	0.0	0.0	0.0	0.675	0.0	0.0	0.0	0.0	0.0	0.0	0.0	0.0	0.0	0.0	0.0	2.1575	0.0	0.0	0.0	0.0	0.0	0.4575	0.0	0.0	0.0425	0.0	0.3874999999999999	0.0	0.0	0.0
2168	-0.1109829669999271	51.503541100000064	3.3175	57.125	6.32	1.785	0.02	0.8300000000000001	17.7525	0.0	0.25	0.0	0.0	4.1675	0.4449999999999999	0.0	0.0275	0.0	0.0	0.3775	0.0	0.0	1.6775	0.0	0.0	0.0	0.0	0.0	0.0	0.0	0.0	0.0	0.0	0.0	0.7424999999999999	0.0	0.0	0.0	0.0	0.0	0.0	0.0	0.0	0.01	0.3625	0.7725	0.0	0.0	0.0
2169	-0.1106656329999395	51.50366920000005	0.9375	62.0425	8.135	0.5275	0.115	1.15	17.9775	0.0	0.0225	0.0	0.0	4.5275	0.27	0.0	0.0	0.1475	0.0	0.055	0.0	0.0125	1.1275	0.0	0.0	0.0	0.0	0.0	0.0	0.0	0.0	0.0	0.0	0.0	0.1725	0.4025	0.0	0.0	0.0	0.0	0.27	0.0	0.0	0.0	0.0	0.195	0.0	0.0	0.0
216	-0.1179531499999484	51.48958530000005	2.0925	29.5125	20.44	0.2925	6.02	0.0	11.989999999999998	0.0	0.0	3.4825	0.0	7.922499999999999	0.0	0.02	0.0	0.0	0.0	8.8625	0.0	0.0	5.04	0.0	0.0	0.0	0.0	0.0	0.0	0.0	0.0	0.0	0.0	0.0	2.64	0.0	0.0	0.0	0.0	0.0	1.435	0.0	0.0	0.0	0.0	0.0525	0.0	0.0	0.0
2170	-0.1103482999999414	51.50379730000003	6.3025	33.105000000000004	7.722499999999999	0.8049999999999999	0.0	10.52	33.0125	0.0	0.0	0.0	0.0	5.895	0.29	0.0	0.0175	0.01	0.0	0.025	0.0	0.0	0.1275	0.1325	0.0	0.0	0.0	0.0	0.0	0.0	0.0	0.0	0.0	0.0	0.3375	0.0	0.0	0.0	0.0175	0.0	0.0	0.0	0.0325	0.0775	0.0	0.5275	0.0	0.0	0.0
2171	-0.1101984999999672	51.50381180000005	5.45	42.575	9.7375	4.5725	0.1525	0.4675	21.3775	0.0	0.0	0.0	0.0	10.02	0.9175	0.0	0.2175	0.045	0.0	0.0	0.0	1.355	0.435	0.0	0.0	0.0	0.0	0.0	0.0	0.0	0.0	0.0	0.0	0.0	0.365	0.0	0.0	0.0	0.0	0.0	0.0425	0.0	0.0	0.0	0.0	0.3125	0.0	0.0125	0.0
2172	-0.1110785999999279	51.50320860000005	0.0025	39.175	15.035	0.0	0.1624999999999999	0.0	34.5525	0.0	0.0	0.0	0.0	5.3725	1.0275	0.0	0.0	0.0	0.0	0.0	0.0	0.0	2.3925	0.0	0.0	0.0	0.0	0.0	0.0	0.0	0.0	0.0	0.0	0.0	0.0	0.0	0.0	0.0	0.0	0.0	0.0	0.0	0.0	0.0	0.0	0.145	0.0	0.0	0.0
2173	-0.1109395999999378	51.503081500000064	0.0025	29.7675	17.4225	1.465	0.36	0.0	24.96	0.0	0.21	0.0	0.0025	2.1175	0.99	0.015	0.0025	0.0	0.0	0.0	0.0	0.0025	5.555	0.0	0.0	0.0	0.0	0.0	0.0	0.0	0.0	0.0	0.0	0.175	0.025	0.0	0.0	0.0075	0.0	0.0	0.0	0.0	0.3925	0.1124999999999999	0.0	0.03	0.0	0.0125	0.0
2174	-0.1120620999999459	51.50397710000004	11.265	29.5075	8.684999999999999	7.9975	4.525	10.8225	16.265	0.0	0.0	0.0225	0.0	0.7925000000000001	0.3974999999999999	1.9275	0.0	0.0	0.0	0.05	0.0	0.0	1.315	0.0	0.0	0.0	0.0	0.0	0.0	0.0	0.0	0.0	0.0	0.0	5.27	0.0	0.0	0.0	0.0	0.0	0.3949999999999999	0.0	0.0	0.0	0.0	0.16	0.0	0.0	0.0
2175	-0.1119992999999794	51.50404450000008	1.61	18.5075	17.5775	1.085	12.8475	2.785	32.7475	0.0	0.0	0.0025	0.0	8.7975	0.4625	0.085	0.0525	0.0075	0.0	0.345	0.0	0.0	0.1025	0.0	0.0	0.0	0.0	0.0	0.0	0.0	0.0	0.0	0.0	0.0	0.655	0.0	0.0	0.0	0.0	0.0	0.2275	0.0	0.0	0.13	0.0	0.6975	0.0	0.0	0.0
2176	-0.1118591999999694	51.50387920000003	37.275	6.0200000000000005	14.69	13.3875	1.94	10.9725	7.0325	0.0	0.0	1.025	0.0	0.7875000000000001	0.53	0.0625	0.0025	0.0	0.0	0.035	0.0025	0.0575	1.7899999999999998	0.0	0.0	0.0	0.0	0.0	1.615	0.0	0.0	0.0	0.0	0.0	0.7849999999999999	0.0	0.0	0.0	0.0	0.0	0.76	0.0	0.0075	0.0	0.0675	0.0	0.0	0.0	0.0
2177	-0.1117359999999507	51.50378260000008	5.8025	39.7575	7.7325	4.21	0.3974999999999999	7.6575	26.2075	0.0	0.0	0.0	0.0	2.29	0.155	0.0025	0.0275	0.0	0.0	0.105	0.0	0.0	1.8825	0.0	0.0	0.0	0.0	0.0	0.0	0.0	0.0	0.0	0.0	0.0	0.36	0.0	0.0	0.0	0.0	0.0	0.1575	0.0	0.005	0.2725	0.14	0.73	0.0	0.0	0.0
2178	-0.1119956999999658	51.50400050000008	11.265	29.5075	8.684999999999999	7.9975	4.525	10.822500000000002	16.265	0.0	0.0	0.0225	0.0	0.7925	0.3974999999999999	1.9275	0.0	0.0	0.0	0.05	0.0	0.0	1.315	0.0	0.0	0.0	0.0	0.0	0.0	0.0	0.0	0.0	0.0	0.0	5.27	0.0	0.0	0.0	0.0	0.0	0.3949999999999999	0.0	0.0	0.0	0.0	0.16	0.0	0.0	0.0
2179	-0.1119487999999364	51.50393000000008	37.275	6.02	14.69	13.3875	1.94	10.9725	7.032500000000001	0.0	0.0	1.025	0.0	0.7875000000000001	0.53	0.0625	0.0025	0.0	0.0	0.035	0.0025	0.0575	1.7899999999999998	0.0	0.0	0.0	0.0	0.0	1.615	0.0	0.0	0.0	0.0	0.0	0.7849999999999999	0.0	0.0	0.0	0.0	0.0	0.7599999999999999	0.0	0.0075	0.0	0.0675	0.0	0.0	0.0	0.0
217	-0.1183287249999693	51.48968070000007	1.17	21.4725	11.4225	0.13	26.0925	0.0	16.215	0.0	0.0	3.645	0.0	9.985	0.0725	0.0025	0.0	0.0	0.0	0.7424999999999999	0.0	0.0	0.2175	0.0	0.0	0.0	0.0	0.0	0.0	0.0	0.0	0.0	0.0	0.0	8.205	0.0	0.0	0.0	0.0	0.0	0.55	0.0	0.0	0.0	0.0	0.0125	0.0	0.0	0.0
2180	-0.1120198999999502	51.50398930000006	11.265	29.5075	8.684999999999999	7.9975	4.525	10.8225	16.265	0.0	0.0	0.0225	0.0	0.7925	0.3974999999999999	1.9275	0.0	0.0	0.0	0.05	0.0	0.0	1.315	0.0	0.0	0.0	0.0	0.0	0.0	0.0	0.0	0.0	0.0	0.0	5.27	0.0	0.0	0.0	0.0	0.0	0.3949999999999999	0.0	0.0	0.0	0.0	0.16	0.0	0.0	0.0
2181	-0.1129933999999366	51.504859200000055	78.22	0.2025	4.1425	9.1	1.29	0.88	0.0	0.0	0.0175	0.0	0.205	3.5225	0.0	0.0	0.4975	0.0	0.0	0.0	0.0	0.0	0.0	0.1674999999999999	0.0	0.0	0.0	0.0675	0.0	0.2575	0.0	0.0	0.0	0.0	0.0	0.0	0.0	0.0	0.0	0.0	0.125	0.0	0.0	0.0	0.0375	0.0	0.0	0.0	0.085
2182	-0.1129147999999418	51.50476610000004	1.6550000000000002	24.4375	13.7525	1.735	13.1975	0.0	1.0499999999999998	0.0	0.0	0.0	0.0	37.9	1.6475	0.0625	0.0	0.0	0.0	0.1525	0.0	0.0	0.8099999999999999	0.0	0.0	0.0	0.0	0.0	0.0	0.0	0.0	0.0	0.0	0.0	0.365	0.0	0.0	0.0	0.0	0.0	0.255	0.0	0.0	0.0	0.0	0.1075	0.0	0.0	0.0
2183	-0.1129873999999517	51.50456920000005	49.7075	4.835	14.03	2.27	6.1275	0.0	0.4425	0.0	0.0225	0.0	0.025	4.6925	0.085	0.0	0.0	0.0	0.37	0.0	0.36	0.0	0.0	12.41	0.0	0.0	0.0	0.0	0.04	0.0	0.0	0.0	0.0	0.0	1.975	0.0	0.0	0.0	0.0	0.0	0.09	0.0	0.0	0.0	0.02	0.0	0.0	0.0	1.1875
2184	-0.1142543999999361	51.505430500000045	3.6625	32.18	21.7825	0.0	0.3625	0.0	22.315	0.0	0.015	0.08	0.2324999999999999	8.227500000000001	0.7725	0.0	0.0	0.0	0.0	0.2825	0.0	0.0	5.7425	0.0	0.0	0.0	0.0	0.0	0.0	0.0	0.0	0.0	0.0	0.005	0.0475	0.0	0.0	0.0	0.0	0.0	0.0225	0.0	0.0	0.0	0.0	0.7424999999999999	0.0	0.0	0.0
2185	-0.1140931499999737	51.50524815000006	2.0475	25.89	23.9225	0.0	2.8025	0.0	35.480000000000004	0.0	0.0	0.0025	0.0	6.865	0.0825	0.0	0.0	0.0	0.0	0.8825000000000001	0.0	0.0	1.5074999999999998	0.0	0.0	0.0	0.0	0.0	0.0	0.0	0.0	0.0	0.0	0.0	0.085	0.0	0.0	0.0	0.0	0.0	0.0375	0.0	0.0	0.0	0.0	0.0625	0.0	0.0	0.0
2188	-0.1129088999999794	51.50457120000004	49.7075	4.835	14.03	2.27	6.1275	0.0	0.4425	0.0	0.0225	0.0	0.025	4.6925	0.085	0.0	0.0	0.0	0.37	0.0	0.36	0.0	0.0	12.41	0.0	0.0	0.0	0.0	0.04	0.0	0.0	0.0	0.0	0.0	1.975	0.0	0.0	0.0	0.0	0.0	0.09	0.0	0.0	0.0	0.02	0.0	0.0	0.0	1.1875
2189	-0.1129102999999531	51.50482380000005	2.43	28.2425	17.2325	0.415	5.81	0.0	5.245	0.0	0.0	0.005	0.0	30.94	0.5800000000000001	0.0	0.0	0.0	0.0	0.775	0.0	0.0	0.4575	0.0	0.0	0.0	0.0	0.0	0.0	0.0	0.0	0.0	0.0	0.0	0.105	0.0	0.0	0.0	0.0	0.0	0.0275	0.0	0.0275	0.0425	0.0	0.495	0.0	0.0	0.0
218	-0.1187042999999334	51.48977610000003	0.8875	26.6625	14.1325	0.0	14.195	0.0	32.545	0.0	0.0	0.6475	0.0	6.63	0.0	0.0	0.01	0.0	0.0	0.65	0.0	0.0	0.1099999999999999	0.0	0.0	0.0	0.0	0.0	0.0	0.0	0.0	0.0	0.0	0.0	2.705	0.0	0.0	0.0	0.0	0.0	0.5275	0.0	0.0	0.0	0.0	0.22	0.0	0.0	0.0
2190	-0.1129946999999447	51.50491670000008	0.9125	39.2375	16.905	0.19	3.1475	0.0	4.2625	0.0	0.1125	0.0	0.0	29.1225	1.57	0.0	0.0425	0.0	0.0	0.3775	0.0	0.0	0.98	0.0	0.0	0.0	0.0	0.0	0.0	0.0	0.0	0.0	0.0	0.025	0.145	0.0	0.01	0.0	0.0	0.0	0.1475	0.0	0.005	0.0475	0.0425	0.375	0.0	0.0	0.0
2192	-0.1145612999999343	51.505781400000046	19.1625	40.19	8.7075	1.13	0.2425	0.12	14.23	0.0	0.0	0.49	0.0	1.5925	0.0025	0.0275	0.0	0.0075	0.0	0.0	0.0	0.0	10.9475	2.405	0.0	0.0	0.0	0.0	0.0	0.0	0.0	0.0	0.0	0.0	0.2075	0.0	0.0	0.0	0.0	0.005	0.0	0.0	0.0125	0.0	0.0	0.0	0.0	0.0	0.0
2193	-0.1145618999999555	51.50580770000005	19.1625	40.19	8.7075	1.13	0.2425	0.12	14.23	0.0	0.0	0.49	0.0	1.5925	0.0025	0.0275	0.0	0.0075	0.0	0.0	0.0	0.0	10.9475	2.405	0.0	0.0	0.0	0.0	0.0	0.0	0.0	0.0	0.0	0.0	0.2075	0.0	0.0	0.0	0.0	0.005	0.0	0.0	0.0125	0.0	0.0	0.0	0.0	0.0	0.0
2194	-0.1144078499999636	51.50560595000008	13.775	39.8125	14.0575	0.7475	0.1175	0.0	14.905	0.935	0.0	0.0025	0.0	4.32	0.0	0.0075	0.0	0.0625	0.0	0.005	0.0	0.0	7.2725	1.545	0.0	0.0	0.0	0.0	0.0	0.0	0.0	0.0	0.0	0.0	0.715	0.0	0.0	0.0	0.0	0.0	1.0	0.0	0.0	0.0	0.0125	0.41	0.0	0.0	0.0
2195	-0.114280899999926	51.50587360000003	6.355	22.155	20.25	1.935	0.92	1.925	15.895	0.0	1.195	0.0	0.01	0.6974999999999999	0.1075	0.0075	0.0075	0.0	0.0	0.0225	0.175	0.01	0.575	0.0025	0.17	0.0	0.0	0.0	0.0	0.0	0.0	0.0	0.0	0.0	0.5449999999999999	0.0	0.0	0.0	0.0	0.0	8.115	0.0	0.0	0.07	0.0	0.015	0.0	0.0	0.0
2196	-0.1143069999999397	51.50587870000004	2.655	21.14	30.8775	0.0	3.42	0.0	31.58	0.0	0.0	0.04	0.0	8.6875	0.385	0.0	0.0	0.0	0.1025	0.0	0.0	0.0	0.6025	0.0	0.0	0.0	0.0	0.0	0.0	0.0	0.0	0.0	0.0	0.0	0.175	0.0	0.0	0.0	0.0	0.0	0.0475	0.0	0.0	0.0	0.0	0.1575	0.0	0.0	0.0
2198	-0.1137787999999773	51.504329100000064	0.1674999999999999	34.36	18.0675	2.585	3.3	0.05	14.7975	0.0	0.12	0.0075	0.0	13.3575	1.4675	0.95	0.1525	0.0	0.055	0.0025	0.0	0.0	0.685	0.0	0.0	0.0475	0.0	0.0	0.0	0.0	0.0	0.0	0.0	0.15	1.4575	0.0	0.0	0.0	0.0	0.4525	0.3975	0.0	0.025	0.0	0.0	0.265	0.0	0.0	0.0
2199	-0.1162268999999582	51.50167870000007	0.1375	40.46	12.3525	0.0	0.53	0.0	31.425	0.0	0.0	0.0	0.0	11.185	0.4125	0.0	0.0	0.0	0.0	0.0	0.0	0.0	2.055	0.0	0.0	0.0	0.0	0.0	0.0	0.0	0.0	0.0	0.0	0.0	0.0725	0.0	0.0	0.0	0.0	0.0	0.025	0.0	0.0	0.0	0.0	0.0375	0.0	0.0	0.0
219	-0.1190404999999259	51.489844625000046	0.3325	32.965	18.6475	0.0	5.3875	0.0	21.715	0.0	0.0	2.5900000000000003	0.0	12.17	0.02	0.0	0.0	0.0	0.0	0.52	0.0	0.0	0.5275000000000001	0.0	0.0	0.0	0.0	0.0	0.0	0.0	0.0	0.0	0.0	0.0	4.6225	0.0	0.0	0.0	0.0	0.0	0.18	0.0	0.0	0.0	0.0	0.1375	0.0	0.0	0.0
21	-0.109381624999969	51.50580035000007	0.06	48.3475	11.655	0.78	10.605	0.8975	17.7125	0.0	0.0	0.1575	0.0	1.705	0.015	0.3125	0.0	0.0	0.0	0.66	0.0	0.06	2.285	0.0	0.0	0.0	0.0	0.0	0.0	0.0	0.0	0.0	0.0	0.0	1.7425000000000002	0.0	0.0	0.0	0.0	0.0	0.3675	0.0	0.0	0.0	0.0	0.0475	0.0	0.0	0.0
2200	-0.11601799999994	51.50162960000006	15.9725	7.66	2.0475	30.5425	0.0125	32.7875	4.7625	0.0	0.64	0.005	0.0125	0.0	0.0325	0.0	0.11	0.0	0.0	0.0	0.0	0.0	0.85	0.0	0.0	0.0	0.0	0.0	0.0	0.0	0.0	0.0	0.0	0.415	0.3525	0.0	0.0	0.0	0.0	0.0	0.0	0.0	0.0	0.015	0.4425	0.17	0.0	0.0	0.0
2202	-0.1092052999999282	51.50083150000006	1.4525	23.8225	16.28	0.0	19.7925	0.0	18.3025	0.0	0.0	0.545	0.0	9.045	0.0	0.6675000000000001	0.4275	0.0	0.0	2.1	0.0	0.3225	0.5275000000000001	0.0375	0.0	0.0	0.0	0.0	0.0	0.0	0.0	0.0	0.0	0.0	4.6775	0.0	0.0	0.0	0.0	0.0	1.4575	0.0	0.0	0.0	0.0	0.005	0.0	0.0	0.0
2203	-0.1120226999999545	51.49624200000005	1.1625	11.5975	17.4775	0.0	23.6775	0.0	32.8275	0.0	0.0	0.2975	0.0	10.785	0.0875	0.045	0.0	0.0	0.59	0.3025	0.0	0.0	0.5975	0.0	0.0	0.0	0.0	0.0	0.0	0.0	0.0	0.0	0.0	0.0	0.26	0.0	0.0	0.0	0.0	0.0	0.0625	0.0	0.01	0.0	0.0	0.005	0.0	0.0	0.0
2204	-0.1120184999999764	51.49623840000004	1.1625	11.5975	17.4775	0.0	23.6775	0.0	32.8275	0.0	0.0	0.2975	0.0	10.785	0.0875	0.045	0.0	0.0	0.59	0.3025	0.0	0.0	0.5975	0.0	0.0	0.0	0.0	0.0	0.0	0.0	0.0	0.0	0.0	0.0	0.26	0.0	0.0	0.0	0.0	0.0	0.0625	0.0	0.01	0.0	0.0	0.005	0.0	0.0	0.0
2205	-0.111171699999943	51.50112900000005	0.7975	50.6925	13.47	1.3875	0.89	0.0	16.7125	0.0	0.0	0.0	0.005	8.615	0.0	0.0	0.4725	0.025	0.0	0.0	0.0	0.0	0.17	0.0	0.0	0.0	0.0	0.0	0.0	0.0	0.0	0.0	0.0	0.0	5.0925	0.0	0.0	0.0	0.0	0.0	0.09	0.0	0.0	0.3625	0.0	0.0	0.0	0.0	0.0
2206	-0.1113501999999471	51.50095790000006	28.6025	15.5825	16.0775	5.609999999999999	9.8475	0.005	5.615	0.0	2.74	0.0025	0.045	4.07	0.0	0.09	0.1425	0.0	0.0	0.0075	0.0	0.0	0.04	0.005	0.0	0.0	0.0	0.0	0.0	0.0	0.0	0.0	0.0	0.005	7.362500000000001	0.0	0.0	0.0	0.0	0.07	0.4775	0.0	0.0	0.0	0.0	0.7025	0.0	0.0	0.0
2207	-0.1106043999999428	51.50281430000007	4.98	33.7275	16.685000000000002	0.7525000000000001	1.055	0.1025	25.045	0.0	2.5575	0.0	0.0	1.9125	0.4425	0.465	0.0	0.0	0.0	0.0	0.0	0.0	3.3625	0.0	0.1825	0.055	0.0	0.0	0.0	0.0	0.0	0.0	0.0	0.315	0.38	0.0	0.0	0.0	0.0	0.0	0.0	0.0	0.0025	0.0025	0.0	0.045	0.0	0.0	0.0
2208	-0.1107342999999332	51.50275010000007	1.9575	56.30500000000001	8.54	1.1375	0.0125	0.3075	14.495	0.0	0.0	0.105	0.0	6.552499999999999	0.3325	0.0	0.45	0.0	0.0	0.035	0.0	0.0	3.9225	0.0	0.0	0.0	0.0	0.0	0.0	0.0	0.0	0.0	0.0	0.0	3.31	0.0	0.0	0.0525	0.0	0.0	0.0	0.0	0.0	0.0	0.0	0.9175	0.0	0.0	0.0
2209	-0.107782636999957	51.49727770300007	0.045	7.3575	24.965	0.0	22.7975	0.0	25.885	0.0	0.0	0.97	0.0	11.75	0.0325	0.1825	0.0	0.0	0.0	2.01	0.0	0.0	0.2575	0.0	0.0	0.0	0.0	0.0	0.0	0.0	0.0	0.0	0.0	0.0	1.5025	0.0	0.0	0.0	0.0	0.0	0.7225	0.0	0.0	0.0	0.0	0.145	0.0	0.0	0.0
220	-0.1193766999999752	51.48991315000006	6.64	33.1175	14.3525	3.2325	10.2775	0.0	14.1925	0.65	2.37	6.2925	0.0	1.4875	0.0	0.0	0.91	0.0	0.0	0.035	0.0	0.0	5.255	0.0	0.0	0.0	0.0	0.0	0.0	0.0	0.0	0.0	0.0	0.0	0.3025	0.0	0.0	0.03	0.0	0.0	0.0075	0.0	0.0	0.0	0.0	0.09	0.0	0.0	0.0
2210	-0.1078292999999348	51.49726770000007	0.045	7.3575	24.965	0.0	22.7975	0.0	25.885	0.0	0.0	0.97	0.0	11.75	0.0325	0.1825	0.0	0.0	0.0	2.01	0.0	0.0	0.2575	0.0	0.0	0.0	0.0	0.0	0.0	0.0	0.0	0.0	0.0	0.0	1.5025000000000002	0.0	0.0	0.0	0.0	0.0	0.7225	0.0	0.0	0.0	0.0	0.145	0.0	0.0	0.0
2212	-0.1111294999999472	51.50024950000005	1.255	17.2625	25.95	0.0	10.37	0.0	34.004999999999995	0.0	0.0	0.0	0.0	7.944999999999999	0.0	0.0	0.0	0.0	0.015	0.0125	0.0	0.0	1.61	0.0	0.0	0.0	0.0	0.0	0.0	0.0	0.0	0.0	0.0	0.0	0.7674999999999998	0.0	0.0	0.0	0.0	0.0	0.0475	0.0	0.0	0.0	0.0	0.13	0.0	0.0	0.0
2214	-0.112054799999953	51.50392890000006	11.265	29.5075	8.684999999999999	7.9975	4.525	10.8225	16.265	0.0	0.0	0.0225	0.0	0.7925000000000001	0.3974999999999999	1.9275	0.0	0.0	0.0	0.05	0.0	0.0	1.315	0.0	0.0	0.0	0.0	0.0	0.0	0.0	0.0	0.0	0.0	0.0	5.2700000000000005	0.0	0.0	0.0	0.0	0.0	0.3949999999999999	0.0	0.0	0.0	0.0	0.16	0.0	0.0	0.0
2215	-0.1084347999999408	51.50487560000005	7.012499999999999	43.775	20.5975	0.145	3.7375	0.0	15.655	0.0	0.0	0.0	0.0	2.9775	0.0275	0.0	0.32	0.0	0.0	4.2375	0.0	0.0	0.0	0.0	0.0	0.0	0.0	0.0	0.0	0.0	0.0	0.0	0.0	0.0	1.2875	0.0	0.0	0.0	0.0	0.0	0.0	0.0	0.0	0.0	0.0	0.0	0.0	0.0	0.0
2216	-0.1124607999999511	51.48770710000008	0.555	25.32	22.5275	0.885	11.9875	0.0	15.4825	0.0	0.0	8.0175	0.0	7.3075	0.0	2.485	0.0	0.0	0.04	0.8250000000000001	0.0	0.0	1.9025	0.0425	0.0	0.0	0.0	0.0	0.0	0.0	0.0	0.0	0.0	0.0	1.185	0.0	0.0	0.0	0.0	0.0	0.46	0.0	0.0	0.0	0.0	0.5	0.0	0.0	0.0
2217	-0.1198844999999551	51.49451350000004	0.7525	15.975	19.3975	0.0	16.3675	0.0	24.2675	0.0	0.0	0.28	0.0	11.44	0.0625	1.0775	0.0075	0.0	0.0	3.31	0.0	0.0	1.9225	0.0	0.0	0.0	0.0	0.0	0.0	0.0	0.0	0.0	0.0	0.0	0.6974999999999999	0.0	0.0075	0.0	0.0	0.0	2.8775	0.0	0.0	0.0	0.0	0.0275	0.0	0.0	0.0
2219	-0.1203135999999744	51.49431940000005	6.325	18.035	20.2925	4.105	6.39	0.705	26.365	0.0	0.0	0.0824999999999999	0.0	5.7075000000000005	0.02	0.13	0.0	0.0	0.0	2.2775	0.0	0.0	3.755	0.0	0.045	0.0	0.0	0.0	0.0	0.0	0.0	0.0	0.0	0.0	0.19	0.0	0.0	0.0	0.0	0.0	0.0875	0.0	0.0	0.1925	0.005	0.4649999999999999	0.0	0.0	0.0
2220	-0.1134408999999436	51.503854500000045	0.0075	33.9025	22.2525	0.8250000000000001	0.1625	0.0	25.445	0.0	0.0325	0.03	0.0	2.11	0.54	0.0225	0.1975	0.0	0.0	0.0	0.0	0.0	5.0875	0.0	0.0	0.0	0.0	0.0	0.0	0.0	0.0	0.0	0.0	0.0	0.2275	0.0	0.0	0.0	0.0	0.0	0.03	0.0	0.0	0.0	0.0	0.2125	0.0	0.0	0.0
2221	-0.1137595499999406	51.50392385000004	2.5700000000000003	33.7525	20.9525	2.0375	0.13	0.0	24.1925	0.0275	0.0	0.5800000000000001	0.0	4.5575	0.33	0.7999999999999999	0.0	0.0	0.0	1.8475	0.0	0.0	1.5425	0.0	0.0	0.0	0.0	0.0	0.0	0.0	0.0	0.0	0.0	0.0	1.21	0.0	0.0	0.0	0.0	0.0	2.455	0.0	0.0	0.0	0.0025	0.6799999999999999	0.0	0.0	0.0
2222	-0.1148521499999333	51.50395160000005	46.5975	1.765	0.0075	14.6675	0.0	18.555	1.0525	0.0	0.515	0.0	0.0	0.1149999999999999	6.8975	0.0	1.365	0.0	0.0	0.0	0.0	0.075	0.995	0.0	0.0	0.005	0.0	0.0	0.0	0.0025	0.0	0.0	0.005	0.0	0.0	0.0	0.0	0.0	0.0	0.0	0.025	0.0	0.02	0.045	1.1125	3.125	0.0	0.0	0.0
2223	-0.1150483999999778	51.50376250000005	18.515	22.4575	7.025	2.78	0.0475	11.5125	26.8725	0.0	0.015	0.015	0.0075	1.2025	0.2324999999999999	0.49	0.1	0.0	0.0	0.0	0.0	0.0075	1.6425	0.19	0.0	0.0	0.0	0.0	0.0	0.0	0.0	0.0	0.0	0.0	0.935	0.0	0.0	0.0	0.0	0.0	0.7925	0.0	0.0	0.02	0.0	0.1025	0.0	0.0	0.0
2224	-0.1083732239999335	51.50395184200005	1.6025	38.2525	13.5225	0.835	10.77	1.4675	15.0475	0.0	0.04	0.015	0.2075	13.4875	0.06	0.005	0.0	0.0	0.0	2.165	0.0	0.0	0.7	0.05	0.0075	0.0	0.0	0.0	0.0	0.0	0.0	0.0	0.0	0.0	1.2925	0.0	0.0	0.0	0.0	0.0	0.0	0.0	0.0025	0.0	0.0	0.1125	0.0	0.0	0.0
2225	-0.1080218489999538	51.504011483000056	2.435	43.142500000000005	10.525	7.76	11.11	2.09	13.6375	0.0	0.0125	0.0075	0.0	4.4975000000000005	0.11	0.0	0.07	0.0	0.0	1.0525	0.0	0.0	3.3225	0.0	0.0	0.0	0.0	0.0	0.0	0.0	0.0	0.0	0.0	0.0	0.0175	0.0	0.0	0.0	0.0	0.0	0.0	0.0	0.0	0.0	0.0	0.01	0.0	0.0	0.0
2226	-0.1076704729999278	51.50407112500005	2.32	36.17	19.5175	1.3	4.3325	0.4675	21.66	0.0	0.0	0.24	0.0	11.5475	0.0275	0.0	0.0675	0.0	0.0	0.6900000000000001	0.0	0.0	0.3525	0.0	0.0	0.0	0.0	0.0	0.0	0.0	0.0	0.0	0.0	0.0	0.9425	0.0	0.0	0.0	0.0	0.0	0.0	0.0	0.0	0.0075	0.0	0.255	0.0	0.0	0.0
2227	-0.1089377999999783	51.50428850000003	5.19	37.010000000000005	17.945	0.1175	0.415	6.7625	23.305	0.0	0.0	0.0	0.0	7.1975	0.165	0.2025	0.3275	0.0	0.0	0.0775	0.0	0.0	0.0	0.0	0.0	0.0	0.0	0.0	0.0	0.0	0.0	0.0	0.0	0.0	0.2525	0.0	0.0	0.0	0.0	0.0	0.0125	0.0	0.11	0.01	0.0	0.875	0.0	0.0	0.0
2228	-0.1076660919999312	51.50433645800007	34.0025	7.2125	0.965	7.0	0.1225	28.745	16.4525	0.0	0.7825	0.04	0.0	2.725	0.0	0.04	0.045	0.0	0.0	0.0	0.0	0.0	0.055	0.0	0.0	0.0	0.005	0.395	0.0	0.0	0.0	0.0	0.0	0.0	1.2999999999999998	0.0	0.0	0.0	0.0	0.0	0.0025	0.0	0.0	0.0	0.09	0.025	0.0	0.0	0.0
2229	-0.1231415999999399	51.48926080000007	1.29	28.345	23.01	0.0	2.5425	0.005	33.160000000000004	0.0	0.0	0.425	0.0	8.5075	0.13	0.1075	0.0	0.0	0.0	0.1674999999999999	0.0	0.0	1.315	0.0	0.0	0.0	0.0	0.0	0.0	0.0	0.0	0.01	0.0	0.0	0.05	0.0	0.0	0.0	0.0	0.0	0.0	0.0	0.0	0.0	0.0225	0.3725	0.0	0.0	0.0
222	-0.1200490999999601	51.49005020000004	0.1425	36.0275	13.2325	0.0	8.4975	0.0	34.135	0.0	0.0	0.07	0.0	4.8825	0.0	0.2775	0.0	0.0	0.0	0.3275	0.0	0.0	0.645	0.0	0.0	0.0	0.0	0.0	0.0	0.0	0.0	0.0	0.0	0.0	0.845	0.0	0.0	0.0	0.0	0.0	0.08	0.0	0.0	0.355	0.0	0.235	0.0	0.0	0.0
2230	-0.1230917999999405	51.48940740000006	1.2574999999999998	27.2075	23.6325	0.0	3.095	0.0	32.515	0.0	0.0	0.43	0.0	8.925	0.1425	0.095	0.01	0.0	0.0	0.1975	0.0	0.0	1.495	0.0	0.0	0.0	0.0	0.0	0.0	0.0	0.0	0.0	0.0	0.0	0.105	0.0	0.0	0.0	0.0	0.0	0.1175	0.0	0.0	0.0	0.1674999999999999	0.23	0.0	0.0	0.0
2231	-0.1231599789999791	51.48947610500005	1.86	18.505	24.84	0.0	8.3275	0.4275	35.16	0.0	0.0	1.125	0.0	6.835	0.1525	0.0	0.0	0.0	0.0	0.3825	0.0	0.0	1.005	0.0	0.0	0.0	0.0	0.0	0.0	0.0	0.0	0.0	0.0	0.0	0.3975	0.0	0.0	0.0	0.0	0.0	0.1175	0.0	0.0	0.0	0.1725	0.5	0.0	0.0	0.0
2232	-0.1229264999999486	51.48944540000008	1.86	18.505000000000003	24.84	0.0	8.3275	0.4275	35.16	0.0	0.0	1.125	0.0	6.835000000000001	0.1525	0.0	0.0	0.0	0.0	0.3825	0.0	0.0	1.005	0.0	0.0	0.0	0.0	0.0	0.0	0.0	0.0	0.0	0.0	0.0	0.3975	0.0	0.0	0.0	0.0	0.0	0.1175	0.0	0.0	0.0	0.1725	0.5	0.0	0.0	0.0
2233	-0.123148599999979	51.48947460000005	1.86	18.505	24.84	0.0	8.3275	0.4275	35.16	0.0	0.0	1.125	0.0	6.835	0.1525	0.0	0.0	0.0	0.0	0.3825	0.0	0.0	1.005	0.0	0.0	0.0	0.0	0.0	0.0	0.0	0.0	0.0	0.0	0.0	0.3975	0.0	0.0	0.0	0.0	0.0	0.1175	0.0	0.0	0.0	0.1725	0.5	0.0	0.0	0.0
2234	-0.1231514449999622	51.48950760800005	1.86	18.505	24.84	0.0	8.3275	0.4275	35.16	0.0	0.0	1.125	0.0	6.835	0.1525	0.0	0.0	0.0	0.0	0.3825	0.0	0.0	1.005	0.0	0.0	0.0	0.0	0.0	0.0	0.0	0.0	0.0	0.0	0.0	0.3975	0.0	0.0	0.0	0.0	0.0	0.1175	0.0	0.0	0.0	0.1725	0.5	0.0	0.0	0.0
2235	-0.1156021999999552	51.49543840000007	2.6975	28.69	20.8325	1.8675	1.545	1.27	37.2325	0.0	0.0	0.0425	0.0	2.9	0.075	0.0	0.0	0.0	0.0	1.0125000000000002	0.0	0.0	0.495	0.0	0.0	0.0	0.0025	0.0	0.0	0.0	0.0	0.0	0.0	0.0	0.0	0.0	0.0	0.0	0.0	0.0	0.0	0.0	0.0	0.0	0.2	0.395	0.0	0.0	0.0
2236	-0.1145382999999355	51.48899490000008	4.875	33.0525	28.46	1.2425	0.7025	0.0	15.8125	0.0	0.0	0.0925	0.0	3.0125	0.105	0.01	0.0	0.0	0.0	0.0175	0.0	0.0	5.745000000000001	0.0	0.0	0.3325	0.0	0.0	0.0	0.0	0.0	0.0	0.0	0.0	5.12	0.0	0.0	0.0	0.0	0.0	0.2075	0.0	0.0025	0.0	0.0	0.2724999999999999	0.0	0.0	0.0
2237	-0.1144929999999249	51.48901120000005	4.875	33.0525	28.46	1.2425	0.7025	0.0	15.8125	0.0	0.0	0.0925	0.0	3.0125	0.105	0.01	0.0	0.0	0.0	0.0175	0.0	0.0	5.745000000000001	0.0	0.0	0.3325	0.0	0.0	0.0	0.0	0.0	0.0	0.0	0.0	5.12	0.0	0.0	0.0	0.0	0.0	0.2075	0.0	0.0025	0.0	0.0	0.2724999999999999	0.0	0.0	0.0
2238	-0.119730499999946	51.50180220000004	3.3125	37.0075	21.665	2.5375	0.1674999999999999	0.0	0.02	0.0	0.0	0.005	0.0	29.1025	0.04	0.05	0.0225	0.01	0.1025	0.0	0.0	0.0	0.02	0.0	0.0975	0.0	0.0	0.0	0.0	0.0	0.0	0.0	0.0	0.0	0.2825	0.0	0.0	0.0	0.0	0.0	0.25	0.0	0.4	0.355	0.0	1.1075	0.0	0.0	0.0
2239	-0.1196512999999299	51.50181220000008	8.512500000000001	31.38	21.22	10.76	0.3399999999999999	0.0025	1.3625	0.0	0.0	0.0	0.0	20.6975	1.3775	0.065	0.1175	0.0075	0.0	0.0	0.0	0.125	0.035	0.065	0.0	0.0	0.095	0.0	0.0	0.0	0.0	0.0	0.0	0.0	0.2125	0.0	0.0	0.0	0.0	0.0	0.015	0.0	0.49	0.06	0.0	1.385	0.0	0.0	0.0
223	-0.1181572999999502	51.48963470000007	0.0	23.0625	18.8125	0.0	11.8725	0.0	28.5	0.0	0.0	0.605	0.0	8.4125	0.005	0.0	0.03	0.0	0.0	2.6475	0.0	0.0	0.3475	0.0	0.0	0.0	0.0	0.0	0.0	0.0	0.0	0.0	0.0	0.0	4.505	0.0	0.0	0.0	0.0	0.0	0.3175	0.0	0.0	0.0	0.0	0.8474999999999999	0.0	0.0	0.0
2240	-0.1196396999999365	51.50186540000004	5.3575	31.2325	23.3375	2.535	0.9675	0.0025	7.005	0.0	0.0175	0.0	0.0	26.3175	0.17	0.05	0.0	0.0	0.0025	0.0	0.0	0.0	0.0825	0.505	0.3	0.0	0.0	0.0	0.0	0.0	0.0	0.0	0.0	0.0	0.015	0.0	0.0	0.0	0.0	0.0	0.0	0.0	0.215	0.0	0.0	0.1525	0.0	0.0	0.0
2241	-0.1177226999999447	51.50612240000004	0.205	20.705	9.625	16.14	28.265	0.0	0.435	0.0	0.0	0.76	0.3825	19.7825	0.02	0.0	0.0	0.05	0.0	0.1125	0.0	0.0275	0.23	0.395	0.0175	0.0	0.0	0.0	0.0	0.0	0.0	0.0	0.0	0.0	1.7925	0.0	0.0	0.0	0.0025	0.0	0.1075	0.0	0.21	0.0	0.045	0.2	0.0	0.0	0.0
2242	-0.117353899999955	51.50628530000006	1.4375	14.5675	9.615	6.3475	25.55	0.9375	1.93	0.0	0.1475	0.0025	0.0125	16.3325	11.055	0.0125	0.0075	0.33	0.0	2.8375	0.0	0.195	0.01	0.0375	0.0	0.0025	0.005	0.0	0.0	0.0	0.0	0.0	0.0	0.09	0.38	0.0	0.2525	0.0	0.0	0.0	0.5825	0.0	1.2175	0.6425	0.415	0.5825	0.0	0.0075	0.0
2243	-0.1116574999999784	51.50267980000007	27.145	0.0574999999999999	0.0	37.2175	0.0	22.29	0.0	0.0	0.0475	0.0	0.2625	0.22	7.1475	0.0	0.2825	0.0	0.0	0.0025	0.0	0.2575	0.025	0.0	0.0	0.0	0.015	0.0	0.0	0.0	0.0	0.0	0.0	0.4425	0.0125	0.0	0.0	0.0	0.0	0.0	1.085	0.0	0.1775	0.3399999999999999	0.5675	1.3849999999999998	0.0	0.0	0.0
2244	-0.1124997999999664	51.503327900000045	27.535	0.295	0.0	32.19	0.0	30.5675	0.0	0.0	0.44	0.04	0.4775	0.0	0.225	0.0	1.1825	0.0	0.0	0.0	0.0	0.0	0.0	0.0	0.0025	0.0	0.015	0.0	0.0	0.0	0.0	0.0	0.0	0.16	0.15	0.0	0.0	0.0	0.0	0.0	0.2274999999999999	0.0	0.0	0.0	3.4525	0.0775	0.0	0.4075	0.0
2245	-0.1119247999999402	51.50301530000007	16.19	0.0325	0.0	31.7575	0.0	36.8325	0.0	0.0	0.64	0.0	0.0	0.0	8.5125	0.0	0.08	0.0	0.0	0.0	0.0	0.0	0.0075	0.0	0.0	0.2075	0.0	0.0	0.0	0.0	0.0	0.0	0.0	0.16	0.005	0.0	0.0	0.0	0.0174999999999999	0.0	0.285	0.0	0.1025	0.0	0.6174999999999999	0.8975	0.0	0.025	0.0
2246	-0.1126495999999406	51.50336520000008	27.535	0.295	0.0	32.19	0.0	30.567500000000003	0.0	0.0	0.44	0.04	0.4775	0.0	0.225	0.0	1.1825	0.0	0.0	0.0	0.0	0.0	0.0	0.0	0.0025	0.0	0.015	0.0	0.0	0.0	0.0	0.0	0.0	0.16	0.15	0.0	0.0	0.0	0.0	0.0	0.2274999999999999	0.0	0.0	0.0	3.4525	0.0775	0.0	0.4075	0.0
2247	-0.1118138999999587	51.50292630000007	14.695	0.25	0.46	34.605	0.0025	33.8775	0.0	0.0	0.15	0.0	0.0	0.0	7.9175	0.0	0.5375	0.0175	0.0	0.0	0.0	0.0	0.0	0.0	0.0725	0.0	0.2525	0.0	0.0	0.0	0.0	0.0	0.0	0.0	0.0	0.0	0.0	0.0	0.0	0.0	0.2	0.0	0.51	0.0	2.7925	2.3025	0.0	0.0675	0.0
2248	-0.1143493999999805	51.49989970000007	1.41	30.615	22.0275	2.4425	0.0425	0.3675	28.715	0.0	0.0	0.0	0.0	8.6325	2.72	0.0	0.0	0.0	0.07	0.0	0.0	0.0	0.585	0.0	0.0	0.0	0.0	0.0	0.0	0.0	0.0	0.0	0.0	0.0	0.67	0.0	0.0	0.0	0.0	0.0	0.0025	0.0	0.0	0.0	0.0	0.76	0.0	0.0	0.0
2249	-0.1141172999999753	51.50006540000004	0.02	45.7625	15.965	0.0	0.03	0.0	27.8175	0.0	0.0	0.0	0.0	7.0525	0.6875	0.0	0.015	0.0	0.0	0.0	0.0	0.0	0.19	0.0	0.0	0.0	0.0	0.0	0.0	0.0	0.0	0.0	0.0	0.0	1.855	0.0	0.0	0.0	0.0	0.0	0.0	0.0	0.0	0.0	0.0	0.0625	0.0	0.0	0.0
224	-0.1183311669999511	51.48923873300004	9.1625	29.46	10.079999999999998	0.0	23.44	0.0	15.48	0.0	0.0	0.0	0.0	6.73	0.0	0.0	0.01	0.0	0.0	0.3725	0.0	0.0	1.545	0.0	0.0	0.0	0.0	0.0	0.0	0.0	0.0	0.0	0.0	0.0	1.6225	0.0	0.0	0.0025	0.0	0.0	0.0575	0.0	0.0	0.0	0.0	0.04	0.0	0.0	0.0
2250	-0.1141339999999786	51.50047740000008	3.1775	26.2675	23.8825	4.3025	8.5775	0.0725	21.4775	0.0	0.0	0.065	0.0	0.78	0.0125	0.0	0.0	0.0	0.12	0.0249999999999999	0.0	0.0	2.9850000000000003	0.135	0.0	0.0	0.02	0.0	0.0	0.0	0.0	0.0	0.0	0.0	3.28	0.0	0.0	0.0	0.0	0.0	2.7225	0.0	0.0	0.0	0.0	0.0725	0.0	0.0	0.0
2251	-0.1150576999999657	51.50036840000007	22.165	0.0	0.185	31.86	0.0	39.8175	3.8375	0.0175	0.0	0.0	0.0	0.0	0.545	0.0	0.03	0.0	0.0	0.0075	0.0	0.0	1.25	0.0275	0.0	0.0	0.0	0.0	0.0	0.0	0.0	0.015	0.0	0.0	0.0	0.0	0.0875	0.0	0.02	0.0	0.0	0.0	0.0	0.0	0.0	0.0375	0.0	0.0	0.0
2252	-0.1151397999999517	51.50031990000008	17.5425	1.2725	0.2275	36.4975	0.0	39.8525	1.7525000000000002	0.0	0.0	0.0	0.0	0.0	0.28	0.0625	0.0175	0.0	0.0	0.01	0.0	0.0	1.08	0.0	0.0	0.0	0.0	0.0	0.0	0.0	0.0	1.1875	0.0	0.0	0.0325	0.0	0.0	0.0	0.01	0.0	0.0925	0.0	0.0	0.0	0.0	0.005	0.0	0.0	0.0
2253	-0.1148796999999604	51.500473200000044	14.7725	10.0325	35.595	11.8875	0.7175	15.6325	6.3475	0.0	0.0	0.1525	0.0	0.005	0.2599999999999999	0.7475	0.0	0.0	0.0	0.0	0.0	0.0	0.0	0.0075	0.0	0.0	0.0	0.0	3.5675000000000003	0.0	0.0	0.0	0.0	0.0	0.0	0.0	0.0	0.0	0.0	0.0	0.0	0.0	0.0	0.0	0.0	0.27	0.0	0.0	0.0
2254	-0.1146514999999794	51.50051270000006	14.8375	15.45	42.182500000000005	11.035	1.0725	5.57	4.82	0.0	0.0	0.06	0.0	0.0	0.0475	1.385	0.0	0.0	0.0975	0.0	0.0	0.0	0.0025	0.0	0.0	0.0	0.0	0.0	3.4375	0.0	0.0	0.0	0.0	0.0	0.0	0.0	0.0	0.0	0.0	0.0	0.0	0.0	0.0	0.0	0.0	0.0	0.0	0.0	0.0
2255	-0.114392749999979	51.50049505000004	52.5775	0.3325	7.6675	12.5675	0.1875	9.79	4.9525	1.0875	0.0225	0.04	0.0	0.0	0.3525	0.045	0.0	0.0	0.0	0.0	0.0	0.0	2.58	5.2250000000000005	0.0	0.0	0.0	0.0	2.0375	0.0	0.0	0.0	0.0	0.0075	0.0	0.0	0.0	0.0	0.0	0.0	0.0	0.0	0.0	0.0	0.4325	0.0225	0.0	0.0	0.0
2257	-0.1132535329999768	51.50109856700004	3.24	16.8575	40.0225	0.2375	0.5075	0.0	27.265	0.0	0.0	0.0	0.0	5.05	0.3	0.0	0.0	0.0	0.0	0.0	0.0	0.0	4.24	0.0	0.0	0.0	0.0	0.0	0.0	0.0	0.0	0.0	0.0	0.0	0.1475	0.0725	0.0	0.0	0.0	0.0	0.0	0.0	0.0	0.0	0.0	0.0	0.0	0.0	0.0
2258	-0.1129343999999719	51.50129770000007	6.237500000000001	17.7325	37.89	0.0	0.06	0.0	29.6625	0.0	0.0	0.0	0.0	1.0025	0.005	0.0	0.0	0.0	0.0	0.0	0.0	0.0	3.5925	0.0075	0.0	0.0	0.0	0.0	0.0	0.0	0.0	0.0	0.0	0.0	2.6325	0.0	0.0	0.0	0.0	0.0	0.0475	0.0	0.0	0.0	0.0	0.0	0.0	0.0	0.0
2259	-0.1146670999999628	51.49978020000003	42.36	4.62	12.635000000000002	2.29	1.42	15.7975	12.91	0.0	0.075	0.01	0.0	4.4025	0.0025	0.04	0.0125	0.0	0.0	0.0	0.0	0.0	0.3625	2.295	0.0	0.0	0.0	0.0	0.0	0.0	0.0	0.0	0.0	0.04	0.25	0.0	0.0	0.0	0.0	0.0	0.0	0.0	0.0	0.0	0.085	0.305	0.0	0.0	0.0
225	-0.1185050329999626	51.48884276700005	2.52	39.83	12.1225	0.2825	14.695	0.0	16.215	0.0	0.0	0.0	0.0	5.8075	0.02	0.0125	0.0225	0.0	0.0	0.5650000000000001	0.0	0.0	6.2	0.0	0.0	0.0	0.0	0.0	0.0	0.0	0.0	0.0	0.0	0.0	1.2425	0.0	0.0	0.0	0.0	0.0	0.23	0.0	0.0	0.0225	0.0	0.155	0.0	0.0	0.0
2260	-0.1145766999999295	51.49980870000008	3.455	21.46	14.2025	4.7625	0.01	13.812499999999998	32.87	0.0	0.0	0.0	0.0	4.87	0.95	0.0	0.0	0.0	0.0	0.0	0.0	0.0	0.0275	0.0	0.0025	0.0	0.0275	0.0	0.0	0.0	0.0	0.0	0.0	0.0	0.5075000000000001	0.0	0.0	0.0	0.0	0.0	0.0	0.0	0.0	0.0	0.0	1.58	0.0	0.0	0.0
2261	-0.1149186999999756	51.50026980000007	54.9175	0.645	18.04	9.0125	0.0675	4.35	9.1	0.2075	0.0225	0.02	0.0	0.0	0.04	0.0	0.0	0.0	0.0	0.005	0.0	0.0	0.74	1.565	0.0025	0.0	0.0	0.0	0.5825	0.005	0.0	0.0	0.0	0.15	0.0475	0.0	0.0	0.0	0.0	0.0	0.0	0.0	0.0	0.0	0.0	0.02	0.0	0.0	0.0
2262	-0.1148496999999793	51.500153400000045	54.845	0.9575	13.7225	8.57	0.03	5.41	11.5425	0.77	0.0	0.17	0.0	0.0925	0.0075	0.0	0.0	0.0	0.0	0.0	0.0	0.0	0.5375	1.615	0.0	0.0	0.0	0.0	1.4925	0.05	0.0	0.0	0.0	0.0	0.015	0.0	0.0	0.0	0.0	0.0	0.0	0.0	0.0	0.0	0.0	0.0	0.0	0.0	0.0
2263	-0.1156455999999366	51.50069760000008	8.1275	19.835	16.4775	6.245	1.0025	7.800000000000001	23.3575	0.0	0.0	0.0	0.0	3.5900000000000003	0.46	0.345	0.005	0.0	0.015	0.005	0.0	0.0	1.4375	0.0	0.0	0.0	0.0	0.0	0.0	0.0	0.0	0.0	0.0	0.0	3.1575	0.0	0.0	0.0	0.0	0.0	0.9075	0.0	0.005	0.0	0.045	0.86	0.0	0.0	0.0
2264	-0.1155323999999495	51.50061380000005	6.565	20.0	11.4325	10.597499999999998	6.0600000000000005	12.385	24.29	0.0175	0.0	0.0	0.0	0.6125	0.02	0.0	0.0	0.0	0.0475	0.0325	0.0	0.0	1.8225	0.0	0.0	0.0	0.0	0.0	0.0	0.0675	0.0	0.0	0.0	0.0	5.115	0.0	0.0	0.0	0.0	0.0	0.0025	0.0	0.11	0.1025	0.0	0.1025	0.0	0.0	0.0
2265	-0.1155402999999637	51.50053820000005	9.0375	19.6825	2.0525	8.4225	0.0	24.0625	28.595	0.0	0.0825	0.0	0.0	5.3425	0.1674999999999999	0.0	0.055	0.0	0.0	0.085	0.0	0.0	1.3125	0.0	0.0	0.0	0.0	0.0	0.0	0.0	0.0	0.0	0.0	0.0	0.0	0.0	0.0	0.0	0.0	0.0	0.0	0.0	0.0	0.0	0.1975	0.1075	0.0	0.0	0.0
2266	-0.1156421999999679	51.50058790000003	8.94	22.7475	14.03	5.5075	2.5675	6.685	27.6	0.03	0.0	0.0	0.0	2.9075	0.0425	0.0	0.0	0.0	0.0	0.0	0.0	0.0	1.7775	0.0	0.0	0.0	0.06	0.0	0.0	0.0	0.0	0.0	0.0	0.0	3.5925	0.0	0.0	0.0	0.0	0.0	0.0025	0.0	0.215	0.165	0.0	0.3425	0.0	0.32	0.0
2267	-0.1153370999999765	51.50043510000006	42.195	0.1625	11.3725	23.6225	0.795	13.495	1.9675	0.345	0.0275	0.1225	0.0	0.0	0.0775	0.0	0.0075	0.0	0.0	0.03	0.0	0.0025	0.195	2.96	0.2475	0.0	0.0	0.0	1.03	0.0	0.0	0.0	0.12	0.1975	0.4125	0.0	0.0	0.0	0.0	0.0	0.0	0.0	0.0	0.02	0.0375	0.0325	0.0	0.0	0.0
2269	-0.1152255499999341	51.50044180000003	42.195	0.1625	11.3725	23.6225	0.795	13.495	1.9675	0.345	0.0275	0.1225	0.0	0.0	0.0775	0.0	0.0075	0.0	0.0	0.03	0.0	0.0025	0.195	2.96	0.2475	0.0	0.0	0.0	1.03	0.0	0.0	0.0	0.12	0.1975	0.4125	0.0	0.0	0.0	0.0	0.0	0.0	0.0	0.0	0.02	0.0375	0.0325	0.0	0.0	0.0
226	-0.1186788999999635	51.48844680000008	2.5825	21.715	26.235	2.5775	9.91	0.0	19.8775	0.0	0.0	0.0225	0.0	4.22	0.0	0.0	0.2925	0.0	0.0	0.1675	0.0	0.0	0.0375	0.0	0.0	0.0	0.0	0.0	0.0	0.0	0.0	0.0	0.0	0.0	11.2175	0.0	0.0	0.0	0.0	0.4575	0.5325	0.0	0.0	0.0325	0.0	0.0	0.0	0.0	0.0
2270	-0.1150502999999503	51.50025850000003	54.9175	0.645	18.04	9.0125	0.0675	4.35	9.1	0.2075	0.0225	0.02	0.0	0.0	0.04	0.0	0.0	0.0	0.0	0.005	0.0	0.0	0.74	1.565	0.0025	0.0	0.0	0.0	0.5825	0.005	0.0	0.0	0.0	0.15	0.0475	0.0	0.0	0.0	0.0	0.0	0.0	0.0	0.0	0.0	0.0	0.02	0.0	0.0	0.0
2271	-0.1155620999999769	51.50084120000008	11.5125	28.6325	6.3	8.55	0.255	10.0825	13.17	0.0	0.0	0.0	0.0	14.4775	0.1249999999999999	0.0	0.6425	0.0	0.0025	0.0	0.0	0.0	0.1175	0.0	0.0	0.0	0.0	0.0	0.0	0.0	0.0	0.0	0.0	0.0	0.6925	0.0	0.0	0.0	0.0	0.0	0.0	0.0	0.005	0.0	0.0325	2.765	0.0	0.0	0.0
2272	-0.1155756999999653	51.50079110000007	11.5125	28.6325	6.3	8.55	0.255	10.0825	13.17	0.0	0.0	0.0	0.0	14.4775	0.1249999999999999	0.0	0.6425	0.0	0.0025	0.0	0.0	0.0	0.1175	0.0	0.0	0.0	0.0	0.0	0.0	0.0	0.0	0.0	0.0	0.0	0.6925	0.0	0.0	0.0	0.0	0.0	0.0	0.0	0.005	0.0	0.0325	2.765	0.0	0.0	0.0
2273	-0.1156142999999474	51.50073160000005	8.1275	19.835	16.4775	6.245	1.0025	7.800000000000001	23.3575	0.0	0.0	0.0	0.0	3.5900000000000003	0.46	0.345	0.005	0.0	0.015	0.005	0.0	0.0	1.4375	0.0	0.0	0.0	0.0	0.0	0.0	0.0	0.0	0.0	0.0	0.0	3.1575	0.0	0.0	0.0	0.0	0.0	0.9075	0.0	0.005	0.0	0.045	0.8600000000000001	0.0	0.0	0.0
2274	-0.1156735999999796	51.50066950000007	8.1275	19.835	16.4775	6.245	1.0025	7.800000000000001	23.3575	0.0	0.0	0.0	0.0	3.59	0.46	0.345	0.005	0.0	0.015	0.005	0.0	0.0	1.4375	0.0	0.0	0.0	0.0	0.0	0.0	0.0	0.0	0.0	0.0	0.0	3.1575	0.0	0.0	0.0	0.0	0.0	0.9075	0.0	0.005	0.0	0.045	0.86	0.0	0.0	0.0
227	-0.1189284999999245	51.48847880000005	0.7825	31.7	16.7125	3.09	13.61	0.0	16.790000000000003	0.0	0.0	0.0	0.0	8.3675	0.0	0.05	0.01	0.0	0.0	1.0175	0.0	0.0	0.0	0.0	0.0	0.0	0.0	2.42	0.0	0.0	0.0	0.0	0.0	0.0	4.9675	0.0	0.0	0.0	0.0	0.0	0.305	0.0	0.0	0.0	0.0	0.0425	0.0	0.0	0.0
2280	-0.1176210999999511	51.500783600000034	0.1975	31.1375	21.2525	2.21	3.2525	0.0	27.245	0.0	0.0	0.1225	0.0	2.3675	0.1225	0.1075	0.0	0.0	0.0	0.005	0.0	0.255	2.46	0.0	0.0	0.0	0.0	0.0	0.0	0.0	0.0	0.0	0.0	0.0	6.23	0.0	0.0	0.0	0.0	0.0	0.0	0.0	0.15	0.4075	0.0	0.245	0.0	0.2	0.0
2281	-0.1161560999999551	51.50070670000008	8.1425	13.72	18.69	0.0075	2.9425	9.2425	41.6025	0.0	0.14	0.0	0.0	1.065	0.09	0.0	0.285	0.0	0.02	0.0	0.0	0.0	0.8175	0.0	0.0	0.0	0.0	0.0	0.0	0.0	0.0	0.0	0.0	0.0	0.755	0.0	0.0	0.0	0.0	0.0	0.0325	0.0	0.0	0.0	0.1225	0.5549999999999999	0.0	0.0	0.0
2282	-0.1171883999999749	51.50138730000003	0.0725	47.7775	14.355	0.05	0.155	0.0	29.48	0.0	0.0	0.0	0.0	4.575	0.045	0.0	0.0	0.0	0.0	0.0	0.0	0.0	0.89	0.0	0.0	0.0	0.0	0.0	0.0	0.0	0.0	0.0	0.0	0.1725	0.4499999999999999	0.0	0.0	0.0	0.0	0.0	0.0	0.0	0.1175	0.31	0.0	0.515	0.0	0.0	0.0
2283	-0.1170474999999555	51.50150000000008	0.0375	44.24	16.105	0.0225	0.1375	0.0	27.8075	0.0	0.0	0.0	0.0	8.63	0.375	0.0	0.0	0.0	0.0	0.0	0.0	0.0	1.4500000000000002	0.0	0.0	0.0	0.0	0.0	0.0	0.0	0.0	0.0	0.0	0.0	0.19	0.0	0.0	0.0	0.0	0.0	0.2025	0.0	0.035	0.0025	0.0	0.0625	0.0	0.0	0.0
2285	-0.117114699999945	51.50129240000007	0.0725	47.7775	14.355	0.05	0.155	0.0	29.48	0.0	0.0	0.0	0.0	4.575	0.045	0.0	0.0	0.0	0.0	0.0	0.0	0.0	0.89	0.0	0.0	0.0	0.0	0.0	0.0	0.0	0.0	0.0	0.0	0.1725	0.45	0.0	0.0	0.0	0.0	0.0	0.0	0.0	0.1175	0.31	0.0	0.515	0.0	0.0	0.0
2286	-0.1170777999999472	51.50112240000004	2.315	28.8	18.625	0.0	3.9425	0.0	41.03	0.0	0.0	0.1175	0.0	1.2075	0.36	0.0	0.0325	0.0	0.0	0.065	0.0	0.0	0.1674999999999999	0.0	0.0	0.0	0.0	0.0	0.0	0.0	0.0	0.0	0.0	0.0	1.5575	0.0	0.0	0.0	0.0	0.0	0.0325	0.0	0.0	0.0	0.0	0.1025	0.0	0.0	0.0
2287	-0.1171269999999253	51.50103150000007	1.4625	36.1325	15.785	0.1675	3.34	0.0	14.4925	0.0	0.0	0.03	0.0	23.1025	1.275	0.0025	0.0025	0.0	0.0	0.34	0.0	0.0	0.44	0.1675	0.0	0.0	0.0	0.0	0.0	0.0	0.0	0.0	0.0	0.0	0.375	0.0	0.0	0.0	0.0	0.0	0.0325	0.0	0.0	0.0	0.0	0.2375	0.0	0.0	0.0
2288	-0.1172720999999796	51.50105180000003	1.4625	36.1325	15.785	0.1675	3.34	0.0	14.4925	0.0	0.0	0.03	0.0	23.1025	1.275	0.0025	0.0025	0.0	0.0	0.34	0.0	0.0	0.44	0.1675	0.0	0.0	0.0	0.0	0.0	0.0	0.0	0.0	0.0	0.0	0.375	0.0	0.0	0.0	0.0	0.0	0.0325	0.0	0.0	0.0	0.0	0.2375	0.0	0.0	0.0
2289	-0.1171425999999655	51.50131630000004	0.0725	47.7775	14.355	0.05	0.155	0.0	29.48	0.0	0.0	0.0	0.0	4.575	0.045	0.0	0.0	0.0	0.0	0.0	0.0	0.0	0.89	0.0	0.0	0.0	0.0	0.0	0.0	0.0	0.0	0.0	0.0	0.1725	0.4499999999999999	0.0	0.0	0.0	0.0	0.0	0.0	0.0	0.1175	0.31	0.0	0.515	0.0	0.0	0.0
228	-0.1191780999999423	51.48851080000003	0.3175	23.935	26.3225	0.0	5.654999999999999	0.0	30.75	0.0	0.0	0.0525	0.0	7.5975	0.0	0.0	0.0	0.0	0.005	0.015	0.0	0.0	0.1325	0.0	0.0	0.0	0.0	0.0	0.0	0.0	0.0	0.0	0.0	0.0	5.075	0.0	0.0	0.0	0.0	0.0	0.0225	0.0	0.0	0.0075	0.0	0.07	0.0	0.0	0.0
2290	-0.1161155999999437	51.50096040000005	1.835	38.38	17.81	3.3375	0.3675	0.2575	15.225	0.0	0.0	0.03	0.0	2.0375	0.0225	0.085	0.0	0.025	0.0	0.0025	0.0	0.015	9.865	0.475	0.0	0.0	0.2425	0.0	0.0	0.0	0.0	0.0	0.0	0.0	4.3325	0.0	0.0	0.0	0.0	0.0	0.04	0.0	0.2525	0.0	0.0	0.77	0.0	0.02	0.0
2291	-0.1160221999999748	51.50104150000004	1.575	43.85	15.975	0.0975	0.1825	0.0	28.5775	0.0	0.0	0.0	0.0	1.0575	0.33	0.0	0.0	0.0	0.0	0.0675	0.0	0.0	7.19	0.0025	0.0	0.0	0.0	0.0	0.0	0.0	0.0	0.0	0.0	0.0	0.145	0.0	0.0	0.0	0.0	0.0	0.0	0.0	0.0	0.0125	0.0	0.235	0.0	0.025	0.0
2292	-0.1164373999999384	51.50061220000004	7.0575	15.115	15.36	0.5775	3.505	11.3825	39.6675	0.0	0.005	0.02	0.0	1.2025	0.015	0.0	0.35	0.0	0.0	0.0525	0.0	0.0	1.7975	0.0	0.0	0.0	0.0	0.0	0.0	0.0	0.0	0.0	0.0	0.0	0.475	0.0	0.0	0.0	0.0	0.0	0.015	0.0	0.0	0.0	0.0	0.2725	0.0	0.0	0.0
2293	-0.1163806999999792	51.500783700000056	6.4175	15.93	16.7525	0.0	2.645	10.1275	40.77	0.0	0.0275	0.015	0.0	0.71	0.0499999999999999	0.0	0.0975	0.0	0.0225	0.0	0.0	0.0	1.525	0.0	0.0	0.0	0.0	0.0	0.0	0.0	0.0	0.0	0.0	0.0	0.0675	0.0	0.0	0.0	0.0	0.0	0.005	0.0	0.0	0.0	0.03	0.095	0.0	0.0	0.0
2294	-0.1169488999999543	51.49206740000005	31.7425	28.68	4.33	1.335	3.865	0.0	0.0	0.0	0.11	0.0	0.0	5.15	0.0	0.7825	0.0	0.0	0.0	15.544999999999998	0.0	0.0	0.0	2.21	0.0	0.0	0.0	0.0	0.0	0.0	0.0	0.0	0.0	0.0	5.23	0.0	0.7475	0.0	0.0	0.0	0.0225	0.0	0.0	0.0	0.0	0.0	0.0	0.0	0.0
2295	-0.1103447999999502	51.48799660000003	0.3125	46.3975	5.755	0.0	14.98	0.0	20.7	0.0	0.0	6.11	0.0	3.17	0.005	1.1	0.03	0.0	0.0	0.0075	0.0	0.0	0.43	0.0	0.0	0.0	0.0	0.0	0.0	0.0	0.0	0.0	0.0	0.0	0.4575	0.0	0.0	0.0	0.0	0.0	0.0	0.0	0.0	0.0	0.0	0.345	0.0	0.0	0.0
2296	-0.1099824999999441	51.48808600000007	0.1675	39.6225	8.0425	0.08	18.02	0.0	13.68	0.0	0.0	1.3275	0.0	5.4	0.0275	0.095	0.01	0.0	0.0	0.0125	0.0	0.0	7.8375	0.0	0.0	0.0	0.0	0.0	0.0	0.0	0.0	0.0	0.0	0.0	3.5125	0.0	0.0	0.0	0.0	0.0	0.85	0.0	0.0	0.0	0.0	0.125	0.0	0.0	0.0
2297	-0.1099813999999241	51.48806350000007	0.1675	39.6225	8.0425	0.0799999999999999	18.02	0.0	13.68	0.0	0.0	1.3275	0.0	5.4	0.0275	0.095	0.01	0.0	0.0	0.0125	0.0	0.0	7.8375	0.0	0.0	0.0	0.0	0.0	0.0	0.0	0.0	0.0	0.0	0.0	3.5125	0.0	0.0	0.0	0.0	0.0	0.85	0.0	0.0	0.0	0.0	0.125	0.0	0.0	0.0
2298	-0.110177599999929	51.48818030000007	0.0575	24.3575	14.9	0.32	18.1725	0.0	26.6975	0.0	0.0	0.1125	0.0	9.895	0.27	1.255	0.0	0.0	0.0	0.005	0.0	0.0	1.0475	0.0	0.0	0.0	0.0	0.0	0.0	0.0	0.0	0.0	0.0	0.0	1.2975	0.0	0.0	0.0	0.0	0.0	0.555	0.0	0.0	0.0	0.0	0.0875	0.0	0.0	0.0
2299	-0.1102827999999362	51.48817600000007	0.06	34.4925	9.475	0.1775	16.6675	0.0	25.9225	0.0	0.0	0.065	0.0	6.182500000000001	0.0125	0.305	0.0	0.0	0.0	0.01	0.0	0.0	4.6875	0.0	0.0	0.0	0.0	0.0	0.0	0.0	0.0	0.0	0.0	0.0	0.4425	0.0	0.0	0.0	0.0	0.0	0.0	0.0	0.0	0.0	0.0	0.2025	0.0	0.0	0.0
229	-0.1144717999999329	51.48998480000006	0.7374999999999999	14.585	26.925000000000004	0.8624999999999999	12.7	0.0	29.5625	0.0	0.0	1.405	0.0	8.787500000000001	0.0275	0.0	0.0	0.0	0.0	0.055	0.0	0.0	1.0425	0.0	0.0	0.0	0.0	0.0	0.0	0.0	0.0	0.0	0.0	0.0	2.2350000000000003	0.0	0.0	0.0	0.0	0.0	0.4574999999999999	0.0	0.0	0.0025	0.0	0.2525	0.0	0.0	0.0
22	-0.1090324499999724	51.50592420000004	0.01	30.2825	12.4425	6.42	15.92	0.0	16.345	0.0	0.0	0.5125	0.0	4.21	0.215	0.195	0.01	0.0	0.255	0.64	0.0	0.0	10.0975	0.9725	0.0	0.0	0.0	0.0	0.0	0.0	0.0	0.0	0.0	0.0	0.0574999999999999	0.0	0.0	0.0	0.0	0.0	0.0	0.0	0.0	0.0	0.0	0.0425	0.0	0.0	0.0
2300	-0.1103334999999674	51.48796620000007	0.3125	46.3975	5.755	0.0	14.98	0.0	20.7	0.0	0.0	6.11	0.0	3.17	0.005	1.1	0.03	0.0	0.0	0.0075	0.0	0.0	0.43	0.0	0.0	0.0	0.0	0.0	0.0	0.0	0.0	0.0	0.0	0.0	0.4575	0.0	0.0	0.0	0.0	0.0	0.0	0.0	0.0	0.0	0.0	0.345	0.0	0.0	0.0
2301	-0.1138681999999562	51.48741290000004	1.5699999999999998	26.5575	27.555	0.0	2.2975	0.0	30.56	0.0	0.0	0.2125	0.0	6.2225	0.0	0.0275	0.0	0.0	0.0	0.7	0.0	0.0	2.3775	0.025	0.0	0.0	0.0	0.0	0.0	0.0	0.0	0.0	0.0	0.0	1.5775	0.0	0.0	0.0	0.0	0.0	0.125	0.0	0.0	0.0	0.0	0.0075	0.0	0.0	0.0
2302	-0.1138690119999523	51.48740288600004	1.5699999999999998	26.5575	27.555	0.0	2.2975	0.0	30.56	0.0	0.0	0.2125	0.0	6.222499999999999	0.0	0.0275	0.0	0.0	0.0	0.7	0.0	0.0	2.3775	0.025	0.0	0.0	0.0	0.0	0.0	0.0	0.0	0.0	0.0	0.0	1.5775	0.0	0.0	0.0	0.0	0.0	0.125	0.0	0.0	0.0	0.0	0.0075	0.0	0.0	0.0
2303	-0.11396179999997	51.50411650000007	3.22	34.7625	13.1625	5.572500000000001	0.0174999999999999	3.135	26.535	0.0	0.0	0.0125	0.0	6.91	3.595	0.0	0.0225	0.0	0.0	0.0075	0.0	0.0	0.2275	0.0	0.0	0.0	0.0	0.0	0.0	0.0	0.0	0.0	0.0	0.0325	0.2375	0.0	0.0	0.0	0.0	0.0	0.29	0.0	0.1875	0.0225	0.0075	0.6625	0.0	0.0	0.0
2304	-0.1160579999999527	51.50282470000008	1.5875	49.6	6.4675	0.0	0.01	0.0	31.7025	0.0	0.0	0.0	0.0	2.01	0.7024999999999999	0.015	0.0	0.0	0.0	0.2525	0.0	0.0	5.6375	0.0	0.0525	0.0	0.0	0.0	0.0	0.0	0.0	0.0	0.0	0.0	0.26	0.0	0.0	0.0	0.0	0.0	0.0	0.0025	0.1275	0.01	0.0	0.2299999999999999	0.0	0.0	0.0
2306	-0.1152913999999327	51.503510850000055	20.675	13.86	2.305	18.7025	0.1375	22.1175	5.7775	0.0	0.0	0.0	0.0525	6.505	6.5725	0.0	0.4	0.195	0.06	0.0575	0.0	0.0	0.1625	0.0	0.0675	0.0	0.0	0.0	0.0	0.0	0.0725	0.0	0.0	0.0	0.0	0.0	0.0	0.005	0.0	0.0	0.015	0.0	0.0	0.06	0.0	0.3025	0.0	0.0	0.0
2308	-0.1157773999999562	51.50300755000006	2.9425	36.3175	14.6825	1.2875	0.355	0.0	28.3825	0.0	0.0	0.0	0.0	5.762499999999999	0.5425	0.0	0.0	0.0	0.0	0.0	0.0	0.0025	5.130000000000001	0.0	0.0	0.0	0.0	0.0	0.0	0.0	0.0	0.0	0.0	0.0	0.1675	0.0	0.0	0.0	0.0	0.0	0.0	0.0	0.0225	0.0	0.0	2.175	0.0	0.0	0.0
230	-0.1146962999999345	51.48971355000003	0.4625	29.435	24.8775	0.0	2.6975	0.0	26.39	0.0	0.0	0.11	0.0	10.905	0.0	0.0	0.0	0.0	0.0	2.6950000000000003	0.0	0.0	0.3275	0.0	0.0	0.0	0.0	0.0	0.0	0.0	0.0	0.0	0.0	0.0	1.4725	0.0	0.0	0.0	0.0	0.0	0.4	0.0	0.0	0.0	0.0625	0.0875	0.0	0.0	0.0
2310	-0.1230884559999481	51.489740135000034	27.295	0.0	0.0	18.835	0.0	20.58	0.0	0.0	5.3225	0.0	0.595	0.0	0.0975	0.0	5.9875	2.53	0.0	0.0	0.0	3.815	0.0	0.0	0.72	1.3125	0.1425	0.0	0.0	0.095	0.015	0.0	0.0175	0.0	0.0	0.02	0.0	0.0	0.0575	0.0	1.925	0.0	0.65	0.0625	0.7225	0.1725	0.005	2.61	0.0
2311	-0.1230027619999418	51.49005647500008	3.7075	10.2375	25.1225	0.01	15.71	0.0	0.2125	0.0	0.0	9.325	0.0	7.685	1.9525	0.3125	0.0	0.0	0.0	0.1525	0.0	0.0	0.09	8.717500000000001	0.0	0.0	0.0	0.0	4.077500000000001	0.0	0.0	0.0	0.0	0.0	0.985	0.0	0.0225	0.0	0.0	0.0	0.0	0.0	0.0	0.0	0.0	0.0025	0.0	0.0	0.0
2312	-0.1099995999999805	51.496815000000026	1.35	9.235	29.7525	0.0	13.91	0.0	35.5	0.0	0.0	0.2075	0.0	7.7125	0.0	0.0175	0.0025	0.0	0.0	0.1825	0.0	0.0	0.5675	0.0	0.0	0.0	0.0	0.01	0.0	0.0	0.0	0.0	0.0	0.0	0.5225	0.0	0.0	0.0	0.0	0.0	0.0125	0.0	0.0	0.0	0.0	0.3975	0.0	0.0	0.0
2313	-0.1100938999999243	51.49695820000005	11.7275	27.125	7.3925	2.12	19.61	0.0	15.885	0.0	0.0	0.895	0.0	1.9625	0.1	0.8125	0.03	0.0	0.0	7.117500000000001	0.0	0.0	0.835	0.0	0.0	0.0	0.0	0.0	0.0	0.0	0.0	0.0	0.0	0.0	1.865	0.0	0.0	0.0	0.0	0.0	0.08	0.0	0.0	0.0	0.0	0.3224999999999999	0.0	0.0	0.0
2315	-0.1092985999999314	51.49714685000004	4.555	22.0025	7.825	0.02	26.3	0.0	23.595	0.0	0.0	0.9925	0.0	0.9775	0.0625	3.615	0.0	0.0	0.0375	1.53	0.0	0.0	3.67	0.0	0.0	0.0	0.0	0.0	0.0	0.0	0.0	0.0	0.0	0.0	2.66	0.0	0.0	0.0	0.0	0.0	0.3025	0.0	0.0	0.0	0.0	0.065	0.0	0.0	0.0
2316	-0.1089009499999633	51.497241175000056	0.93	31.785	8.415	1.3175	21.31	0.0	15.995	0.0	0.0	2.28	0.11	0.5875	2.135	2.2725	0.025	0.245	0.0	1.7225	0.0	0.03	2.5875000000000004	0.0	0.0	0.0	0.0	0.0	0.0	0.0	0.0	0.0	0.0	0.03	2.2975	0.0	0.0	0.0	0.0	0.0	0.0	0.0	0.0	1.07	0.0	0.2125	0.0	0.02	0.0
2317	-0.1085032999999384	51.49733550000008	2.4425	24.14	6.26	0.2625	26.68	0.0	13.5025	0.0	0.0025	3.4650000000000003	0.0	7.23	0.3249999999999999	0.9775	0.1175	0.0375	0.0	0.255	0.0	0.0	10.3675	0.0	0.0	0.0	0.0	0.0	0.0	0.0	0.0	0.0	0.0	0.0	0.7275	0.0	0.2475	0.0	0.0	0.0	0.0025	0.0	0.135	0.0675	0.0	0.485	0.0	0.0	0.0
2318	-0.1084070999999653	51.49720350000007	1.6925	8.4925	31.2975	0.475	12.1825	0.0	28.625	0.0	0.0	1.4775	0.0	9.1775	0.1175	0.0	0.0	0.0	0.0	0.6275000000000001	0.0	0.0	4.140000000000001	0.0	0.0	0.0	0.0	0.0	0.0	0.0	0.0	0.0	0.0	0.0	0.6625	0.0	0.0	0.0	0.0	0.0	0.04	0.0	0.0	0.0	0.0	0.06	0.0	0.0	0.0
2319	-0.115945599999975	51.505741200000045	1.7975	28.215	21.445	7.1575	10.76	0.04	3.4325	0.0	0.0	0.095	0.0	4.067500000000001	0.12	0.415	0.005	0.35	0.7525	0.0174999999999999	0.0	0.0	0.3974999999999999	0.0025	0.0	0.0	0.0	0.0	0.09	0.0	0.0	0.0	0.0	0.0	0.8875	0.0	0.0	0.0	0.0	0.0	9.585	0.0	0.07	0.005	0.0	0.8374999999999999	0.0	0.0	0.0
231	-0.1149207999999362	51.489442300000064	0.0849999999999999	17.38	33.59	0.0	3.6525	0.0	37.285	0.0	0.0025	0.0849999999999999	0.0	5.4975000000000005	0.0	0.0175	0.0	0.0	0.0	0.7125	0.0	0.0	0.7050000000000001	0.0	0.0	0.0	0.0	0.0	0.0	0.0	0.0	0.0	0.0	0.0	0.285	0.0	0.0075	0.0	0.0	0.0	0.0	0.0	0.0	0.0	0.0	0.3899999999999999	0.0	0.0	0.0
2320	-0.1160135999999738	51.50585420000005	1.0	35.6075	15.7425	3.675	0.8099999999999999	2.1925	33.3875	0.0	0.0	0.0	0.0	4.577500000000001	0.405	0.005	0.0525	0.0	0.0	0.005	0.0	0.0	1.2875	0.0	0.1425	0.0	0.0	0.0	0.0	0.0	0.0	0.0	0.0	0.0	0.215	0.0	0.0	0.0	0.0	0.0	0.0	0.0	0.0	0.0025	0.1225	0.2425	0.0	0.0	0.0
2321	-0.1162625499999308	51.505998850000026	0.785	35.165	15.1025	0.0275	0.2125	1.91	35.195	0.0	0.0	0.0	0.0	7.6225	0.035	0.0	0.0	0.0	0.73	0.15	0.0	0.0	1.5575	0.0	0.0	0.0	0.0	0.0	0.0	0.0	0.0	0.0	0.0	0.0	0.01	0.0	0.0225	0.0	0.0	0.0	0.0	0.0	0.0	0.0025	0.6775	0.1875	0.0	0.0	0.0
2322	-0.1079891999999631	51.497401600000046	0.01	14.4225	24.9225	0.0	13.04	0.0	35.42	0.0	0.0	0.1725	0.0	9.845	0.005	0.0	0.0	0.0	0.0	0.0175	0.0	0.0	0.71	0.0	0.0	0.0	0.0	0.0	0.0	0.0	0.0	0.0	0.0	0.0	0.2525	0.0	0.0	0.0	0.0	0.0	0.1525	0.0	0.0	0.0	0.0	0.0925	0.0	0.0	0.0
2323	-0.1079724999999598	51.49747740000004	0.0525	12.4775	25.305	0.0	14.165	0.0	34.2425	0.0	0.0	0.28	0.0	10.4775	0.0175	0.01	0.0	0.0	0.0	0.015	0.0	0.0	0.875	0.0	0.0	0.0	0.0	0.0	0.0	0.0	0.0	0.0	0.0	0.0	0.2475	0.0	0.0	0.0	0.0	0.0	0.26	0.0	0.0	0.0	0.0	0.2175	0.0	0.0	0.0
2324	-0.1213039999999523	51.49307300000004	2.31	26.4025	23.18	0.0	5.272500000000001	0.0	29.7	0.0	0.0	0.0	0.0	11.7775	0.0425	0.0975	0.0	0.0	0.005	0.0	0.0	0.0	0.2775	0.3	0.0	0.0	0.0	0.0	0.045	0.0	0.0	0.0	0.0	0.0	0.2575	0.0	0.0	0.0	0.0	0.0	0.0475	0.0	0.0	0.0	0.0	0.045	0.0	0.02	0.0
2325	-0.121052499999962	51.49303420000007	2.31	26.4025	23.18	0.0	5.2725	0.0	29.7	0.0	0.0	0.0	0.0	11.7775	0.0425	0.0975	0.0	0.0	0.005	0.0	0.0	0.0	0.2775	0.3	0.0	0.0	0.0	0.0	0.045	0.0	0.0	0.0	0.0	0.0	0.2575	0.0	0.0	0.0	0.0	0.0	0.0475	0.0	0.0	0.0	0.0	0.045	0.0	0.02	0.0
2326	-0.1208365999999614	51.494668800000056	0.5275000000000001	10.64	33.165	0.0	8.155000000000001	0.0	27.79	0.0	0.0	0.0475	0.0	16.37	0.095	0.05	0.0	0.0	0.005	0.5399999999999999	0.0	0.0	0.31	0.0	0.0	0.0	0.0	0.0	0.0	0.0	0.0	0.0	0.0	0.0	0.23	0.0	0.0	0.0	0.0	0.0	0.4075	0.0	0.005	0.0	0.0125	0.345	0.0	0.0	0.0
2327	-0.1207873999999264	51.49453730000005	0.695	9.3275	33.7575	0.0	9.0625	0.0	33.292500000000004	0.0	0.0	0.25	0.0	11.4225	0.115	0.025	0.0	0.0	0.0	0.525	0.0	0.0	0.3249999999999999	0.02	0.0	0.0	0.0	0.0	0.0	0.0	0.0	0.0	0.0	0.0	0.21	0.0	0.0	0.0	0.0	0.0	0.125	0.0	0.0	0.0	0.0425	0.075	0.0	0.0	0.0
2329	-0.1109211999999502	51.50356400000004	3.3175	57.125	6.32	1.785	0.02	0.83	17.7525	0.0	0.25	0.0	0.0	4.1675	0.445	0.0	0.0275	0.0	0.0	0.3775	0.0	0.0	1.6774999999999998	0.0	0.0	0.0	0.0	0.0	0.0	0.0	0.0	0.0	0.0	0.0	0.7424999999999999	0.0	0.0	0.0	0.0	0.0	0.0	0.0	0.0	0.01	0.3625	0.7725	0.0	0.0	0.0
2330	-0.1110056999999642	51.50361600000008	3.3175	57.125	6.32	1.785	0.02	0.8300000000000001	17.752499999999998	0.0	0.25	0.0	0.0	4.1675	0.4449999999999999	0.0	0.0275	0.0	0.0	0.3775	0.0	0.0	1.6775	0.0	0.0	0.0	0.0	0.0	0.0	0.0	0.0	0.0	0.0	0.0	0.7424999999999999	0.0	0.0	0.0	0.0	0.0	0.0	0.0	0.0	0.01	0.3625	0.7725000000000001	0.0	0.0	0.0
2331	-0.1110590999999772	51.50366740000004	25.015	0.0	0.0	21.3975	0.0	39.212500000000006	0.0	0.09	3.9275	0.0	0.0	0.0	0.045	0.0	0.3075	0.0	0.0	0.0025	0.0	0.0	0.0025	0.005	1.06	0.0	0.0075	0.0	0.0	0.345	0.0	0.0	0.0	0.025	0.0	0.015	0.0	0.005	0.0	0.035	0.1625	0.0	0.0	0.0	2.025	0.01	0.0	1.5125	0.0
2332	-0.1109717999999588	51.50362610000008	3.3175	57.125	6.32	1.785	0.02	0.8300000000000001	17.7525	0.0	0.25	0.0	0.0	4.1675	0.445	0.0	0.0275	0.0	0.0	0.3775	0.0	0.0	1.6774999999999998	0.0	0.0	0.0	0.0	0.0	0.0	0.0	0.0	0.0	0.0	0.0	0.7424999999999999	0.0	0.0	0.0	0.0	0.0	0.0	0.0	0.0	0.01	0.3625	0.7725	0.0	0.0	0.0
2333	-0.1111017999999717	51.50370590000006	25.015	0.0	0.0	21.3975	0.0	39.212500000000006	0.0	0.09	3.9275	0.0	0.0	0.0	0.045	0.0	0.3075	0.0	0.0	0.0025	0.0	0.0	0.0025	0.005	1.06	0.0	0.0075	0.0	0.0	0.345	0.0	0.0	0.0	0.025	0.0	0.015	0.0	0.005	0.0	0.035	0.1625	0.0	0.0	0.0	2.025	0.01	0.0	1.5125	0.0
2334	-0.1121263999999655	51.50320200000005	34.86	1.5025	0.0	21.265	0.0	20.9325	0.0	0.0	1.1875	0.0	0.4875	0.0	6.38	0.0	3.495	0.4525	0.0	0.0	0.0	1.44	0.0	0.0	0.0	0.1025	0.0	0.0	0.0	0.0	0.0	0.0	0.0325	0.2425	0.0	0.0	0.0	2.31	0.0	0.0	0.0525	0.0	0.075	0.265	0.0325	1.0925	0.0	0.83	0.0
2335	-0.1120907999999758	51.50322080000007	34.86	1.5025	0.0	21.265	0.0	20.9325	0.0	0.0	1.1875	0.0	0.4875	0.0	6.38	0.0	3.495	0.4525	0.0	0.0	0.0	1.44	0.0	0.0	0.0	0.1025	0.0	0.0	0.0	0.0	0.0	0.0	0.0325	0.2425	0.0	0.0	0.0	2.31	0.0	0.0	0.0525	0.0	0.075	0.265	0.0325	1.0925	0.0	0.83	0.0
2336	-0.1121476999999799	51.50319040000005	14.315	0.0275	0.5725	37.8475	0.0	33.555	0.0	0.0	0.2775	0.0	0.0	0.0175	8.9525	0.0	0.01	0.045	0.0	0.0	0.0	0.0	0.0	0.0	0.0	0.0	0.0775	0.0	0.0	0.0	0.0	0.0	0.0025	0.0	0.0	0.0	0.0	0.0	0.0	0.0	2.01	0.0	0.2625	0.0	0.0525	0.815	0.0	0.0175	0.0
2337	-0.1186181999999576	51.50329930000004	4.052499999999999	8.4775	26.5375	14.405	5.680000000000001	6.5975	0.2725	0.0	0.0	0.12	0.0	27.722500000000004	0.1325	0.295	0.345	0.005	0.0	0.055	0.0	0.0	0.055	0.0	0.0	0.0	0.0	0.0	0.0	0.0	0.0	0.0	0.0	0.0	1.5975	0.0	0.0	0.0	0.0175	0.0	0.635	0.0	0.0	0.0	0.305	0.74	0.0	0.0	0.0
2338	-0.1182504669999389	51.50326330000007	4.295	15.755	12.635	0.0	26.0075	0.0	29.825	0.0	0.1275	0.1375	0.0	6.295	0.0725	0.0025	0.0	0.0	0.0	0.54	0.0	0.0	0.865	0.0	0.01	0.0	0.0	0.0	0.0	0.0	0.0	0.0	0.0	0.0	0.4049999999999999	0.0	0.0	0.0	0.0	0.0	0.0075	0.0	0.0	0.0	0.0	0.8925	0.0	0.0	0.0
2339	-0.1178827329999308	51.50322730000005	3.855	17.552500000000002	6.605	0.0575	27.7	0.0	17.535	0.0	0.0	1.2425	0.0325	9.9175	0.3525	0.02	0.075	0.6325	0.0	0.11	0.0	0.245	4.93	0.0	0.0	0.0	0.7999999999999999	0.0	0.0	0.0	0.0	0.0	0.0	0.0675	0.095	0.0	0.0	0.0	0.0	0.0	0.09	0.0	0.4925	0.0225	0.0025	2.455	0.0	0.0	0.0
233	-0.1113941999999497	51.48938270000008	4.615	17.465	21.6025	0.0	16.072499999999998	0.0	32.8875	0.0	0.0	0.0025	0.0	3.475	0.1075	0.005	0.0	0.0	0.0	0.4125	0.0	0.0475	0.9425	0.0	0.0	0.0	0.0	0.0	0.0	0.0	0.0	0.0	0.0	0.0	0.5275	0.0	0.0	0.0	0.0	0.0	0.0	0.0	0.22	0.1825	0.0	0.13	0.0	0.0	0.0
2340	-0.1175149999999689	51.503191300000026	3.855	17.5525	6.605	0.0575	27.7	0.0	17.535	0.0	0.0	1.2425	0.0325	9.9175	0.3525	0.02	0.075	0.6325	0.0	0.11	0.0	0.245	4.93	0.0	0.0	0.0	0.7999999999999999	0.0	0.0	0.0	0.0	0.0	0.0	0.0675	0.095	0.0	0.0	0.0	0.0	0.0	0.09	0.0	0.4925	0.0225	0.0025	2.455	0.0	0.0	0.0
2341	-0.1229313999999703	51.48943000000003	1.86	18.505000000000003	24.84	0.0	8.3275	0.4275	35.16	0.0	0.0	1.125	0.0	6.835000000000001	0.1525	0.0	0.0	0.0	0.0	0.3825	0.0	0.0	1.005	0.0	0.0	0.0	0.0	0.0	0.0	0.0	0.0	0.0	0.0	0.0	0.3975	0.0	0.0	0.0	0.0	0.0	0.1175	0.0	0.0	0.0	0.1725	0.5	0.0	0.0	0.0
2342	-0.1226385999999593	51.48938750000008	27.295	0.0	0.0	18.835	0.0	20.58	0.0	0.0	5.3225	0.0	0.595	0.0	0.0975	0.0	5.9875	2.53	0.0	0.0	0.0	3.815	0.0	0.0	0.72	1.3125	0.1425	0.0	0.0	0.095	0.015	0.0	0.0175	0.0	0.0	0.02	0.0	0.0	0.0575	0.0	1.925	0.0	0.65	0.0625	0.7225	0.1725	0.005	2.61	0.0
2343	-0.1226678999999535	51.48925040000006	12.8825	6.702500000000001	1.475	31.315	1.255	33.807500000000005	3.49	0.0	0.0	0.045	0.26	0.4275	0.1324999999999999	0.0	0.03	0.1425	0.0	0.425	0.0	0.0	0.9875	0.0	0.0	0.005	0.0025	0.0	0.0	0.0	0.0	0.0	0.0	0.05	0.255	0.0025	0.0	0.0	0.0	0.0	0.03	0.0	1.66	0.4675	1.435	2.0625	0.0	0.015	0.0
2344	-0.1184514999999351	51.49043100000006	0.8875	26.1575	23.21	0.0	4.54	0.0	28.975	0.0	0.0	5.625	0.0	3.4475	0.305	0.0025	0.0	0.0	0.0	0.225	0.0	0.0	5.890000000000001	0.0	0.0	0.0	0.0	0.0	0.0	0.0	0.0	0.0	0.0	0.0	0.395	0.0	0.0075	0.0	0.0	0.0	0.025	0.0	0.0	0.0	0.0	0.1375	0.0	0.0	0.0
2345	-0.1186984999999367	51.49050525000007	5.725	36.915	18.83	0.6425000000000001	4.95	0.0	19.135	0.0	0.0	3.9825	0.0	4.470000000000001	0.0275	0.0125	0.0075	0.0	0.0	0.0825	0.0	0.0	0.5225	0.0	0.0	0.0	0.0	0.0025	0.0	0.0	0.0	0.0	0.0	0.0	2.0925	0.0	0.0	0.0	0.0	0.0	0.4225	0.0	0.0	0.0	0.0	0.2575	0.0	0.0	0.0
2346	-0.1189454999999384	51.49057950000008	4.3425	28.7	21.41	4.92	2.9425	0.0	21.5275	0.0	0.0	1.22	1.0825	4.1325	0.0	0.61	0.0825	0.01	0.0	0.515	0.0	0.01	1.75	0.2375	0.0	0.0	0.0	0.0	0.0	0.0	0.0	0.0	0.09	0.0	3.3525	0.0	0.0	0.0	0.0	0.0	0.35	0.0	0.0	1.5675	0.2	0.335	0.0	0.0	0.0
2347	-0.1186292999999523	51.48995290000005	0.3175	41.915	11.6275	0.0	7.085	0.0	28.2275	0.0	0.0	1.5925	0.0	2.22	0.0075	0.0	0.0175	0.0	0.0	0.0475	0.0	0.0	4.3100000000000005	0.0	0.0	0.0	0.0	0.0	0.0	0.0	0.0	0.0	0.0	0.0	0.44	0.0	0.0	0.0	0.0	0.0	0.0	0.0	0.0	0.0	0.0	0.0325	0.0	0.0	0.0
2348	-0.118957699999953	51.49006480000003	3.185	22.315	25.35	0.0	10.135	0.0	16.6475	0.0	0.0	5.7575	0.4025	8.7775	0.045	0.0	0.0	0.0	0.0	1.4675	0.0	0.0	0.2325	1.1125	0.0	0.0	0.0	0.0	0.0	0.0	0.0	0.0	0.0	0.0	2.0625	0.0	0.0075	0.0	0.0	0.0	0.7374999999999999	0.0	0.0	0.1325	0.0	1.2475	0.0	0.0225	0.0
2349	-0.1120615999999472	51.49622400000004	1.1625	11.5975	17.4775	0.0	23.6775	0.0	32.8275	0.0	0.0	0.2975	0.0	10.785	0.0875	0.045	0.0	0.0	0.59	0.3025	0.0	0.0	0.5975	0.0	0.0	0.0	0.0	0.0	0.0	0.0	0.0	0.0	0.0	0.0	0.26	0.0	0.0	0.0	0.0	0.0	0.0625	0.0	0.01	0.0	0.0	0.005	0.0	0.0	0.0
234	-0.1116685999999731	51.48945330000004	2.2875	33.8825	19.025	0.565	8.645	0.0	24.8175	0.0	0.0	0.015	0.0	7.9425	0.01	0.0475	0.2825	0.0275	0.0424999999999999	0.0	0.0	0.0	1.04	0.0	0.0	0.0	0.005	0.0	0.0	0.0	0.0	0.0	0.0	0.0	0.2	0.0	0.0	0.0	0.0	0.0	0.0075	0.0	0.0	0.0	0.0	0.5700000000000001	0.0	0.0	0.0
2350	-0.1117657999999437	51.49627670000007	0.005	7.8125	26.1875	0.0	18.615	0.0	34.485	0.0	0.0	0.3175	0.0	10.3	0.0275	0.0	0.0	0.0	0.0	0.43	0.0	0.0	0.8775	0.0	0.0	0.0	0.0	0.0	0.0	0.0	0.0	0.0	0.0	0.0	0.41	0.0	0.0	0.0	0.0	0.0	0.0925	0.0	0.065	0.0	0.0	0.1775	0.0	0.0	0.0
2351	-0.1116332999999372	51.49625370000007	0.005	7.8125	26.1875	0.0	18.615	0.0	34.485	0.0	0.0	0.3175	0.0	10.3	0.0274999999999999	0.0	0.0	0.0	0.0	0.43	0.0	0.0	0.8775	0.0	0.0	0.0	0.0	0.0	0.0	0.0	0.0	0.0	0.0	0.0	0.41	0.0	0.0	0.0	0.0	0.0	0.0925	0.0	0.065	0.0	0.0	0.1775	0.0	0.0	0.0
2352	-0.1114730999999551	51.49598900000007	0.42	6.467499999999999	22.495	0.0	22.8375	0.0	36.0225	0.0	0.0	2.3975	0.0	7.2075	0.0975	0.0	0.0	0.0	0.0	0.005	0.0	0.0	0.135	0.0	0.0	0.0	0.0	0.0	0.0	0.0	0.0	0.0	0.0	0.0	0.445	0.0	0.0	0.0	0.0	0.0	0.1924999999999999	0.0	0.0	0.0125	0.0	0.1925	0.0	0.0	0.0
2353	-0.1115531999999461	51.49595640000007	21.1825	0.0	0.0	20.082500000000003	0.19	32.7875	0.0	0.51	0.9625	0.0	3.245	0.0	0.055	0.0	0.2175	2.305	0.0	1.1275	0.305	2.945	0.0	0.0	1.92	0.7474999999999999	0.26	0.0	0.0	0.025	1.855	0.0	0.265	0.3125	0.0	0.0025	0.0	0.2275	0.165	0.0	0.0075	0.0	0.8675	0.005	0.52	0.38	0.0425	1.1224999999999998	0.0
2354	-0.111639499999967	51.49607340000006	21.1825	0.0	0.0	20.082500000000003	0.19	32.7875	0.0	0.51	0.9625	0.0	3.245	0.0	0.055	0.0	0.2175	2.305	0.0	1.1275	0.305	2.9450000000000003	0.0	0.0	1.92	0.7474999999999999	0.26	0.0	0.0	0.025	1.855	0.0	0.265	0.3125	0.0	0.0025	0.0	0.2275	0.165	0.0	0.0075	0.0	0.8675	0.005	0.52	0.38	0.0425	1.1225	0.0
2355	-0.1118058999999789	51.49608200000006	21.1825	0.0	0.0	20.082500000000003	0.19	32.7875	0.0	0.51	0.9625	0.0	3.245	0.0	0.055	0.0	0.2175	2.305	0.0	1.1275	0.305	2.945	0.0	0.0	1.92	0.7474999999999999	0.26	0.0	0.0	0.025	1.855	0.0	0.265	0.3125	0.0	0.0025	0.0	0.2275	0.165	0.0	0.0075	0.0	0.8675	0.005	0.52	0.38	0.0425	1.1224999999999998	0.0
2356	-0.1122531999999409	51.50378335000005	5.0825	51.2275	6.965	1.7225	0.0	4.705	19.8425	0.0	0.0	0.185	0.0	3.6	0.015	0.0	0.005	0.0	0.005	0.0	0.0	0.0	2.6025	0.0	0.0	0.0	0.0	0.0	0.0	0.0	0.0	0.0	0.0	0.0	1.0675	0.0	0.0	0.0	0.0	0.0	0.2725	0.0	0.0	0.0	0.0	0.0275	0.0	0.0	0.0
2357	-0.1118615999999406	51.50374170000004	35.7875	0.0	0.0	20.5	0.0	33.665	0.01	0.0	0.4325	0.0	0.0	0.0	0.0525	0.0	0.4275	0.0	0.0	0.07	0.0	0.0	0.0	0.0	0.1075	0.0	0.0	0.0	0.0	0.0	0.0	0.0	0.0025	0.03	0.1075	0.0	0.0	0.0	0.0	0.0	0.165	0.0	0.0	0.0	1.2775	0.0025	0.0	3.0525	0.0
2359	-0.1154549999999403	51.49550610000006	3.175	22.935	22.335	1.565	4.7625	3.35	34.4225	0.0	0.5425	0.8125	0.0	1.885	0.0425	0.0	0.0	0.0	0.0	0.0775	0.0	0.0	1.44	0.0	0.0	0.0	0.09	0.0	0.0	0.0	0.0	0.0	0.0	0.0	0.215	0.0	0.0	0.0	0.0	0.0	0.245	0.0	0.0	0.0	0.05	0.1025	0.0	0.0	0.0
235	-0.1119429999999397	51.48952390000005	3.5725	21.4175	18.2325	1.49	15.5975	0.0	25.33	0.0	0.0	0.1675	0.01	10.9525	0.0675	0.0225	0.1725	0.0	0.0	0.1925	0.0	0.0	0.1125	0.0	0.0	0.0	0.0	0.0	0.0	0.0	0.0	0.0	0.0	0.0	1.3775	0.0	0.0	0.0	0.0	0.0	0.2525	0.0	0.145	0.015	0.0	0.4024999999999999	0.0	0.0	0.0
2360	-0.1168622999999797	51.49443680000008	7.515000000000001	32.3625	21.0925	0.08	1.39	0.17	29.05	0.0	0.0	0.0	0.0	3.8175	0.005	0.0	0.0325	0.0	0.0	0.005	0.0	0.0	2.225	0.0	0.0	0.0	0.0	0.0	0.0	0.0	0.0	0.0	0.0	0.0	1.985	0.0	0.0	0.0	0.0	0.0	0.0375	0.0	0.0	0.0	0.0	0.075	0.0	0.0	0.0
2361	-0.1166400999999268	51.49437210000008	37.175	1.5975	28.4725	2.1675	0.555	3.295	17.64	1.4700000000000002	0.0	0.025	0.0	0.9125	0.005	0.13	0.0	0.0	0.145	0.1875	0.0	0.0	0.6699999999999999	1.4775	0.0	0.0	0.0	0.0	3.94	0.0	0.0	0.0	0.0	0.0	0.055	0.0	0.0025	0.0	0.0	0.0	0.0	0.0	0.0	0.0275	0.0	0.0175	0.0	0.0	0.0
2362	-0.1164178999999308	51.49430740000008	26.4525	6.984999999999999	4.055	13.9675	6.34	22.835	12.1	0.2625	0.0	0.0075	0.0	3.7475	0.0	0.0	0.0	0.0	0.0	0.0825	0.0	0.0	0.1649999999999999	0.3375	0.0	0.0	0.0	0.0	0.0	0.0	0.0	0.0	0.0	0.01	1.835	0.0	0.0	0.0	0.0	0.0	0.045	0.0	0.0075	0.0	0.0	0.42	0.0	0.0	0.0
2363	-0.1194933999999534	51.49277940000008	0.4075	30.095	9.8	0.355	32.3275	0.0625	16.6275	0.0	0.0	1.655	0.0	1.4975	0.0	0.2525	0.0	0.0	0.0	0.0275	0.0	0.0	6.047499999999999	0.0725	0.0	0.0	0.0	0.0	0.0	0.0	0.0	0.0	0.0	0.0	0.2975	0.0	0.0	0.0	0.0	0.0725	0.005	0.0	0.0	0.0	0.0	0.0	0.0	0.0	0.0
2364	-0.1198662999999555	51.49284460000007	3.22	34.0125	13.175	1.11	20.155	0.1025	16.6075	0.0	0.0	0.36	0.0	4.2	0.0025	0.045	0.0	0.0	0.0	1.6375	0.0	0.0	3.8825	0.0	0.0	0.0	0.0	0.0	0.0	0.0	0.0	0.0	0.0	0.0	0.135	0.0	0.0	0.0	0.0	0.0	1.0825	0.0	0.0	0.0	0.0	0.0025	0.0	0.0	0.0
2365	-0.1202391999999576	51.492909800000064	0.2375	37.182500000000005	20.1725	0.0	0.6575	0.0	31.655	0.0	0.0	0.22	0.0	8.2375	0.0875	0.0	0.0	0.0	0.0	0.3824999999999999	0.0	0.0	0.2025	0.0	0.0	0.0	0.0	0.0	0.0	0.0	0.0	0.0	0.0	0.0	0.3925	0.0	0.0	0.0	0.0	0.0	0.0	0.0	0.005	0.0	0.0	0.0375	0.0	0.0	0.0
2366	-0.1206063999999287	51.49305100000004	0.0225	40.295	17.375	0.0	1.0225	0.0	28.775	0.0	0.0	0.0025	0.0	9.54	0.04	0.0	0.0	0.0	0.0	0.0925	0.0	0.005	0.16	0.0	0.0	0.0	0.0	0.0	0.0	0.0	0.0	0.0	0.0	0.0	2.2025	0.0	0.0	0.0	0.0	0.0	0.0	0.0	0.0	0.0	0.0	0.0925	0.0	0.0	0.0
2367	-0.1206013999999413	51.49309440000008	0.0225	40.295	17.375	0.0	1.0225	0.0	28.775	0.0	0.0	0.0025	0.0	9.54	0.04	0.0	0.0	0.0	0.0	0.0925	0.0	0.005	0.16	0.0	0.0	0.0	0.0	0.0	0.0	0.0	0.0	0.0	0.0	0.0	2.2025	0.0	0.0	0.0	0.0	0.0	0.0	0.0	0.0	0.0	0.0	0.0925	0.0	0.0	0.0
2368	-0.1191769999999792	51.491850500000055	15.15	22.595	15.9925	2.7575	0.5675	11.8575	16.7025	0.0	0.0	0.0	0.48	6.4875	0.0175	0.0675	0.085	0.0	0.0	0.4075	0.0	0.0	0.0775	0.0	0.0	0.0	0.2975	0.0	0.0	0.0	0.0	0.0	0.0	0.0	1.825	0.0	0.0	0.0	0.0	0.0	2.5275	0.0	0.0	0.3925	0.0	0.31	0.0	0.0	0.0
2369	-0.1206299749999288	51.49219612500008	0.31	56.9175	5.44	0.155	0.05	0.0	21.7475	0.0	0.0	0.0	0.0	13.13	0.7324999999999999	0.0	0.0	0.0	0.0	0.2025	0.0	0.0	0.2274999999999999	0.0	0.0	0.0	0.0	0.0	0.0	0.0	0.0	0.0	0.0	0.0	0.0	0.0	0.0	0.0	0.0	0.0	0.1825	0.0	0.0	0.0	0.0	0.0825	0.0	0.0	0.0
236	-0.1122685669999441	51.48952440000005	1.8625	16.4675	29.2875	0.0	9.5575	0.0	27.5375	0.0	0.0	0.9125	0.0	10.2825	0.03	0.0	0.0	0.0	0.0	1.095	0.0	0.0	0.45	0.0	0.0	0.0	0.0	0.0	0.0	0.0	0.0	0.0	0.0	0.0	0.8425	0.0	0.0	0.0	0.0	0.0	0.2575	0.0	0.1675	0.0675	0.0	0.99	0.0	0.0	0.0
2370	-0.1209727499999644	51.49227125000005	6.0925	45.3375	7.109999999999999	3.7325	1.3275	0.1275	27.12	0.0	0.0	0.0	0.0	8.4775	0.165	0.0	0.0	0.0025	0.0	0.015	0.0	0.0	0.055	0.005	0.0	0.0	0.0	0.0	0.0	0.0	0.0	0.0	0.0	0.0	0.06	0.0	0.0	0.0	0.0	0.0	0.0	0.0	0.0	0.005	0.0	0.105	0.0	0.0	0.0
2371	-0.1213155249999431	51.49234637500007	1.5074999999999998	43.565	15.732500000000002	3.3575	2.58	0.0	19.5575	0.0	0.0	0.09	0.0	5.47	0.0175	0.0	0.0	0.0	0.0	0.0325	0.0	0.0	2.0425	0.0	0.0	0.0	0.0	0.0	0.0	0.0	0.0	0.0	0.0	0.0	0.0025	0.0	0.0	0.0	0.0	0.0	0.0	0.0	0.0	0.0	0.0	0.0825	0.0	0.0	0.0
2373	-0.1215822019999564	51.49433166600005	1.53	10.28	40.0425	0.5525	2.8875	0.0	29.995	0.0	0.0	0.0025	0.0	8.51	0.8674999999999999	0.1099999999999999	0.0	0.0	0.0	0.0	0.0	0.0	0.225	1.115	0.0	0.0	0.0	0.0	0.0125	0.0	0.0	0.0	0.0	0.0	0.6025	0.0	0.0	0.0	0.0	0.0	1.4825	0.0	0.0	0.0	0.1475	0.0375	0.0	0.0	0.0
2374	-0.1218366049999417	51.49436113200005	3.8825	9.305	41.4	0.0925	1.77	0.0	30.0975	0.0	0.0	0.0	0.0	0.8200000000000001	0.3075	0.0825	0.02	0.0	0.06	0.0	0.0	0.0	0.3974999999999999	1.195	0.0225	0.0	0.0	0.0	0.325	0.0	0.0	0.0	0.0	0.0	1.685	0.0	0.0225	0.0	0.0	0.0	0.8999999999999999	0.0	0.0	0.0425	0.0475	0.0375	0.0	0.0	0.0
2375	-0.114699299999927	51.49570350000005	0.4075	11.3275	24.6325	0.16	16.372500000000002	0.0	32.365	0.0	0.0	1.2775	0.0	4.7375	0.2175	0.02	0.0025	0.0	0.0	2.3	0.0	0.0	3.675	0.0	0.0	0.0	0.0	0.0	0.0	0.0	0.0	0.0	0.0	0.0	0.4975	0.0	0.0	0.0	0.0	0.0	0.43	0.0	0.0	0.0	0.0	0.035	0.0	0.0	0.0
2376	-0.1147110999999654	51.49563390000003	0.4975	11.325	25.425	0.0925	15.6375	0.0	30.58	0.0	0.0	1.405	0.0	6.2275	0.1825	0.015	0.0025	0.0	0.0	1.2	0.0	0.0	2.8075	0.0	0.0	0.0	0.0	0.0	0.0	0.0	0.0	0.0	0.0	0.0	0.865	0.0	0.0	0.0	0.0	0.0	0.0075	0.0	0.0	0.0	0.0	0.1425	0.0	0.0	0.0
2377	-0.1150533999999652	51.49554470000004	0.2224999999999999	10.2625	31.375	0.0	9.1025	0.0	33.82	0.0	0.0	0.7949999999999999	0.0	4.725	0.4075	0.135	0.0	0.0	0.0	2.2025	0.0	0.0	3.1625	0.0	0.0	0.0	0.0	0.0	0.0	0.0	0.0	0.0	0.0	0.0	0.95	0.0	0.0	0.0	0.0	0.0	0.0225	0.0	0.0	0.0125	0.0	0.2799999999999999	0.0	0.0	0.0
2378	-0.1110463999999638	51.49319300000008	0.9325	12.375	22.69	0.01	17.8725	0.0	31.64	0.0	0.0	0.7025	0.0	11.69	0.02	0.0574999999999999	0.0	0.0	0.0	0.7075	0.0	0.0	0.205	0.0	0.0	0.0	0.0	0.0	0.0	0.0	0.0	0.0	0.0	0.0	0.15	0.0	0.0	0.0	0.0	0.0	0.0	0.0	0.0	0.0	0.0	0.25	0.0	0.0	0.0
2379	-0.1107708999999772	51.49318740000007	0.9325	12.375	22.69	0.01	17.872500000000002	0.0	31.64	0.0	0.0	0.7025	0.0	11.69	0.02	0.0574999999999999	0.0	0.0	0.0	0.7075	0.0	0.0	0.205	0.0	0.0	0.0	0.0	0.0	0.0	0.0	0.0	0.0	0.0	0.0	0.15	0.0	0.0	0.0	0.0	0.0	0.0	0.0	0.0	0.0	0.0	0.25	0.0	0.0	0.0
237	-0.1125941329999591	51.48952490000005	3.1125	16.7875	33.375	0.0	5.1375	0.0	18.21	0.0	0.0	3.5525	0.0	6.8825	0.035	0.03	0.0025	0.0	0.0	1.4425	0.0	0.0	7.2575	0.0	0.0	0.0	0.0	0.0	0.0	0.0	0.0	0.0	0.0	0.0	3.13	0.0	0.0	0.0	0.0	0.0	0.515	0.0	0.0	0.0	0.0	0.3299999999999999	0.0	0.0	0.0
2380	-0.1216314999999781	51.49112410000004	2.9675	30.6875	12.3825	0.0	9.5925	0.0	24.7125	0.0	0.0	10.385000000000002	0.0	7.5075	0.18	0.09	0.0	0.0	0.0	0.0	0.0	0.0	0.2249999999999999	0.0	0.0	0.0	0.0	0.0	0.0	0.0	0.0	0.0	0.0	0.0	0.275	0.0	0.0	0.0	0.0	0.0	0.0	0.0	0.0	0.0	0.0075	0.355	0.0	0.0	0.0
2381	-0.1215369999999325	51.49090680000006	0.4075	31.7225	19.71	0.04	4.4350000000000005	0.0	26.805	0.0	0.0	0.23	0.0	14.13	0.11	0.1325	0.0	0.0	0.0	0.0	0.0	0.0	0.315	0.0249999999999999	0.0	0.0	0.0	0.0	0.0	0.0	0.0	0.0	0.0	0.0	0.815	0.0	0.0	0.0	0.0	0.0	0.0	0.0	0.0	0.2	0.0	0.4625	0.0	0.0	0.0
2382	-0.1079535999999734	51.49688910000003	0.52	7.435	25.5625	0.18	23.845	0.0	23.2025	0.0	0.0	0.0275	0.0	13.5775	0.02	0.35	0.0	0.0	0.0225	0.06	0.0	0.0	0.6375	0.0	0.0	0.0	0.0	0.0	0.0	0.0	0.0	0.0	0.0	0.0	2.075	0.0	0.0	0.0	0.0	0.0	0.4425	0.0	0.0	0.0	0.0175	0.5675	0.0	0.0	0.0
2383	-0.1077890229999525	51.49689092700004	2.535	2.455	25.972500000000004	0.0	22.3075	0.0	25.5625	0.0	0.345	0.2724999999999999	0.0	6.8725000000000005	0.505	0.7125	0.005	0.0	0.0	1.805	0.0	0.0	1.8325	0.265	0.0	0.0	0.0	0.0	0.0	0.0	0.0	0.0	0.0	0.0	0.6775	0.0	0.0	0.0	0.0	0.0	0.6900000000000001	0.0	0.0	0.0	0.0	0.07	0.0	0.0	0.0
2384	-0.107982599999957	51.496866400000044	0.52	7.435	25.5625	0.18	23.845	0.0	23.2025	0.0	0.0	0.0275	0.0	13.5775	0.02	0.35	0.0	0.0	0.0225	0.06	0.0	0.0	0.6375	0.0	0.0	0.0	0.0	0.0	0.0	0.0	0.0	0.0	0.0	0.0	2.075	0.0	0.0	0.0	0.0	0.0	0.4425	0.0	0.0	0.0	0.0175	0.5675	0.0	0.0	0.0
2385	-0.1114736999999763	51.49597740000007	0.42	6.467499999999999	22.495	0.0	22.8375	0.0	36.0225	0.0	0.0	2.3975	0.0	7.2075	0.0975	0.0	0.0	0.0	0.0	0.005	0.0	0.0	0.135	0.0	0.0	0.0	0.0	0.0	0.0	0.0	0.0	0.0	0.0	0.0	0.445	0.0	0.0	0.0	0.0	0.0	0.1924999999999999	0.0	0.0	0.0125	0.0	0.1925	0.0	0.0	0.0
2386	-0.1113326999999344	51.49597010000008	0.9425	7.75	19.0625	0.0	25.5075	0.0	36.0475	0.0	0.0	2.5675	0.0	7.3625	0.0875	0.0	0.0	0.0	0.0	0.005	0.0	0.0	0.06	0.0	0.0	0.0	0.0	0.0	0.0	0.0	0.0	0.0	0.0	0.0	0.0325	0.0	0.0	0.0	0.0	0.0	0.0	0.0	0.07	0.0	0.0	0.1699999999999999	0.0	0.0	0.0
2387	-0.1112909999999374	51.48795580000007	0.0	25.5325	14.6425	0.0	16.985	0.0	27.6975	0.0	0.0	0.0	0.0	10.7275	0.0075	0.0	0.0025	0.0	0.0	0.0	0.0	0.0	3.1875	0.0	0.0	0.0	0.0	0.0	0.0	0.0	0.0	0.0	0.0	0.0	0.0	0.0	0.0	0.0	0.0	0.0	0.0	0.0	0.02	0.0125	0.0	0.26	0.0	0.0	0.0
2388	-0.11126349999995	51.48818505000003	0.0	20.01	24.7425	0.0	9.295	0.0	35.08	0.0	0.0	0.045	0.0	6.4775	0.0775	0.03	0.0	0.0	0.0	0.0275	0.0	0.0	2.5625	0.0	0.0	0.0	0.0	0.0	0.0	0.0	0.0	0.0	0.0	0.0	0.0625	0.0	0.0	0.0	0.0	0.0	0.02	0.0	0.0	0.0	0.0	0.405	0.0	0.0	0.0
2389	-0.1112359999999625	51.488414300000045	0.1775	21.1125	23.845	0.0	7.9325	0.0	36.5075	0.0	0.0	0.0	0.0	5.7075	0.01	0.0	0.0	0.0	0.0	0.8125	0.0	0.0025	1.4025	0.0	0.0	0.14	0.0	0.0	0.0	0.0	0.0	0.0	0.0	0.7275	0.005	0.0	0.225	0.0	0.0	0.0	0.665	0.0	0.0275	0.0075	0.0	0.0725	0.0	0.0	0.0
238	-0.1129196999999635	51.48952540000005	2.955	13.745	21.9675	0.3375	18.475	0.0	19.945	0.0	0.0	5.0225	0.0	7.76	0.0	0.0075	0.0	0.0	0.0575	2.6075	0.0	0.0	4.0675	0.0375	0.0	0.0	0.0	0.0	0.0	0.0	0.0	0.0	0.0	0.0	2.2225	0.0	0.0025	0.0	0.0	0.0	0.4575	0.0	0.0	0.0	0.0	0.0475	0.0	0.0	0.1925
2391	-0.1201106899999331	51.50073128700007	2.005	9.38	40.38	0.0	2.4425	0.0	37.76	0.0	0.0	0.2624999999999999	0.0	2.955	0.705	0.0075	0.0	0.0175	0.0	0.0075	0.0	0.0	0.0	1.005	0.0	0.0	0.0	0.0	0.0	0.0	0.0	0.0	0.0	0.0025	1.7325	0.0	0.0	0.0	0.0	0.0	0.23	0.0	0.0	0.0	0.0	0.0675	0.0	0.0	0.0
2392	-0.1130507999999395	51.50377060000005	0.3025	32.2625	21.28	0.0125	0.2225	0.0	29.645	0.0	0.0	0.0	0.0	1.7049999999999998	0.6474999999999999	2.6025	0.0	0.0	1.3275	0.005	0.0	0.0	0.02	0.0	0.0	0.0	0.0	0.0	0.0	0.0	0.0	0.0	0.0	0.0	0.4475	0.0	0.0	0.0	0.0	0.0	0.0	0.0	0.05	0.02	0.0	0.055	0.0	0.0	0.105
2393	-0.1132424999999557	51.50393490000005	28.925	0.0025	0.0	25.445	0.0	38.6475	0.0	0.0	0.0	0.0	0.0	0.025	0.5	0.0	0.1725	0.045	0.0	0.6975	0.0	0.0	0.285	0.0	1.3175	0.0	0.0	0.0	0.0	0.0	0.0	0.0	0.0	0.1625	0.0	0.0	0.0	0.0	0.0	0.0	0.0075	0.0	0.0	0.0	0.0275	0.265	0.0	0.0	0.0
2394	-0.1129436499999769	51.503879950000055	1.7075	61.01	9.4425	1.49	0.0025	0.03	21.56	0.0	0.0	0.0	0.0	4.375	0.1399999999999999	0.0	0.01	0.0	0.0125	0.0	0.0	0.0	0.0425	0.0	0.0	0.0	0.0	0.0	0.0	0.0	0.0	0.0	0.0	0.0	0.0125	0.0	0.0	0.0	0.0	0.0	0.0	0.0	0.015	0.0	0.0	0.1025	0.0	0.0	0.0
2395	-0.1130837999999698	51.50430150000005	5.99	19.155	18.205	3.405	5.3275	6.49	17.105	0.0	0.16	0.0625	0.0	12.29	0.5075000000000001	0.0025	1.09	0.0	0.0	0.005	0.0	0.0	0.8125	0.0	0.0	0.0	0.0	0.0	0.0	0.0	0.0	0.0	0.0	0.01	4.79	0.0	0.0	0.0	0.025	0.0	0.0225	0.0	0.0425	0.0425	0.0	1.875	0.0	0.0	0.0
2396	-0.1134372499999472	51.504365000000064	1.4375	24.6025	19.6775	5.115	11.1975	0.0	5.797499999999999	1.39	0.0	0.0	0.0	19.8775	1.385	0.845	0.8575	0.0	0.0	0.0249999999999999	0.0	0.5175	0.0275	0.0	0.6225	0.0	0.01	0.0	0.0	0.0	0.0	0.0	0.0	0.0	2.415	0.0	0.0	0.0	0.0	0.0	0.0975	0.0	0.0575	0.0	0.0	1.9625	0.0	0.0	0.0
2397	-0.1126683999999613	51.504242100000056	0.25	24.2675	21.6375	6.605	6.1775	1.65	16.0875	0.0	0.0	0.02	0.0	15.3775	2.885	0.0	0.0275	0.0	0.0	0.045	0.0	0.0	0.4474999999999999	0.0	0.0	0.0	0.0	0.0	0.0	0.0	0.0	0.0	0.0	0.0125	0.3349999999999999	0.0	0.0	0.0	0.0	0.0	0.0125	0.0	0.0025	0.015	0.0	1.7075	0.0	0.0	0.0
2398	-0.1129553999999757	51.50432230000007	2.0825	25.1125	22.9475	4.9425	5.9125	0.0	19.1775	0.0	0.0	0.0	0.0	11.1575	0.8425	0.075	2.45	0.0	0.0	0.0025	0.0	0.0	0.7575000000000001	0.0	0.0	0.0	0.0	0.0975	0.0	0.0	0.0	0.0	0.0	0.0	0.1699999999999999	0.0	0.0	0.0	0.0	0.0	0.0775	0.0	0.0	0.0	0.0075	0.6275000000000001	0.0	0.0	0.0
2399	-0.1195073999999749	51.493956000000026	2.41	26.4025	11.675	0.4	16.7175	0.0	21.6625	0.0	0.0	1.6375000000000002	0.0	11.38	0.0525	0.0	0.0	0.0	0.0	1.68	0.0	0.0	4.6425	0.0	0.0	0.0	0.0	0.0	0.0	0.0	0.0	0.0	0.0	0.0	0.8400000000000001	0.0	0.0	0.0	0.0	0.0	0.0425	0.0	0.0	0.0	0.0	0.2025	0.0	0.0	0.0
239	-0.1131979999999543	51.48956430000004	2.7	25.4875	13.05	1.0475	19.5075	0.0	16.8675	0.0	0.0	0.5375	0.0	9.175	0.0	0.0275	0.1675	0.0	0.0	3.9925	0.0	0.0	6.5075	0.185	0.0	0.0	0.0	0.0	0.0	0.0	0.0	0.0	0.0	0.0	0.5349999999999999	0.0	0.0	0.0	0.0	0.0	0.0325	0.0	0.0	0.0	0.0	0.0	0.0	0.0	0.0
23	-0.1086832749999757	51.50604805000006	0.0925	39.0375	18.22	1.3325	10.895	0.0	15.83	0.0	0.0	0.0125	0.0	1.2625000000000002	0.1875	0.0425	0.0	0.0	0.0	1.165	0.0	0.0075	9.579999999999998	0.21	0.0	0.0	0.0	0.0	0.0	0.0	0.0	0.0	0.0	0.0175	0.835	0.0	0.0	0.0	0.0	0.0	0.01	0.0	0.0	0.0	0.0	0.04	0.0	0.0	0.0
2400	-0.1192281329999787	51.49370913300004	3.22	24.375	16.5225	0.0225	14.38	0.0	19.8725	0.0	0.0	0.4125	0.0	18.0875	0.005	0.0575	0.0025	0.0	0.0	1.115	0.0	0.0	0.085	0.6575	0.0	0.0	0.0	0.0	0.0	0.0	0.0	0.0	0.0	0.0	0.15	0.0	0.0	0.0	0.0	0.0	0.7575000000000001	0.0	0.0	0.0	0.08	0.0675	0.0	0.0	0.0
2402	-0.1186695999999756	51.49321540000005	8.147499999999999	27.685	21.75	1.66	8.59	0.0	19.4275	0.0	0.0	0.0	0.0	6.6275	0.0	1.055	0.055	0.0	0.11	3.335	0.0	0.0	0.0775	0.0	0.0	0.0	0.0	0.0	0.0	0.0	0.0	0.0	0.0	0.0	1.23	0.0	0.0	0.0	0.0	0.0	0.1725	0.0	0.0	0.0	0.0	0.065	0.0	0.0	0.0
2403	-0.1186653999999407	51.49283790000004	21.9575	12.055	15.73	3.585	7.4125	12.47	10.3525	0.0	0.0	0.145	0.0	7.6175	0.0	0.7749999999999999	0.1	0.0	0.01	2.955	0.0	0.0	0.0225	0.4125	0.0	0.0	0.0	0.48	0.0	0.0	0.0	0.0	0.0	0.0	3.21	0.0	0.0	0.0	0.0	0.0	0.0	0.0	0.0	0.0	0.0	0.035	0.0	0.0	0.0
2404	-0.1188074999999457	51.49267950000007	8.147499999999999	27.685	21.75	1.66	8.59	0.0	19.4275	0.0	0.0	0.0	0.0	6.6275	0.0	1.055	0.0549999999999999	0.0	0.11	3.335	0.0	0.0	0.0775	0.0	0.0	0.0	0.0	0.0	0.0	0.0	0.0	0.0	0.0	0.0	1.2300000000000002	0.0	0.0	0.0	0.0	0.0	0.1725	0.0	0.0	0.0	0.0	0.065	0.0	0.0	0.0
2405	-0.1148449999999456	51.48761110000004	0.37	33.125	23.3625	0.5925	1.8625	0.0	25.335	0.0	0.0	3.0925	0.0	7.045	0.0125	0.1725	0.0	0.0025	0.0	1.225	0.0	0.0	0.82	0.0	0.0	0.0	0.0	0.0	0.0	0.0	0.0	0.0	0.0	0.0	0.88	0.0	0.0	0.0	0.0	0.0	1.765	0.0	0.0	0.0	0.0	0.075	0.0	0.0	0.0
2406	-0.1146352949999709	51.48744131400008	0.37	33.125	23.3625	0.5925	1.8625	0.0	25.335	0.0	0.0	3.0925	0.0	7.045	0.0125	0.1725	0.0	0.0025	0.0	1.225	0.0	0.0	0.82	0.0	0.0	0.0	0.0	0.0	0.0	0.0	0.0	0.0	0.0	0.0	0.88	0.0	0.0	0.0	0.0	0.0	1.765	0.0	0.0	0.0	0.0	0.075	0.0	0.0	0.0
2407	-0.1115794999999479	51.48800870000008	0.875	25.1625	22.3475	0.765	4.7825	0.0	28.1025	0.0	0.0	0.0	0.0	4.9425	0.0575	0.0	0.0	0.0	0.0	0.0	0.0	0.0	6.745	0.0	0.0	0.0	0.0	0.0	0.0	0.0	0.13	0.0	0.0	0.0	0.28	0.0	0.0	0.0	0.0	0.0	0.235	0.0	0.0075	0.0	0.0	0.49	0.0	0.0	0.0
2409	-0.112306799999942	51.497487300000046	0.5125	13.19	8.3775	0.0	31.635	0.0	38.68	0.0	0.0	0.0325	0.0	4.67	0.135	0.0	0.0075	0.0	0.0	0.03	0.0	0.0	1.565	0.0025	0.0	0.0	0.0	0.0	0.0	0.0	0.0	0.0	0.0	0.0	0.7249999999999999	0.0	0.0	0.0	0.0	0.0	0.0	0.0	0.0	0.0	0.0025	0.09	0.0	0.0	0.0
2410	-0.1121513999999592	51.49750940000007	0.5125	13.19	8.3775	0.0	31.635	0.0	38.68	0.0	0.0	0.0325	0.0	4.67	0.135	0.0	0.0075	0.0	0.0	0.03	0.0	0.0	1.565	0.0025	0.0	0.0	0.0	0.0	0.0	0.0	0.0	0.0	0.0	0.0	0.725	0.0	0.0	0.0	0.0	0.0	0.0	0.0	0.0	0.0	0.0025	0.09	0.0	0.0	0.0
2411	-0.1114425999999753	51.50285210000004	44.595	1.355	0.0	24.53	0.0	14.8575	0.0	0.0075	0.1575	0.0	0.0	0.0	3.06	0.0	2.0075	0.0	0.0	0.0	0.0	0.0075	0.005	0.0	0.0	0.0	0.0	0.0	0.0	0.0	0.0	0.0	0.0	0.2024999999999999	0.0	0.0	0.0	0.0	0.0	0.4425	0.1725	0.0	0.215	0.4375	0.0775	3.787500000000001	0.0	0.205	0.0
2412	-0.1112072999999327	51.50298340000006	18.07	4.7425	0.2299999999999999	6.7875	0.12	36.22	25.55	0.0	0.125	0.0	0.645	0.485	0.48	0.0	0.0025	0.0	0.0	0.0	0.0	0.0	2.355	0.0	0.0	0.135	0.0	0.0	0.0	0.0	0.0	0.0	0.0	0.7075	0.3575	0.0	0.0	0.0	0.0	0.0	0.0	0.0	0.19	0.0175	0.0	0.0925	0.0	0.6975	0.0
2413	-0.1120900999999321	51.50288140000004	18.9175	0.04	0.7999999999999999	31.92	0.0	35.2825	0.06	0.0	0.0	0.0	0.585	0.0	1.8425	0.0	1.145	0.04	0.0	0.0	0.0	0.04	0.0025	0.0075	0.0	0.0	0.38	0.0	0.0	0.0675	0.0	0.0	0.0	0.02	0.9975	0.0	0.0	0.0	0.005	0.0	0.2375	0.0	1.58	0.215	3.3000000000000003	0.745	0.0	0.6725	0.0
2414	-0.112175499999978	51.50293280000005	60.5425	0.0	0.0	6.8375	0.0	23.6	0.0575	0.2875	0.0475	0.04	0.0225	0.0	0.0	0.0	0.09	0.0	0.0	0.0	0.0	0.0	0.0	0.0	0.0	0.0	0.01	0.0	0.0	0.0	0.0	0.99	0.0	0.0	0.01	0.0	0.0	0.0	0.0	0.0	0.3875	0.0	0.0	0.0	0.0	0.0	0.0	0.0	0.0
2415	-0.1115197999999395	51.50290540000003	44.595	1.355	0.0	24.53	0.0	14.8575	0.0	0.0075	0.1575	0.0	0.0	0.0	3.06	0.0	2.0075	0.0	0.0	0.0	0.0	0.0075	0.005	0.0	0.0	0.0	0.0	0.0	0.0	0.0	0.0	0.0	0.0	0.2024999999999999	0.0	0.0	0.0	0.0	0.0	0.4425	0.1725	0.0	0.215	0.4375	0.0775	3.787500000000001	0.0	0.205	0.0
2416	-0.1112788999999452	51.50302920000007	18.07	4.7425	0.2299999999999999	6.7875	0.12	36.22	25.55	0.0	0.125	0.0	0.645	0.485	0.48	0.0	0.0025	0.0	0.0	0.0	0.0	0.0	2.355	0.0	0.0	0.135	0.0	0.0	0.0	0.0	0.0	0.0	0.0	0.7075	0.3575	0.0	0.0	0.0	0.0	0.0	0.0	0.0	0.19	0.0175	0.0	0.0925	0.0	0.6975	0.0
2417	-0.1134841999999594	51.50334790000005	27.535	0.295	0.0	32.19	0.0	30.567500000000003	0.0	0.0	0.44	0.04	0.4775	0.0	0.225	0.0	1.1825	0.0	0.0	0.0	0.0	0.0	0.0	0.0	0.0025	0.0	0.015	0.0	0.0	0.0	0.0	0.0	0.0	0.16	0.15	0.0	0.0	0.0	0.0	0.0	0.2274999999999999	0.0	0.0	0.0	3.4525	0.0775	0.0	0.4075	0.0
2418	-0.1135998999999401	51.503260400000045	27.2675	0.0	0.0	18.495	0.0025	37.845	0.0	0.0	0.02	0.0	0.0	0.0	3.47	0.0	0.5225	0.0	0.0	0.0	0.0	0.0	0.0	0.02	0.3775	0.0	0.005	0.0	0.0	0.0	0.0	0.0	0.0	0.0	0.0	0.0	0.0	0.0	0.0	0.0	0.13	0.0	0.015	0.0	0.0	0.6	0.0	0.0	0.0
2419	-0.1133546999999453	51.50355360000003	27.535	0.295	0.0	32.19	0.0	30.567500000000003	0.0	0.0	0.44	0.04	0.4775	0.0	0.225	0.0	1.1825	0.0	0.0	0.0	0.0	0.0	0.0	0.0	0.0025	0.0	0.015	0.0	0.0	0.0	0.0	0.0	0.0	0.16	0.15	0.0	0.0	0.0	0.0	0.0	0.2275	0.0	0.0	0.0	3.4525	0.0775	0.0	0.4075	0.0
241	-0.1137890999999626	51.48972170000008	3.2	24.9325	17.755	0.0	14.0225	0.0	22.195	0.0	0.0	2.2425	0.0	10.675	0.0275	0.065	0.0	0.0	0.0	1.0	0.0	0.0	2.2975	0.0	0.0	0.0	0.0	0.0	0.0	0.0	0.0	0.0	0.0	0.0	1.4125	0.0	0.0	0.0	0.0	0.0	0.0	0.0	0.0	0.0	0.0	0.015	0.0	0.0	0.0
2421	-0.1131948999999394	51.50347820000008	27.535	0.295	0.0	32.19	0.0	30.567500000000003	0.0	0.0	0.44	0.04	0.4775	0.0	0.225	0.0	1.1825	0.0	0.0	0.0	0.0	0.0	0.0	0.0	0.0025	0.0	0.015	0.0	0.0	0.0	0.0	0.0	0.0	0.16	0.15	0.0	0.0	0.0	0.0	0.0	0.2275	0.0	0.0	0.0	3.4525	0.0775	0.0	0.4075	0.0
2422	-0.1119266999999695	51.50357300000008	35.7875	0.0	0.0	20.5	0.0	33.665	0.01	0.0	0.4325	0.0	0.0	0.0	0.0525	0.0	0.4275	0.0	0.0	0.07	0.0	0.0	0.0	0.0	0.1075	0.0	0.0	0.0	0.0	0.0	0.0	0.0	0.0025	0.03	0.1075	0.0	0.0	0.0	0.0	0.0	0.165	0.0	0.0	0.0	1.2775	0.0025	0.0	3.0525	0.0
2423	-0.1117097999999714	51.503381700000034	14.3725	4.1275	0.9	4.12	0.1175	37.4	29.7225	0.0	0.44	0.0	0.0	1.72	0.1775	0.0	0.075	0.0	0.0075	0.0075	0.0	0.0	6.32	0.0	0.0	0.0	0.0	0.0	0.0	0.005	0.0	0.0	0.0	0.0	0.005	0.0	0.0	0.0	0.0	0.0	0.0025	0.0	0.0	0.0	0.0	0.22	0.0	0.0	0.0
2424	-0.1149735999999279	51.503719500000045	2.7425	47.2475	4.995	0.0	0.295	0.0	34.1475	0.0	0.0	0.0	0.0	7.1825	0.9025	0.0	0.0	0.0	0.0	0.0	0.0	0.0	1.525	0.0	0.0	0.0	0.0	0.0	0.0	0.0	0.0	0.0	0.0	0.0	0.0	0.0	0.0	0.0	0.0	0.0	0.0	0.0	0.0	0.0125	0.135	0.3125	0.0	0.0	0.0
2425	-0.1146471999999789	51.50359730000008	31.145	0.0	0.0	24.78	0.0	36.760000000000005	0.0	0.0	0.0275	0.0	0.0	0.0	1.0225	0.0	0.1225	0.0	0.0	0.0	0.0	0.0	0.01	0.0	0.07	0.0	0.0	0.0	0.0	0.0	0.0	0.0	0.0	0.0025	0.0	0.0	0.0	0.0	0.0	0.0	0.0025	0.0	0.04	0.0	0.27	1.95	0.0	0.0	0.0
2426	-0.1143886499999666	51.503612900000064	0.5	47.915	9.2825	12.12	0.0	0.0	18.7825	0.0725	0.0	0.0025	0.03	0.04	0.0075	0.3525	0.0	0.0525	0.0	0.0	0.0	0.0375	0.5425	0.0	0.0	0.0	0.0	0.0	0.0	0.0	0.0	0.0	0.0	0.2649999999999999	5.2575	0.0	0.15	0.0	0.0	0.0	0.13	0.0	0.0875	0.4475	0.0	0.0174999999999999	0.0	0.0	0.0
2427	-0.1141300999999543	51.50362850000005	25.235	0.215	0.0	38.375	0.0	29.1025	0.0	0.0	1.4225	0.0	0.0	0.0	0.6799999999999999	0.0	0.2425	0.0	0.0	0.0	0.0	0.0	0.0025	0.0	0.0	0.0	0.0	0.0	0.0	0.0	0.0	0.0	0.0	0.0	1.655	0.0	0.0	0.0	0.0	0.0	0.1725	0.0	0.035	0.015	0.845	0.95	0.0	0.0	0.0
2428	-0.1208427999999344	51.48794270000008	1.9675	4.7825	17.505	0.0	23.12	0.0	0.0	0.0	0.0	0.0175	0.0	26.47	0.2475	12.4525	0.3125	0.0	0.445	6.8175	0.0	0.0775	0.0	0.4875	0.0	0.0	0.0	0.0	0.0	0.0	0.0	0.0	0.0	0.0	0.04	0.0	0.0875	0.0	0.0	0.0	0.0	0.0	0.015	0.015	0.0	0.0025	0.0	0.0025	0.2875
2429	-0.1210574129999599	51.48776336600008	1.9675	4.7825	17.505	0.0	23.12	0.0	0.0	0.0	0.0	0.0175	0.0	26.47	0.2475	12.4525	0.3125	0.0	0.445	6.8175	0.0	0.0775	0.0	0.4875	0.0	0.0	0.0	0.0	0.0	0.0	0.0	0.0	0.0	0.0	0.04	0.0	0.0875	0.0	0.0	0.0	0.0	0.0	0.015	0.015	0.0	0.0025	0.0	0.0025	0.2875
242	-0.1141304499999478	51.48985325000007	4.1575	23.3275	19.7975	0.4075	12.6175	0.0	20.07	0.0	0.0	5.9	0.0	4.5625	0.0475	0.1925	0.0	0.0	0.0	1.7275	0.0	0.0	4.4075	0.0	0.0	0.0	0.0	0.0	0.0	0.0	0.0	0.0	0.0	0.0	1.6	0.0	0.0	0.0	0.0	0.0	0.155	0.0	0.0	0.0	0.0	0.03	0.0	0.0	0.0
2430	-0.1122321999999371	51.50296660000004	28.6475	1.7025	2.075	19.2675	0.0	30.61	0.0575	0.0025	0.02	0.0	0.0	0.3575	6.705	0.0	0.13	0.045	0.0	0.0	0.0	0.1999999999999999	0.7549999999999999	0.0075	0.015	0.0	0.0225	0.0	0.0	0.0	0.0	0.0	0.0	0.5525	0.165	0.0	0.0	0.0	0.0	0.035	2.1075	0.0	1.0975	0.1225	3.26	0.5525	0.0	0.0	0.0
2431	-0.1120095999999648	51.50313065000006	37.295	0.0025	0.0	23.3225	0.0	30.0675	0.0	0.0	0.11	0.0	0.0	0.0	2.48	0.0	1.9525	0.0	0.0	0.0	0.9775	0.0	0.0	0.0	0.13	0.0	0.0	0.0	0.0	0.0	0.0	0.0	0.0	0.0	0.0	0.0	0.0	0.0125	0.0	0.0	0.025	0.0	0.1075	0.0	2.38	0.4775	0.0	0.0	0.0
2432	-0.1117869999999356	51.503294700000026	35.7875	0.0	0.0	20.5	0.0	33.665	0.01	0.0	0.4325	0.0	0.0	0.0	0.0525	0.0	0.4275	0.0	0.0	0.07	0.0	0.0	0.0	0.0	0.1075	0.0	0.0	0.0	0.0	0.0	0.0	0.0	0.0025	0.03	0.1075	0.0	0.0	0.0	0.0	0.0	0.165	0.0	0.0	0.0	1.2775	0.0025	0.0	3.0525	0.0
2434	-0.1124382999999511	51.50281370000005	24.505	0.0	0.03	29.22	0.0	38.0925	0.0	0.0	0.8725	0.0	0.125	0.0	0.6975	0.0	1.345	0.0	0.0	0.0	0.0	0.0	0.0275	0.02	0.0025	0.0	0.0075	0.0	0.0	0.0	0.0	0.0	0.0	0.185	0.59	0.0	0.0	0.0	0.0325	0.0	0.0	0.0	0.0	0.0	0.25	0.8724999999999999	0.0	0.0	0.0
[truncated: 3,445 more rows]
[truncated: 104 more columns]
