# Supplementary material for: How can we reduce the rate of Violent-Sexual Crimes? An attempt at street design
Source: PLoS One. 2026 Jan 21;21(1):e0341372. doi: 10.1371/journal.pone.0341372 (PMC12822935; doi:10.1371/journal.pone.0341372)
Supplement: S2 Table — (XLSX) [file pone.0341372.s003.xlsx]

## Sheet: Sheet1
Street environmental scores for each factor (ai) and total score (Ai).
Factor	Factor score (ai)
	Street A	Street B	Street C	Street D	Street E	Street F	Street G	Street H	Street I	Street J	Street K	Street L	Street M	Street N	Street O
Bus stops	5	3	1	5	5	5	5	3	5	2	5	5	5	5	3
Shrubs	1	3	3	4	5	2	4	4	4	1	2	1	4	4	2
Trees	1	2	3	4	5	5	4	4	4	5	5	3	3	3	2
Street lights	2	2	3	2	4	3	2	4	3	3	2	4	3	2	4
Motor vehicle/non-motor vehicle parking	5	5	3	3	4	4	3	5	4	5	4	3	4	4	4
Surveillance cameras	2	1	3	2	1	1	2	5	1	1	1	4	3	1	1
Potholes in the street	1	3	5	4	3	4	4	4	4	4	4	1	4	4	4
Personalization on property; House or yard decorations; Garden	1	1	3	3	5	1	2	1	1	1	1	1	1	1	1
Stores	3	3	1	5	5	5	5	2	5	1	5	5	3	3	3
Nightclubs/Bars	1	5	5	5	5	5	5	3	5	5	5	5	5	4	3
Schools	3	3	3	2	3	3	3	3	2	3	3	2	2	3	3
Street Environmental Score (Ai)	25	30	33	40	45	38	39	38	38	31	37	34	37	34	30
