# Supplementary material for: How can we reduce the rate of Violent-Sexual Crimes? An attempt at street design
Source: PLoS One. 2026 Jan 21;21(1):e0341372. doi: 10.1371/journal.pone.0341372 (PMC12822935; doi:10.1371/journal.pone.0341372)
Supplement: S3 Table — (XLSX) [file pone.0341372.s004.xlsx]

## Sheet: Sheet1
	Street A	Street B	Street C	Street D	Street E	Street F	Street G	Street H	Street I	Street J	Street K	Street L	Street M	Street N	Street O
Jan. 2021	2	2	4	0	1	1	3	0	0	0	0	3	1	3	2
Feb. 2021	2	4	3	1	0	0	1	0	1	0	0	0	1	4	3
Mar. 2021	11	3	5	1	0	0	2	0	0	0	1	1	0	3	2
Apr. 2021	2	6	4	1	0	1	0	0	0	0	1	1	0	1	4
May. 2021	4	5	4	3	0	1	1	0	0	0	0	0	1	1	6
Jun. 2021	6	2	4	1	0	0	0	0	0	0	1	1	2	0	2
Jul. 2021	8	8	4	2	0	0	3	0	1	0	0	2	2	1	5
Aug. 2021	8	6	2	2	0	1	1	0	0	0	0	1	2	1	1
Sept. 2021	8	4	5	2	0	1	3	0	0	0	0	4	0	3	2
Oct. 2021	8	1	4	2	0	0	1	0	0	0	0	2	0	3	2
Nov. 2021	5	10	3	1	1	0	0	0	0	0	1	2	1	2	3
Dec.2021	6	4	0	1	0	0	0	0	0	0	0	0	0	5	3
Jan. 2022	3	3	3	1	1	2	1	0	0	0	1	1	0	0	5
Feb. 2022	6	2	3	2	0	3	2	0	0	0	0	3	1	7	4
Mar. 2022	7	2	6	2	0	0	0	0	0	0	1	1	0	5	2
Apr. 2022	4	4	4	1	0	0	0	0	2	0	0	3	0	1	6
May. 2022	6	1	1	0	0	1	3	0	0	0	1	3	0	10	12
Jun. 2022	8	3	3	1	1	1	5	0	0	0	1	2	0	2	2
Jul. 2022	0	2	3	2	0	1	1	0	0	2	0	0	0	2	3
Aug. 2022	0	3	4	2	0	0	0	0	0	2	0	0	2	1	3
Sept. 2022	1	1	1	1	0	0	1	0	0	0	1	3	1	3	4
Oct. 2022	0	5	2	2	1	0	1	0	0	3	0	2	1	4	3
Nov. 2022	2	3	3	1	0	0	2	0	0	1	0	3	2	3	2
Dec. 2022	8	6	2	2	0	1	3	0	0	0	0	2	1	3	2
Jan. 2023	4	3	4	1	2	1	1	0	0	2	0	2	1	3	4
Feb. 2023	7	4	0	1	0	0	1	0	0	1	1	1	1	2	3
Mar. 2023	7	3	1	0	1	1	2	0	0	0	1	1	0	1	2
Apr. 2023	2	9	6	0	0	2	5	0	3	0	0	0	1	3	2
May. 2023	2	1	1	1	0	1	1	0	1	2	1	2	6	1	7
Jun. 2023	5	2	7	0	0	0	0	0	0	1	2	0	2	2	7
Jul. 2023	2	3	1	1	0	0	2	0	0	0	0	0	0	3	2
Aug. 2023	5	8	2	1	0	0	0	0	0	1	0	0	2	2	2
Sept. 2023	0	6	5	3	0	1	0	0	0	0	0	0	2	2	5
Oct. 2023	3	4	6	0	0	3	2	0	0	4	2	3	0	3	4
Nov. 2023	3	4	3	2	0	2	4	2	0	1	1	5	1	3	2
Dec. 2023	8	4	3	0	0	1	3	1	0	8	1	4	0	1	7
Jan. 2024	3	6	3	2	1	1	1	1	0	3	1	2	1	3	3
Feb. 2024	8	8	6	3	0	0	1	0	0	1	1	1	4	6	3
Mar. 2024	3	6	6	0	2	0	1	0	0	1	1	1	0	1	5
Apr. 2024	6	4	2	1	0	0	0	1	0	2	1	1	4	0	2
May. 2024	7	4	0	0	0	0	0	0	0	1	1	1	1	1	5
Jun. 2024	7	3	4	2	0	0	0	0	0	2	1	0	0	1	2
Jul.2024	6	4	2	1	0	0	1	3	0	2	0	2	0	0	2
Aug.2024	4	6	4	0	0	0	3	1	2	3	2	0	2	3	4
Sept.2024	3	3	5	1	0	0	4	2	1	4	5	2	4	1	5
Oct.2024	3	4	5	5	1	2	4	1	2	2	1	0	1	3	2
Nov.2024	7	5	4	2	0	4	4	0	1	0	2	3	0	2	2
Dec.2024	5	8	3	5	0	1	2	1	1	1	3	1	3	3	5
Jan.2025	4	1	1	3	0	3	2	0	1	1	1	3	1	1	2
Feb.2025	8	7	3	3	0	2	0	1	2	5	1	0	1	3	3
Mar.2025	7	8	4	2	1	1	1	0	1	1	1	1	4	1	3
Apr. 2025	5	3	4	3	0	0	2	1	5	1	1	2	1	0	5
May. 2025	6	4	6	1	0	1	1	0	0	2	0	1	0	2	2
Total	255	225	178	78	13	41	82	15	24	60	41	79	61	125	185
