# Supplementary material for: How can we reduce the rate of Violent-Sexual Crimes? An attempt at street design
Source: PLoS One. 2026 Jan 21;21(1):e0341372. doi: 10.1371/journal.pone.0341372 (PMC12822935; doi:10.1371/journal.pone.0341372)
Supplement: S4 Table — (XLSX) [file pone.0341372.s005.xlsx]

## Sheet: Sheet1
Test of Homogeneity of Variances
		Levene Statistic	df1	df2	Sig.
	Based on Mean	15.597	14	780	9.35375e-34
	Based on Median	13.4916	14	780	5.63913e-29
	Based on Median and with adjusted df	13.4916	14	597.691	4.95971e-28
	Based on trimmed mean	14.9408	14	780	2.81832e-32
Robust Tests of Equality of Means
	Statistica	df1	df2	Sig.
Welch	45.7561	14	295.497	1.79362e-65
a. Asymptotically F distributed.
Post Hoc Tests: Multiple Comparisons Games-Howell
(I) Street		Mean Difference (I-J)	Std. Error	Sig.	95% Confidence Interval
					Lower Bound	Upper Bound
A	B	0.566038	0.474275	0.996931	-1.08295	2.21503
	C	1.45283	0.432825	0.0718943	-0.0569117	2.96257
	D	3.33962*	0.395604	2.60643e-10	1.94975	4.72949
	E	4.56604*	0.369327	1.76392e-12	3.25607	5.87601
	F	4.03774*	0.386359	1.81266e-12	2.67653	5.39895
	G	3.26415*	0.410867	1.13073e-09	1.8259	4.70241
	H	4.52830*	0.372722	1.73828e-12	3.2083	5.84831
	I	4.35849*	0.385347	1.71918e-12	3.00038	5.7166
	J	3.67925*	0.421737	2.26331e-11	2.20585	5.15264
	K	4.03774*	0.383531	1.8473e-12	2.68518	5.39029
	L	3.32075*	0.40199	4.07857e-10	1.91079	4.73072
	M	3.66038*	0.406276	1.36688e-11	2.2368	5.08395
	N	2.45283*	0.44195	2.66272e-05	0.912851	3.99281
	O	1.32075	0.450511	0.201232	-0.247829	2.88934
B	A	-0.566038	0.474275	0.996931	-2.21503	1.08295
	C	0.886792	0.386642	0.597617	-0.458646	2.23223
	D	2.77358*	0.344466	7.76085e-10	1.56711	3.98006
	E	4.00000*	0.313938	1.73472e-12	2.88786	5.11214
	F	3.47170*	0.333808	1.7355e-12	2.29894	4.64446
	G	2.69811*	0.361893	6.18636e-09	1.43514	3.96109
	H	3.96226*	0.317925	1.73428e-12	2.83823	5.0863
	I	3.79245*	0.332637	1.70775e-12	2.62335	4.96156
	J	3.11321*	0.374188	7.51764e-11	1.80954	4.41687
	K	3.47170*	0.330531	1.75093e-12	2.30915	4.63425
	L	2.75472*	0.351782	1.52996e-09	1.52471	3.98472
	M	3.09434*	0.356672	2.69588e-11	1.84845	4.34023
	N	1.88679*	0.396831	0.000619062	0.506828	3.26676
	O	0.754717	0.406343	0.867985	-0.657726	2.16716
C	A	-1.45283	0.432825	0.0718943	-2.96257	0.0569117
	B	-0.886792	0.386642	0.597617	-2.23223	0.458646
	D	1.88679*	0.284707	2.445e-07	0.89412	2.87946
	E	3.11321*	0.246897	1.72851e-12	2.24084	3.98557
	F	2.58491*	0.271714	2.41285e-12	1.63477	3.53504
	G	1.81132*	0.305561	4.44613e-06	0.748641	2.874
	H	3.07547*	0.251947	1.70264e-12	2.18774	3.9632
	I	2.90566*	0.270274	1.71185e-12	1.96017	3.85115
	J	2.22642*	0.320028	3.4103e-08	1.11425	3.33858
	K	2.58491*	0.267678	2.2603e-12	1.64776	3.52205
	L	1.86792*	0.293516	6.97266e-07	0.845905	2.88994
	M	2.20755*	0.299359	5.57956e-09	1.16587	3.24922
	N	1	0.346231	0.219542	-0.203107	2.20311
	O	-0.132075	0.357094	1	-1.37325	1.1091
D	A	-3.33962*	0.395604	2.60643e-10	-4.72949	-1.94975
	B	-2.77358*	0.344466	7.76085e-10	-3.98006	-1.56711
	C	-1.88679*	0.284707	2.445e-07	-2.87946	-0.89412
	E	1.22642*	0.17356	8.58302e-08	0.616882	1.83595
	F	0.698113	0.207349	0.0680901	-0.0228128	1.41904
	G	-0.0754717	0.250065	1	-0.945135	0.794191
	H	1.18868*	0.180672	4.48936e-07	0.556532	1.82083
	I	1.01887*	0.205459	0.000275183	0.304382	1.73335
	J	0.339623	0.26755	0.99424	-0.591979	1.27122
	K	0.698113	0.202031	0.0534583	-0.00474387	1.40097
	L	-0.0188679	0.235195	1	-0.83622	0.798484
	M	0.320755	0.242448	0.991491	-0.52206	1.16357
	N	-0.886792	0.298397	0.185917	-1.92833	0.154749
	O	-2.01887*	0.310936	5.62148e-07	-3.10524	-0.932493
E	A	-4.56604*	0.369327	1.76392e-12	-5.87601	-3.25607
	B	-4.00000*	0.313938	1.73472e-12	-5.11214	-2.88786
	C	-3.11321*	0.246897	1.72851e-12	-3.98557	-2.24084
	D	-1.22642*	0.17356	8.58302e-08	-1.83595	-0.616882
	F	-0.528302	0.151306	0.0513334	-1.05803	0.00142866
	G	-1.30189*	0.205991	2.61451e-06	-2.02772	-0.576054
	H	-0.0377358	0.111992	1	-0.427229	0.351758
	I	-0.207547	0.148704	0.985462	-0.727955	0.312861
	J	-.88679*	0.226898	0.01686	-1.68755	-0.0860396
	K	-.52830*	0.143932	0.0302736	-1.03161	-0.0249892
	L	-1.24528*	0.187661	6.1976e-07	-1.90539	-0.585175
	M	-.90566*	0.196674	0.0016486	-1.59809	-0.21323
	N	-2.11321*	0.262565	4.12977e-09	-3.04165	-1.18476
	O	-3.24528*	0.276732	1.75071e-12	-4.22441	-2.26616
F	A	-4.03774*	0.386359	1.81266e-12	-5.39895	-2.67653
	B	-3.47170*	0.333808	1.7355e-12	-4.64446	-2.29894
	C	-2.58491*	0.271714	2.41285e-12	-3.53504	-1.63477
	D	-0.698113	0.207349	0.0680901	-1.41904	0.0228128
	E	0.528302	0.151306	0.0513334	-0.00142866	1.05803
	G	-0.773585	0.235166	0.0853423	-1.59313	0.0459621
	H	0.490566	0.159414	0.145723	-0.0655379	1.04667
	I	0.320755	0.187039	0.923711	-0.329121	0.97063
	J	-0.358491	0.25368	0.983947	-1.24411	0.527124
	K	0	0.183268	1	-0.636828	0.636828
	L	-0.716981	0.219288	0.0890091	-1.4801	0.0461424
	M	-0.377358	0.227049	0.939115	-1.16803	0.41331
	N	-1.58491*	0.286027	3.75094e-05	-2.58632	-0.583492
	O	-2.71698*	0.299084	1.0838e-11	-3.76521	-1.66876
G	A	-3.26415*	0.410867	1.13073e-09	-4.70241	-1.8259
	B	-2.69811*	0.361893	6.18636e-09	-3.96109	-1.43514
	C	-1.81132*	0.305561	4.44613e-06	-2.874	-0.748641
	D	0.0754717	0.250065	1	-0.794191	0.945135
	E	1.30189*	0.205991	2.61451e-06	0.576054	2.02772
	F	0.773585	0.235166	0.0853423	-0.0459621	1.59313
	H	1.26415*	0.212018	8.36654e-06	0.51961	2.00869
	I	1.09434*	0.233501	0.000883405	0.28032	1.90836
	J	0.415094	0.289642	0.982218	-0.591549	1.42174
	K	0.773585	0.230491	0.0720345	-0.0304874	1.57766
	L	0.0566038	0.26005	1	-0.847188	0.960396
	M	0.396226	0.266627	0.975589	-0.530232	1.32269
	N	-0.811321	0.318355	0.417209	-1.91927	0.296631
	O	-1.94340*	0.330137	6.00571e-06	-3.09318	-0.793617
H	A	-4.52830*	0.372722	1.73828e-12	-5.84831	-3.2083
	B	-3.96226*	0.317925	1.73428e-12	-5.0863	-2.83823
	C	-3.07547*	0.251947	1.70264e-12	-3.9632	-2.18774
	D	-1.18868*	0.180672	4.48936e-07	-1.82083	-0.556532
	E	0.0377358	0.111992	1	-0.351758	0.427229
	F	-0.490566	0.159414	0.145723	-1.04667	0.0655379
	G	-1.26415*	0.212018	8.36654e-06	-2.00869	-0.51961
	I	-0.169811	0.156947	0.998884	-0.717112	0.37749
	J	-.84906*	0.232384	0.0342121	-1.66664	-0.0314706
	K	-0.490566	0.152433	0.102586	-1.02178	0.0406446
	L	-1.20755*	0.194257	2.50376e-06	-1.88839	-0.526705
	M	-.86792*	0.202978	0.00464459	-1.58004	-0.155809
	N	-2.07547*	0.26732	8.59357e-09	-3.0183	-1.13265
	O	-3.20755*	0.281247	1.73705e-12	-4.20027	-2.21483
I	A	-4.35849*	0.385347	1.71918e-12	-5.7166	-3.00038
	B	-3.79245*	0.332637	1.70775e-12	-4.96156	-2.62335
	C	-2.90566*	0.270274	1.71185e-12	-3.85115	-1.96017
	D	-1.01887*	0.205459	0.000275183	-1.73335	-0.304382
	E	0.207547	0.148704	0.985462	-0.312861	0.727955
	F	-0.320755	0.187039	0.923711	-0.97063	0.329121
	G	-1.09434*	0.233501	0.000883405	-1.90836	-0.28032
	H	0.169811	0.156947	0.998884	-0.37749	0.717112
	J	-0.679245	0.252137	0.326475	-1.55981	0.201324
	K	-0.320755	0.181126	0.904129	-0.950104	0.308595
	L	-1.03774*	0.217501	0.000603527	-1.79484	-0.280629
	M	-0.698113	0.225324	0.137657	-1.48301	0.0867877
	N	-1.90566*	0.284659	3.05992e-07	-2.9027	-0.908623
	O	-3.03774*	0.297777	1.77447e-12	-4.08181	-1.99366
J	A	-3.67925*	0.421737	2.26331e-11	-5.15264	-2.20585
	B	-3.11321*	0.374188	7.51764e-11	-4.41687	-1.80954
	C	-2.22642*	0.320028	3.4103e-08	-3.33858	-1.11425
	D	-0.339623	0.26755	0.99424	-1.27122	0.591979
	E	.88679*	0.226898	0.01686	0.0860396	1.68755
	F	0.358491	0.25368	0.983947	-0.527124	1.24411
	G	-0.415094	0.289642	0.982218	-1.42174	0.591549
	H	.84906*	0.232384	0.0342121	0.0314706	1.66664
	I	0.679245	0.252137	0.326475	-0.201324	1.55981
	K	0.358491	0.249352	0.981184	-0.513011	1.22999
	L	-0.358491	0.276905	0.993067	-1.32164	0.604662
	M	-0.0188679	0.283091	1	-1.00307	0.965339
	N	-1.22642*	0.332266	0.0263814	-2.38157	-0.071261
	O	-2.35849*	0.343571	5.99803e-08	-3.55353	-1.16345
K	A	-4.03774*	0.383531	1.8473e-12	-5.39029	-2.68518
	B	-3.47170*	0.330531	1.75093e-12	-4.63425	-2.30915
	C	-2.58491*	0.267678	2.2603e-12	-3.52205	-1.64776
	D	-0.698113	0.202031	0.0534583	-1.40097	0.00474387
	E	.52830*	0.143932	0.0302736	0.0249892	1.03161
	F	0	0.183268	1	-0.636828	0.636828
	G	-0.773585	0.230491	0.0720345	-1.57766	0.0304874
	H	0.490566	0.152433	0.102586	-0.0406446	1.02178
	I	0.320755	0.181126	0.904129	-0.308595	0.950104
	J	-0.358491	0.249352	0.981184	-1.22999	0.513011
	L	-0.716981	0.214266	0.0730505	-1.46324	0.0292808
	M	-0.377358	0.222203	0.928313	-1.15187	0.397155
	N	-1.58491*	0.282195	2.98645e-05	-2.57409	-0.595719
	O	-2.71698*	0.295422	9.23295e-12	-3.7536	-1.68036
L	A	-3.32075*	0.40199	4.07857e-10	-4.73072	-1.91079
	B	-2.75472*	0.351782	1.52996e-09	-3.98472	-1.52471
	C	-1.86792*	0.293516	6.97266e-07	-2.88994	-0.845905
	D	0.0188679	0.235195	1	-0.798484	0.83622
	E	1.24528*	0.187661	6.1976e-07	0.585175	1.90539
	F	0.716981	0.219288	0.0890091	-0.0461424	1.4801
	G	-0.0566038	0.26005	1	-0.960396	0.847188
	H	1.20755*	0.194257	2.50376e-06	0.526705	1.88839
	I	1.03774*	0.217501	0.000603527	0.280629	1.79484
	J	0.358491	0.276905	0.993067	-0.604662	1.32164
	K	0.716981	0.214266	0.0730505	-0.0292808	1.46324
	M	0.339623	0.252734	0.99016	-0.538563	1.21781
	N	-0.867925	0.306813	0.250674	-1.93725	0.201402
	O	-2.00000*	0.319021	1.28468e-06	-3.11286	-0.887138
M	A	-3.66038*	0.406276	1.36688e-11	-5.08395	-2.2368
	B	-3.09434*	0.356672	2.69588e-11	-4.34023	-1.84845
	C	-2.20755*	0.299359	5.57956e-09	-3.24922	-1.16587
	D	-0.320755	0.242448	0.991491	-1.16357	0.52206
	E	.90566*	0.196674	0.0016486	0.21323	1.59809
	F	0.377358	0.227049	0.939115	-0.41331	1.16803
	G	-0.396226	0.266627	0.975589	-1.32269	0.530232
	H	.86792*	0.202978	0.00464459	0.155809	1.58004
	I	0.698113	0.225324	0.137657	-0.0867877	1.48301
	J	0.0188679	0.283091	1	-0.965339	1.00307
	K	0.377358	0.222203	0.928313	-0.397155	1.15187
	L	-0.339623	0.252734	0.99016	-1.21781	0.538563
	N	-1.20755*	0.312407	0.0156133	-2.29553	-0.119569
	O	-2.33962*	0.324405	1.56598e-08	-3.4703	-1.20895
N	A	-2.45283*	0.44195	2.66272e-05	-3.99281	-0.912851
	B	-1.88679*	0.396831	0.000619062	-3.26676	-0.506828
	C	-1	0.346231	0.219542	-2.20311	0.203107
	D	0.886792	0.298397	0.185917	-0.154749	1.92833
	E	2.11321*	0.262565	4.12977e-09	1.18476	3.04165
	F	1.58491*	0.286027	3.75094e-05	0.583492	2.58632
	G	0.811321	0.318355	0.417209	-0.296631	1.91927
	H	2.07547*	0.26732	8.59357e-09	1.13265	3.0183
	I	1.90566*	0.284659	3.05992e-07	0.908623	2.9027
	J	1.22642*	0.332266	0.0263814	0.071261	2.38157
	K	1.58491*	0.282195	2.98645e-05	0.595719	2.57409
	L	0.867925	0.306813	0.250674	-0.201402	1.93725
	M	1.20755*	0.312407	0.0156133	0.119569	2.29553
	O	-1.13208	0.368101	0.143583	-2.41114	0.14699
O	A	-1.32075	0.450511	0.201232	-2.88934	0.247829
	B	-0.754717	0.406343	0.867985	-2.16716	0.657726
	C	0.132075	0.357094	1	-1.1091	1.37325
	D	2.01887*	0.310936	5.62148e-07	0.932493	3.10524
	E	3.24528*	0.276732	1.75071e-12	2.26616	4.22441
	F	2.71698*	0.299084	1.0838e-11	1.66876	3.76521
	G	1.94340*	0.330137	6.00571e-06	0.793617	3.09318
	H	3.20755*	0.281247	1.73705e-12	2.21483	4.20027
	I	3.03774*	0.297777	1.77447e-12	1.99366	4.08181
	J	2.35849*	0.343571	5.99803e-08	1.16345	3.55353
	K	2.71698*	0.295422	9.23295e-12	1.68036	3.7536
	L	2.00000*	0.319021	1.28468e-06	0.887138	3.11286
	M	2.33962*	0.324405	1.56598e-08	1.20895	3.4703
	N	1.13208	0.368101	0.143583	-0.14699	2.41114
*. The mean difference is significant at the 0.05 level.
